# Supplementary material for: A signal processing and deep learning framework for methylation detection using Oxford Nanopore sequencing
Source: Nat Commun. 2024 Feb 16;15:1448. doi: 10.1038/s41467-024-45778-y (PMC10873387; doi:10.1038/s41467-024-45778-y)
Supplement: Supplementary file 4 — Supplementary Data 1-5 [file 41467_2024_45778_MOESM4_ESM.xlsx]

## Sheet: Supplementary Data 1
	Supplementary Data 1. Per-read performance of DeepMod2 and other state-of-the-art ONT methylation callers on both R9.4.1 and R10.4.1 datasets evaluated against short-read sequencing ground truth for benchmarking. Precision, recall, F1-score, area under ROC (AUROC), average precision (AP), True Positive (TP), False Positive (FP), False Negative (FN) and True Negative (TN) are reported for each too…
R9.4.1	Tool\Genome	HG002										HG003										HG004										NIH3T3
		Total CpGs Predictions	TP	FP	FN	TN	Precision	Recall	F1	AUROC	AP	Total CpGs Predictions	TP	FP	FN	TN	Precision	Recall	F1	AUROC	AP	Total CpGs Predictions	TP	FP	FN	TN	Precision	Recall	F1	AUROC	AP	Total CpGs Predictions	TP	FP	FN	TN	Precision	Recall	F1	AUROC	AP
	DeepMod2 BiLSTM	31782171	20495917	394151	1013117	9878986	0.981132	0.952898	0.966809	0.990552	0.99536	26448987	13838394	815206	532215	11263172	0.944368	0.962965	0.953576	0.988813	0.990568	25973307	15365874	657964	601960	9347509	0.958938	0.962302	0.960617	0.989524	0.9933	5739532	3382412	113329	801194	1442597	0.967581	0.808492	0.880911	0.930561	0.97276
	DeepMod2 Transformer	31782171	20712324	439874	796710	9833263	0.979204	0.962959	0.971014	0.991597	0.995866	26448987	13938953	819814	431656	11258564	0.944452	0.969963	0.957038	0.990272	0.991723	25973307	15472285	633670	495549	9371803	0.960656	0.968966	0.964793	0.991141	0.994331	5739532	3563385	118197	620221	1437729	0.967895	0.85175	0.906116	0.941579	0.976444
	Guppy	29392762	19174304	519189	1365876	8333393	0.973637	0.933502	0.953147	0.976637	0.987622	23211512	12774515	1256254	617610	8563133	0.910464	0.953883	0.931668	0.968076	0.970226	22873043	14093935	1237155	669541	6872412	0.919304	0.954649	0.936643	0.966085	0.977271	4356030	2866081	78153	699444	712352	0.973456	0.803831	0.880549	0.928685	0.975477
	Nanopolish	30497697	17929377	940664	2648069	8979587	0.95015	0.871312	0.909025	0.955465	0.976086	25118243	12028225	1317001	1585899	10187118	0.901313	0.883511	0.892323	0.953055	0.958641	24579310	13273091	992977	1786637	8526605	0.930396	0.881363	0.905216	0.956818	0.970204	3255906	1786401	206306	357841	905358	0.896469	0.833115	0.863632	0.90548	0.945713
	Rockfish	31867156	20884580	257160	653742	10071674	0.987836	0.969647	0.978657	0.994113	0.997095	26840864	14181390	524167	362630	11772677	0.964356	0.975067	0.969682	0.993669	0.994439	26165703	15618137	392543	420576	9734447	0.975482	0.973777	0.974629	0.994079	0.996068	4357571	2637899	65638	360321	1293713	0.975721	0.879822	0.925293	0.943781	0.976509
R10.4.1		HG002										HG003										HG004
		Total CpGs Predictions	TP	FP	FN	TN	Precision	Recall	F1	AUROC	AP	Total CpGs Predictions	TP	FP	FN	TN	Precision	Recall	F1	AUROC	AP	Total CpGs Predictions	TP	FP	FN	TN	Precision	Recall	F1	AUROC	AP
	DeepMod2 BiLSTM	29608813	19516523	226469	560664	9305157	0.988529	0.972075	0.980233	0.993576	0.996942	24753660	13076582	331451	344047	11001580	0.97528	0.974364	0.974822	0.993587	0.994846	19443000	11665287	184829	257294	7335590	0.984403	0.97842	0.981402	0.995079	0.996908
	DeepMod2 Transformer	29608813	19608763	258005	468424	9273621	0.987013	0.976669	0.981814	0.994541	0.99734	24753660	13134933	378400	285696	10954631	0.971998	0.978712	0.975344	0.99436	0.995371	19443000	11710615	207610	211966	7312809	0.98258	0.982221	0.982401	0.995778	0.997293
	Guppy	27834570	18912797	135470	519394	8266909	0.992888	0.973271	0.982982	0.986473	0.992193	22811572	12625147	194010	347255	9645160	0.984866	0.973231	0.979014	0.984189	0.984707	18107486	11286079	108100	244823	6468484	0.990513	0.978768	0.984605	0.988642	0.99129
	f5c	29639160	17647979	948552	2386215	8656414	0.948993	0.880893	0.913676	0.958032	0.977251	24906666	11921211	1313489	1582741	10089225	0.900754	0.882794	0.891684	0.952357	0.958368	19342792	10515911	766078	1320864	6739939	0.932097	0.88841	0.90973	0.959753	0.971757

## Sheet: Supplementary Data 2
	Supplementary Data 2. Per-site evaluation performance of DeepMod2 and other Nanopore methylation callers on R9.4.1 flowcell datasets evaluated against short-read sequencing ground truth. Precision, recall, F1-score, True Positive (TP), False Positive (FP), False Negative (FN) and True Negative (TN) are shown for genome wide evaluation as well as in seven genomic regions: CpG islands, CpG shelves,…
	Tool\Genome	HG002								HG003								HG004								NIH3T3
		TP	FP	FN	TN	Precision	Recall	F1	Correlation	TP	FP	FN	TN	Precision	Recall	F1	Correlation	TP	FP	FN	TN	Precision	Recall	F1	Correlation	TP	FP	FN	TN	Precision	Recall	F1	Correlation
Region
Genomewide	DeepMod2 BiLSTM	1085747	609	1933	349871	0.999439	0.998223	0.998831	0.965172	731395	1198	537	368078	0.998365	0.999266	0.998815	0.950184	746041	702	493	294980	0.99906	0.99934	0.9992	0.959036	6078071	41716	112811	3066186	0.993183	0.981778	0.987448	0.9032
	DeepMod2 Transformer	1086421	2218	1259	348262	0.997963	0.998842	0.998402	0.962678	731524	3753	408	365523	0.994896	0.999443	0.997164	0.944426	746162	2218	372	293464	0.997036	0.999502	0.998267	0.955409	6093309	56378	97573	3051524	0.990832	0.984239	0.987525	0.903497
	Guppy	1085710	1526	1970	348954	0.998596	0.998189	0.998393	0.962894	731830	7900	102	361376	0.98932	0.999861	0.994563	0.939966	746439	9605	95	286077	0.987296	0.999873	0.993544	0.94171	6077414	67100	113468	3040802	0.98908	0.981672	0.985362	0.911736
	Nanopolish	1083646	2082	4034	348398	0.998082	0.996291	0.997186	0.954565	730200	2218	1732	367058	0.996972	0.997634	0.997303	0.941263	744866	1678	1668	294004	0.997752	0.997766	0.997759	0.950401	6076857	56172	114025	3051730	0.990841	0.981582	0.98619	0.903178
	Rockfish	1086200	1315	1480	349165	0.998791	0.998639	0.998715	0.964918	731243	1541	689	367735	0.997897	0.999059	0.998478	0.949254	745739	990	795	294692	0.998674	0.998935	0.998805	0.958021	6096090	28650	94792	3079252	0.995322	0.984688	0.989977	0.913059
CPG_Island	DeepMod2 BiLSTM	39323	86	45	134806	0.997818	0.998857	0.998337	-	24538	60	16	100634	0.997561	0.999348	0.998454	-	26429	72	11	105470	0.997283	0.999584	0.998432	-	159982	285	8572	492085	0.998222	0.949144	0.973064	-
	DeepMod2 Transformer	39344	210	24	134682	0.994691	0.99939	0.997035	-	24542	145	12	100549	0.994126	0.999511	0.996812	-	26431	145	9	105397	0.994544	0.99966	0.997095	-	160329	403	8225	491967	0.997493	0.951203	0.973798	-
	Guppy	39325	154	43	134738	0.996099	0.998908	0.997501	-	24552	1196	2	99498	0.95355	0.999919	0.976184	-	26434	2423	6	103119	0.916034	0.999773	0.956074	-	161015	1470	7539	490900	0.990953	0.955272	0.972786	-
	Nanopolish	39122	186	246	134706	0.995268	0.993751	0.994509	-	24444	152	110	100542	0.99382	0.99552	0.994669	-	26352	108	88	105434	0.995918	0.996672	0.996295	-	156255	546	12299	491824	0.996518	0.927032	0.96052	-
	Rockfish	39321	136	47	134756	0.996553	0.998806	0.997678	-	24540	81	14	100613	0.99671	0.99943	0.998068	-	26431	74	9	105468	0.997208	0.99966	0.998432	-	159721	112	8833	492258	0.999299	0.947595	0.972761	-
CPG_Shelves	DeepMod2 BiLSTM	98339	49	186	13215	0.999502	0.998112	0.998807	-	65906	72	50	15119	0.998909	0.999242	0.999075	-	69649	49	35	11068	0.999297	0.999498	0.999397	-	450564	1261	12415	545577	0.997209	0.973185	0.98505	-
	DeepMod2 Transformer	98411	184	114	13080	0.998134	0.998843	0.998488	-	65929	291	27	14900	0.995606	0.999591	0.997594	-	69656	175	28	10942	0.997494	0.999598	0.998545	-	451570	1649	11409	545189	0.996362	0.975357	0.985748	-
	Guppy	98355	110	170	13154	0.998883	0.998275	0.998579	-	65950	445	6	14746	0.993298	0.999909	0.996592	-	69679	476	5	10641	0.993215	0.999928	0.99656	-	451540	3276	11439	543562	0.992797	0.975293	0.983967	-
	Nanopolish	98221	186	304	13078	0.99811	0.996914	0.997512	-	65798	162	158	15029	0.997544	0.997604	0.997574	-	69524	154	160	10963	0.99779	0.997704	0.997747	-	447422	2440	15557	544398	0.994576	0.966398	0.980285	-
	Rockfish	98401	93	124	13171	0.999056	0.998741	0.998899	-	65907	105	49	15086	0.998409	0.999257	0.998833	-	69621	74	63	11043	0.998938	0.999096	0.999017	-	451339	819	11640	546019	0.998189	0.974858	0.986386	-
CPG_Shores	DeepMod2 BiLSTM	122951	129	274	60542	0.998952	0.997776	0.998364	-	81960	172	72	52364	0.997906	0.999122	0.998514	-	85318	113	74	48482	0.998677	0.999133	0.998905	-	316051	1532	7323	180533	0.995176	0.977354	0.986185	-
	DeepMod2 Transformer	123062	532	163	60139	0.995696	0.998677	0.997184	-	81987	592	45	51944	0.992831	0.999451	0.99613	-	85353	478	39	48117	0.994431	0.999543	0.996981	-	317042	2193	6332	179872	0.99313	0.980419	0.986734	-
	Guppy	122952	142	273	60529	0.998846	0.997785	0.998315	-	82020	992	12	51544	0.98805	0.999854	0.993917	-	85379	1413	13	47182	0.98372	0.999848	0.991718	-	316249	2547	7125	179518	0.992011	0.977967	0.984939	-
	Nanopolish	122787	266	438	60405	0.997838	0.996446	0.997141	-	81844	264	188	52272	0.996785	0.997708	0.997246	-	85224	198	168	48397	0.997682	0.998033	0.997857	-	315724	2190	7650	179875	0.993111	0.976343	0.984656	-
	Rockfish	123062	270	163	60401	0.997811	0.998677	0.998244	-	81969	233	63	52303	0.997166	0.999232	0.998198	-	85297	171	95	48424	0.997999	0.998887	0.998443	-	317336	1074	6038	180991	0.996627	0.981328	0.988918	-
Promoter	DeepMod2 BiLSTM	32838	81	79	69552	0.997539	0.9976	0.99757	-	21768	100	27	58708	0.995427	0.998761	0.997091	-	22222	67	18	57602	0.996994	0.999191	0.998091	-	160978	1061	4843	292659	0.993452	0.970794	0.981992	-
	DeepMod2 Transformer	32858	277	59	69356	0.99164	0.998208	0.994913	-	21774	291	21	58517	0.986812	0.999036	0.992886	-	22222	246	18	57423	0.989051	0.999191	0.994095	-	161387	1544	4434	292176	0.990524	0.97326	0.981816	-
	Guppy	32853	104	64	69529	0.996844	0.998056	0.99745	-	21792	768	3	58040	0.965957	0.999862	0.982618	-	22239	1330	1	56339	0.94357	0.999955	0.970945	-	161112	2099	4709	291621	0.987139	0.971602	0.979309	-
	Nanopolish	32727	98	190	69535	0.997014	0.994228	0.995619	-	21717	116	78	58692	0.994687	0.996421	0.995553	-	22182	82	58	57587	0.996317	0.997392	0.996854	-	160069	1527	5752	292193	0.990551	0.965312	0.977768	-
	Rockfish	32849	159	68	69474	0.995183	0.997934	0.996557	-	21777	127	18	58681	0.994202	0.999174	0.996682	-	22208	102	32	57567	0.995428	0.998561	0.996992	-	161106	724	4715	292996	0.995526	0.971566	0.9834	-
Intron	DeepMod2 BiLSTM	651319	295	1106	158376	0.999547	0.998305	0.998926	-	462264	601	325	172736	0.998702	0.999297	0.998999	-	459266	324	279	133077	0.999295	0.999393	0.999344	-	3365189	17321	51967	1117655	0.994879	0.984792	0.98981	-
	DeepMod2 Transformer	651668	1188	757	157483	0.99818	0.99884	0.99851	-	462328	2005	261	171332	0.995682	0.999436	0.997555	-	459328	1132	217	132269	0.997542	0.999528	0.998534	-	3372621	22543	44535	1112433	0.99336	0.986967	0.990153	-
	Guppy	651340	842	1085	157829	0.998709	0.998337	0.998523	-	462529	3975	60	169362	0.991479	0.99987	0.995657	-	459494	4656	51	128745	0.989969	0.999889	0.994904	-	3366600	28885	50556	1106091	0.991493	0.985205	0.988339	-
	Nanopolish	650393	1122	2032	157549	0.998278	0.996885	0.997581	-	461655	1226	934	172111	0.997351	0.997981	0.997666	-	458669	932	876	132469	0.997972	0.998094	0.998033	-	3369399	25258	47757	1109718	0.992559	0.986024	0.989281	-
	Rockfish	651510	666	915	158005	0.998979	0.998598	0.998788	-	462105	807	484	172530	0.998257	0.998954	0.998605	-	459034	504	511	132897	0.998903	0.998888	0.998896	-	3374034	12163	43122	1122813	0.996408	0.987381	0.991874	-
Exon	DeepMod2 BiLSTM	139407	73	317	90677	0.999477	0.997731	0.998603	-	96639	127	82	74501	0.998688	0.999152	0.99892	-	101739	84	81	72960	0.999175	0.999204	0.99919	-	996259	2158	15165	422692	0.997839	0.985006	0.991381	-
	DeepMod2 Transformer	139531	216	193	90534	0.998454	0.998619	0.998537	-	96647	296	74	74332	0.996947	0.999235	0.998089	-	101752	202	68	72842	0.998019	0.999332	0.998675	-	998262	2812	13162	422038	0.997191	0.986987	0.992063	-
	Guppy	139460	155	264	90595	0.99889	0.998111	0.9985	-	96712	1120	9	73508	0.988552	0.999907	0.994197	-	101813	1800	7	71244	0.982628	0.999931	0.991204	-	996527	4353	14897	420497	0.995651	0.985271	0.990434	-
	Nanopolish	139215	224	509	90526	0.998394	0.996357	0.997374	-	96473	248	248	74380	0.997436	0.997436	0.997436	-	101603	142	217	72902	0.998604	0.997869	0.998236	-	994533	4048	16891	420802	0.995946	0.9833	0.989583	-
	Rockfish	139479	141	245	90609	0.99899	0.998247	0.998618	-	96615	126	106	74502	0.998698	0.998904	0.998801	-	101686	91	134	72953	0.999106	0.998684	0.998895	-	998461	1506	12963	423344	0.998494	0.987183	0.992806	-
Intergenic	DeepMod2 BiLSTM	278961	196	476	71636	0.999298	0.998297	0.998797	-	162564	413	116	96867	0.997466	0.999287	0.998376	-	174603	256	122	65093	0.998536	0.999302	0.998919	-	1635459	21576	42930	1384387	0.986979	0.974422	0.98066	-
	DeepMod2 Transformer	279154	676	283	71156	0.997584	0.998987	0.998285	-	162618	1308	62	95972	0.992021	0.999619	0.995805	-	174647	758	78	64591	0.995679	0.999554	0.997612	-	1641005	30067	37384	1375896	0.982007	0.977726	0.979862	-
	Guppy	278851	481	586	71351	0.998278	0.997903	0.99809	-	162649	2465	31	94815	0.985071	0.999809	0.992385	-	174689	2565	36	62784	0.985529	0.999794	0.99261	-	1633103	32614	45286	1373349	0.98042	0.973018	0.976705	-
	Nanopolish	278045	694	1392	71138	0.99751	0.995019	0.996263	-	162178	682	502	96598	0.995812	0.996914	0.996363	-	174193	560	532	64789	0.996795	0.996955	0.996875	-	1632337	25906	46052	1380057	0.984377	0.972562	0.978434	-
	Rockfish	279151	419	286	71413	0.998501	0.998977	0.998739	-	162592	535	88	96745	0.99672	0.999459	0.998088	-	174590	343	135	65006	0.998039	0.999227	0.998633	-	1642344	14511	36045	1391452	0.991242	0.978524	0.984842	-

## Sheet: Supplementary Data 3
	Supplementary Data 3. Per-site evaluation performance of DeepMod2 and other Nanopore methylation callers on R10.4.1 flowcell datasets evaluated against short-read sequencing ground truth. Precision, recall, F1-score, True Positive (TP), False Positive (FP), False Negative (FN) and True Negative (TN) are shown for genome wide evaluation as well as in seven genomic regions: CpG islands, CpG shelves…
	Tool\Genome	HG002								HG003								HG004
		TP	FP	FN	TN	Precision	Recall	F1	Correlation	TP	FP	FN	TN	Precision	Recall	F1	Correlation	TP	FP	FN	TN	Precision	Recall	F1	Correlation
Region
Genomewide	DeepMod2 BiLSTM	1087424	839	256	349641	0.999229	0.999765	0.999497	0.969474	731819	716	113	368560	0.999023	0.999846	0.999434	0.9735	746404	549	130	295133	0.999265	0.999826	0.999545	0.96219
	DeepMod2 Transformer	1087333	2265	347	348215	0.997921	0.999681	0.9988	0.965534	731804	2428	128	366848	0.996693	0.999825	0.998257	0.966684	746375	1523	159	294159	0.997964	0.999787	0.998874	0.958141
	Guppy	1087639	671	41	349809	0.999383	0.999962	0.999673	0.968231	731914	828	18	368448	0.99887	0.999975	0.999422	0.97259	746507	688	27	294994	0.999079	0.999964	0.999521	0.956905
	f5c	1084388	4660	3292	345820	0.995721	0.996973	0.996347	0.948466	730412	5204	1520	364072	0.992926	0.997923	0.995418	0.950977	744768	4498	1766	291184	0.993997	0.997634	0.995812	0.939431
CPG_Island	DeepMod2 BiLSTM	39350	143	18	134749	0.996379	0.999543	0.997958	-	24546	58	8	100636	0.997643	0.999674	0.998657	-	26436	102	4	105440	0.996156	0.999849	0.997999	-
	DeepMod2 Transformer	39347	209	21	134683	0.994716	0.999467	0.997086	-	24550	131	4	100563	0.994692	0.999837	0.997258	-	26436	146	4	105396	0.994508	0.999849	0.997171	-
	Guppy	39365	83	3	134809	0.997896	0.999924	0.998909	-	24551	47	3	100647	0.998089	0.999878	0.998983	-	26435	83	5	105459	0.99687	0.999811	0.998338	-
	f5c	39228	302	140	134590	0.99236	0.996444	0.994398	-	24490	184	64	100510	0.992543	0.997394	0.994962	-	26380	264	60	105278	0.990092	0.997731	0.993896	-
CPG_Shelves	DeepMod2 BiLSTM	98500	81	25	13183	0.999178	0.999746	0.999462	-	65945	38	11	15153	0.999424	0.999833	0.999629	-	69679	35	5	11082	0.999498	0.999928	0.999713	-
	DeepMod2 Transformer	98485	179	40	13085	0.998186	0.999594	0.998889	-	65944	164	12	15027	0.997519	0.999818	0.998667	-	69677	103	7	11014	0.998524	0.9999	0.999211	-
	Guppy	98525	46	0	13218	0.999533	1	0.999767	-	65956	64	0	15127	0.999031	1	0.999515	-	69684	37	0	11080	0.999469	1	0.999735	-
	f5c	98235	315	290	12949	0.996804	0.997057	0.99693	-	65788	362	168	14829	0.994528	0.997453	0.995988	-	69530	302	154	10815	0.995675	0.99779	0.996732	-
CPG_Shores	DeepMod2 BiLSTM	123192	192	33	60479	0.998444	0.999732	0.999088	-	82024	126	8	52410	0.998466	0.999902	0.999184	-	85380	117	12	48478	0.998632	0.999859	0.999245	-
	DeepMod2 Transformer	123189	562	36	60109	0.995459	0.999708	0.997579	-	82015	441	17	52095	0.994652	0.999793	0.997216	-	85373	371	19	48224	0.995673	0.999777	0.997721	-
	Guppy	123209	79	16	60592	0.999359	0.99987	0.999615	-	82031	74	1	52462	0.999099	0.999988	0.999543	-	85389	61	3	48534	0.999286	0.999965	0.999625	-
	f5c	122789	559	436	60112	0.995468	0.996462	0.995965	-	81846	510	186	52026	0.993807	0.997733	0.995766	-	85192	486	200	48109	0.994328	0.997658	0.99599	-
Promoter	DeepMod2 BiLSTM	32895	122	22	69511	0.996305	0.999332	0.997816	-	21788	70	7	58738	0.996798	0.999679	0.998236	-	22231	79	9	57590	0.996459	0.999595	0.998025	-
	DeepMod2 Transformer	32894	308	23	69325	0.990723	0.999301	0.994994	-	21787	250	8	58558	0.988655	0.999633	0.994114	-	22233	215	7	57454	0.990422	0.999685	0.995032	-
	Guppy	32914	54	3	69579	0.998362	0.999909	0.999135	-	21795	38	0	58770	0.99826	1	0.999129	-	22240	32	0	57637	0.998563	1	0.999281	-
	f5c	32785	226	132	69407	0.993154	0.99599	0.99457	-	21741	203	54	58605	0.990749	0.997522	0.994124	-	22192	191	48	57478	0.991467	0.997842	0.994644	-
Intron	DeepMod2 BiLSTM	652308	401	117	158270	0.999386	0.999821	0.999603	-	462534	363	55	172974	0.999216	0.999881	0.999548	-	459482	264	63	133137	0.999426	0.999863	0.999644	-
	DeepMod2 Transformer	652230	1209	195	157462	0.99815	0.999701	0.998925	-	462521	1343	68	171994	0.997105	0.999853	0.998477	-	459455	784	90	132617	0.998297	0.999804	0.99905	-
	Guppy	652411	325	14	158346	0.999502	0.999979	0.99974	-	462585	443	4	172894	0.999043	0.999991	0.999517	-	459540	322	5	133079	0.9993	0.999989	0.999644	-
	f5c	650767	2528	1658	156143	0.99613	0.997459	0.996794	-	461769	2958	820	170379	0.993635	0.998227	0.995926	-	458631	2468	914	130933	0.994648	0.998011	0.996326	-
Exon	DeepMod2 BiLSTM	139689	119	35	90631	0.999149	0.99975	0.999449	-	96706	76	15	74552	0.999215	0.999845	0.99953	-	101815	100	5	72944	0.999019	0.999951	0.999485	-
	DeepMod2 Transformer	139675	212	49	90538	0.998484	0.999649	0.999067	-	96701	173	20	74455	0.998214	0.999793	0.999003	-	101810	164	10	72880	0.998392	0.999902	0.999146	-
	Guppy	139720	82	4	90668	0.999413	0.999971	0.999692	-	96720	79	1	74549	0.999184	0.99999	0.999587	-	101820	94	0	72950	0.999078	1	0.999539	-
	f5c	139242	422	482	90328	0.996978	0.99655	0.996764	-	96501	431	220	74197	0.995554	0.997725	0.996638	-	101605	440	215	72604	0.995688	0.997888	0.996787	-
Intergenic	DeepMod2 BiLSTM	279348	252	89	71580	0.999099	0.999682	0.99939	-	162643	246	37	97034	0.99849	0.999773	0.999131	-	174671	153	54	65196	0.999125	0.999691	0.999408	-
	DeepMod2 Transformer	279349	690	88	71142	0.997536	0.999685	0.998609	-	162647	795	33	96485	0.995136	0.999797	0.997461	-	174673	478	52	64871	0.997271	0.999702	0.998485	-
	Guppy	279415	232	22	71600	0.99917	0.999921	0.999546	-	162667	293	13	96987	0.998202	0.99992	0.99906	-	174703	259	22	65090	0.99852	0.999874	0.999196	-
	f5c	278353	1618	1084	70214	0.994221	0.996121	0.99517	-	162232	1721	448	95559	0.989503	0.997246	0.99336	-	174119	1503	606	63846	0.991442	0.996532	0.99398	-

## Sheet: Supplementary Data 4
	Supplementary Data 4. Per-site performance of DeepMod2 BiLSTM and Transformer models with and without pruning on R9.4.1 and R10.4.1 datasets. Precision, recall, F1-score, True Positive (TP), False Positive (FP), False Negative (FN) and True Negative (TN) are shown for genome wide evaluation as well as in seven genomic regions: CpG islands, CpG shelves, CpG shores, promoters, introns, exons, and i…
	R9.4.1 Datasets																																	R10.4.1 Datasets
	Tool\Genome	HG002								HG003								HG004								NIH3T3								HG002								HG003
		TP	FP	FN	TN	Precision	Recall	F1	Correlation	TP	FP	FN	TN	Precision	Recall	F1	Correlation	TP	FP	FN	TN	Precision	Recall	F1	Correlation	TP	FP	FN	TN	Precision	Recall	F1	Correlation	TP	FP	FN	TN	Precision	Recall	F1	Correlation	TP	FP	FN	TN	Precision	Recall	F1	Correlation
Region
Genomewide	DeepMod2 BiLSTM	1085747	609	1933	349871	0.999439	0.998223	0.998831	0.965172	731395	1198	537	368078	0.998365	0.999266	0.998815	0.950184	746041	702	493	294980	0.99906	0.99934	0.9992	0.959036	6078071	41716	112811	3066186	0.993183	0.981778	0.987448	0.9032	1086823	262	857	350218	0.999759	0.999212	0.999485	0.969538	731578	199	354	369077	0.999728	0.999516	0.999622	0.975222
	DeepMod2 BiLSTM (Without Pruning)	1086171	1581	1509	348899	0.998547	0.998613	0.99858	0.963121	731436	2895	496	366381	0.996058	0.999322	0.997687	0.945589	746035	1686	499	293996	0.997745	0.999332	0.998538	0.955657	133090	923	2211	71808	0.993113	0.983659	0.988363	0.910435	1087121	362	559	350118	0.999667	0.999486	0.999577	0.970382	731727	314	205	368962	0.999571	0.99972	0.999645	0.975174
	DeepMod2 Transformer	1086421	2218	1259	348262	0.997963	0.998842	0.998402	0.962678	731524	3753	408	365523	0.994896	0.999443	0.997164	0.944426	746162	2218	372	293464	0.997036	0.999502	0.998267	0.955409	6093309	56378	97573	3051524	0.990832	0.984239	0.987525	0.903497	1086749	969	931	349511	0.999109	0.999144	0.999127	0.967835	731530	931	402	368345	0.998729	0.999451	0.99909	0.97181
	DeepMod2 Transformer (Without Pruning)	1086081	2124	1599	348356	0.998048	0.99853	0.998289	0.962018	731409	3492	523	365784	0.995248	0.999285	0.997263	0.944357	746034	2013	500	293669	0.997309	0.99933	0.998319	0.955217	133082	994	2219	71737	0.992586	0.9836	0.988072	0.91069	1086754	959	926	349521	0.999118	0.999149	0.999133	0.967858	731529	927	403	368349	0.998734	0.999449	0.999092	0.971854
CPG_Island	DeepMod2 BiLSTM	39323	86	45	134806	0.997818	0.998857	0.998337	-	24538	60	16	100634	0.997561	0.999348	0.998454	-	26429	72	11	105470	0.997283	0.999584	0.998432	-	159982	285	8572	492085	0.998222	0.949144	0.973064	-	39334	57	34	134835	0.998553	0.999136	0.998845	-	24541	21	13	100673	0.999145	0.999471	0.999308	-
	DeepMod2 BiLSTM (Without Pruning)	39331	149	37	134743	0.996226	0.99906	0.997641	-	24538	129	16	100565	0.99477	0.999348	0.997054	-	26429	132	11	105410	0.99503	0.999584	0.997302	-	2405	4	112	9635	0.99834	0.955503	0.976451	-	39336	59	32	134833	0.998502	0.999187	0.998845	-	24543	35	11	100659	0.998576	0.999552	0.999064	-
	DeepMod2 Transformer	39344	210	24	134682	0.994691	0.99939	0.997035	-	24542	145	12	100549	0.994126	0.999511	0.996812	-	26431	145	9	105397	0.994544	0.99966	0.997095	-	160329	403	8225	491967	0.997493	0.951203	0.973798	-	39335	85	33	134807	0.997844	0.999162	0.998502	-	24543	56	11	100638	0.997723	0.999552	0.998637	-
	DeepMod2 Transformer (Without Pruning)	39335	194	33	134698	0.995092	0.999162	0.997123	-	24542	143	12	100551	0.994207	0.999511	0.996852	-	26430	128	10	105414	0.99518	0.999622	0.997396	-	2406	6	111	9633	0.997512	0.9559	0.976263	-	39335	82	33	134810	0.99792	0.999162	0.99854	-	24543	56	11	100638	0.997723	0.999552	0.998637	-
CPG_Shelves	DeepMod2 BiLSTM	98339	49	186	13215	0.999502	0.998112	0.998807	-	65906	72	50	15119	0.998909	0.999242	0.999075	-	69649	49	35	11068	0.999297	0.999498	0.999397	-	450564	1261	12415	545577	0.997209	0.973185	0.98505	-	98444	23	81	13241	0.999766	0.999178	0.999472	-	65925	14	31	15177	0.999788	0.99953	0.999659	-
	DeepMod2 BiLSTM (Without Pruning)	98390	134	135	13130	0.99864	0.99863	0.998635	-	65906	213	50	14978	0.996779	0.999242	0.998009	-	69649	133	35	10984	0.998094	0.999498	0.998795	-	9217	30	193	11070	0.996756	0.97949	0.988047	-	98478	37	47	13227	0.999624	0.999523	0.999574	-	65941	13	15	15178	0.999803	0.999773	0.999788	-
	DeepMod2 Transformer	98411	184	114	13080	0.998134	0.998843	0.998488	-	65929	291	27	14900	0.995606	0.999591	0.997594	-	69656	175	28	10942	0.997494	0.999598	0.998545	-	451570	1649	11409	545189	0.996362	0.975357	0.985748	-	98445	79	80	13185	0.999198	0.999188	0.999193	-	65927	49	29	15142	0.999257	0.99956	0.999409	-
	DeepMod2 Transformer (Without Pruning)	98390	171	135	13093	0.998265	0.99863	0.998447	-	65922	260	34	14931	0.996071	0.999485	0.997775	-	69646	158	38	10959	0.997737	0.999455	0.998595	-	9227	34	183	11066	0.996329	0.980553	0.988378	-	98445	76	80	13188	0.999229	0.999188	0.999208	-	65927	50	29	15141	0.999242	0.99956	0.999401	-
CPG_Shores	DeepMod2 BiLSTM	122951	129	274	60542	0.998952	0.997776	0.998364	-	81960	172	72	52364	0.997906	0.999122	0.998514	-	85318	113	74	48482	0.998677	0.999133	0.998905	-	316051	1532	7323	180533	0.995176	0.977354	0.986185	-	123130	55	95	60616	0.999554	0.999229	0.999391	-	81998	29	34	52507	0.999646	0.999586	0.999616	-
	DeepMod2 BiLSTM (Without Pruning)	122991	372	234	60299	0.996985	0.998101	0.997542	-	81959	442	73	52094	0.994636	0.99911	0.996868	-	85332	344	60	48251	0.995985	0.999297	0.997638	-	7369	37	182	4250	0.995004	0.975897	0.985358	-	123167	75	58	60596	0.999391	0.999529	0.99946	-	82015	51	17	52485	0.999379	0.999793	0.999586	-
	DeepMod2 Transformer	123062	532	163	60139	0.995696	0.998677	0.997184	-	81987	592	45	51944	0.992831	0.999451	0.99613	-	85353	478	39	48117	0.994431	0.999543	0.996981	-	317042	2193	6332	179872	0.99313	0.980419	0.986734	-	123119	241	106	60430	0.998046	0.99914	0.998593	-	81984	177	48	52359	0.997846	0.999415	0.99863	-
	DeepMod2 Transformer (Without Pruning)	123029	515	196	60156	0.995831	0.998409	0.997119	-	81962	548	70	51988	0.993358	0.999147	0.996244	-	85339	443	53	48152	0.994836	0.999379	0.997102	-	7372	40	179	4247	0.994603	0.976295	0.985364	-	123122	237	103	60434	0.998079	0.999164	0.998621	-	81984	173	48	52363	0.997894	0.999415	0.998654	-
Promoter	DeepMod2 BiLSTM	32838	81	79	69552	0.997539	0.9976	0.99757	-	21768	100	27	58708	0.995427	0.998761	0.997091	-	22222	67	18	57602	0.996994	0.999191	0.998091	-	160978	1061	4843	292659	0.993452	0.970794	0.981992	-	32879	51	38	69582	0.998451	0.998846	0.998648	-	21781	28	14	58780	0.998716	0.999358	0.999037	-
	DeepMod2 BiLSTM (Without Pruning)	32849	194	68	69439	0.994129	0.997934	0.996028	-	21766	244	29	58564	0.988914	0.998669	0.993768	-	22220	184	20	57485	0.991787	0.999101	0.995431	-	3427	25	97	6845	0.992758	0.972474	0.982511	-	32888	64	29	69569	0.998058	0.999119	0.998588	-	21787	44	8	58764	0.997985	0.999633	0.998808	-
	DeepMod2 Transformer	32858	277	59	69356	0.99164	0.998208	0.994913	-	21774	291	21	58517	0.986812	0.999036	0.992886	-	22222	246	18	57423	0.989051	0.999191	0.994095	-	161387	1544	4434	292176	0.990524	0.97326	0.981816	-	32870	145	47	69488	0.995608	0.998572	0.997088	-	21778	115	17	58693	0.994747	0.99922	0.996979	-
	DeepMod2 Transformer (Without Pruning)	32848	263	69	69370	0.992057	0.997904	0.994972	-	21770	271	25	58537	0.987705	0.998853	0.993248	-	22219	230	21	57439	0.989755	0.999056	0.994383	-	3425	23	99	6847	0.993329	0.971907	0.982501	-	32870	144	47	69489	0.995638	0.998572	0.997103	-	21778	112	17	58696	0.994884	0.99922	0.997047	-
Intron	DeepMod2 BiLSTM	651319	295	1106	158376	0.999547	0.998305	0.998926	-	462264	601	325	172736	0.998702	0.999297	0.998999	-	459266	324	279	133077	0.999295	0.999393	0.999344	-	3365189	17321	51967	1117655	0.994879	0.984792	0.98981	-	651914	113	511	158558	0.999827	0.999217	0.999522	-	462377	97	212	173240	0.99979	0.999542	0.999666	-
	DeepMod2 BiLSTM (Without Pruning)	651535	849	890	157822	0.998699	0.998636	0.998667	-	462287	1490	302	171847	0.996787	0.999347	0.998066	-	459241	842	304	132559	0.99817	0.999338	0.998754	-	72537	380	942	25794	0.994789	0.98718	0.99097	-	652119	167	306	158504	0.999744	0.999531	0.999637	-	462475	157	114	173180	0.999661	0.999754	0.999707	-
	DeepMod2 Transformer	651668	1188	757	157483	0.99818	0.99884	0.99851	-	462328	2005	261	171332	0.995682	0.999436	0.997555	-	459328	1132	217	132269	0.997542	0.999528	0.998534	-	3372621	22543	44535	1112433	0.99336	0.986967	0.990153	-	651834	515	591	158156	0.999211	0.999094	0.999152	-	462326	505	263	172832	0.998909	0.999431	0.99917	-
	DeepMod2 Transformer (Without Pruning)	651462	1148	963	157523	0.998241	0.998524	0.998382	-	462259	1868	330	171469	0.995975	0.999287	0.997628	-	459244	1035	301	132366	0.997751	0.999345	0.998548	-	72504	410	975	25764	0.994377	0.986731	0.990539	-	651840	506	585	158165	0.999224	0.999103	0.999164	-	462324	503	265	172834	0.998913	0.999427	0.99917	-
Exon	DeepMod2 BiLSTM	139407	73	317	90677	0.999477	0.997731	0.998603	-	96639	127	82	74501	0.998688	0.999152	0.99892	-	101739	84	81	72960	0.999175	0.999204	0.99919	-	996259	2158	15165	422692	0.997839	0.985006	0.991381	-	139601	28	123	90722	0.999799	0.99912	0.999459	-	96662	20	59	74608	0.999793	0.99939	0.999592	-
	DeepMod2 BiLSTM (Without Pruning)	139475	144	249	90606	0.998969	0.998218	0.998593	-	96628	246	93	74382	0.997461	0.999038	0.998249	-	101736	145	84	72899	0.998577	0.999175	0.998876	-	20329	41	243	9468	0.997987	0.988188	0.993063	-	139645	25	79	90725	0.999821	0.999435	0.999628	-	96690	26	31	74602	0.999731	0.999679	0.999705	-
	DeepMod2 Transformer	139531	216	193	90534	0.998454	0.998619	0.998537	-	96647	296	74	74332	0.996947	0.999235	0.998089	-	101752	202	68	72842	0.998019	0.999332	0.998675	-	998262	2812	13162	422038	0.997191	0.986987	0.992063	-	139593	92	131	90658	0.999341	0.999062	0.999202	-	96659	77	62	74551	0.999204	0.999359	0.999281	-
	DeepMod2 Transformer (Without Pruning)	139471	206	253	90544	0.998525	0.998189	0.998357	-	96621	280	100	74348	0.99711	0.998966	0.998037	-	101732	174	88	72870	0.998293	0.999136	0.998714	-	20349	51	223	9458	0.9975	0.98916	0.993313	-	139597	90	127	90660	0.999356	0.999091	0.999223	-	96660	76	61	74552	0.999214	0.999369	0.999292	-
Intergenic	DeepMod2 BiLSTM	278961	196	476	71636	0.999298	0.998297	0.998797	-	162564	413	116	96867	0.997466	0.999287	0.998376	-	174603	256	122	65093	0.998536	0.999302	0.998919	-	1635459	21576	42930	1384387	0.986979	0.974422	0.98066	-	279232	91	205	71741	0.999674	0.999266	0.99947	-	162606	71	74	97209	0.999564	0.999545	0.999554	-
	DeepMod2 BiLSTM (Without Pruning)	279097	489	340	71343	0.998251	0.998783	0.998517	-	162593	1035	87	96245	0.993675	0.999465	0.996562	-	174627	605	98	64744	0.996547	0.999439	0.997991	-	38357	486	970	33202	0.987488	0.975335	0.981374	-	279282	133	155	71699	0.999524	0.999445	0.999485	-	162626	108	54	97172	0.999336	0.999668	0.999502	-
	DeepMod2 Transformer	279154	676	283	71156	0.997584	0.998987	0.998285	-	162618	1308	62	95972	0.992021	0.999619	0.995805	-	174647	758	78	64591	0.995679	0.999554	0.997612	-	1641005	30067	37384	1375896	0.982007	0.977726	0.979862	-	279253	289	184	71543	0.998966	0.999342	0.999154	-	162617	292	63	96988	0.998208	0.999613	0.99891	-
	DeepMod2 Transformer (Without Pruning)	279083	641	354	71191	0.997708	0.998733	0.998221	-	162600	1209	80	96071	0.992619	0.999508	0.996052	-	174626	688	99	64661	0.996076	0.999433	0.997752	-	38367	520	960	33168	0.986628	0.975589	0.981078	-	279248	289	189	71543	0.998966	0.999324	0.999145	-	162617	293	63	96987	0.998201	0.999613	0.998907	-
[truncated: 8 more columns]

## Sheet: Supplementary Data 5
	Supplementary Data 5. Per-site performance of DeepMod2 BiLSTM models and Dorado on chr1 of HG004, using single R10.4.1 PromethION flowcell. For DeepMod2, we show the performance in two scenario, with aligned BAM and reference input versus unaligned BAM without reference input. The performance is shown when three difference basecaller models are used. Precision, recall, F1-score, True Positive (TP…
		FAST								HAC								SUP
		TP	FP	FN	TN	Precision	Recall	F1	Correlation	TP	FP	FN	TN	Precision	Recall	F1	Correlation	TP	FP	FN	TN	Precision	Recall	F1	Correlation
Region
Genomewide	DeepMod2	745087	1737	1447	293945	0.997674	0.998062	0.997868	0.939346	745499	921	1035	294761	0.998766	0.998614	0.99869	0.943705	745094	936	1440	294746	0.998745	0.998071	0.998408	0.942692
	DeepMod2 (Without Reference Alignment and Features)	744695	6332	1839	289350	0.991569	0.997537	0.994544	0.940725	745598	3115	936	292567	0.99584	0.998746	0.997291	0.946996	745010	3459	1524	292223	0.995379	0.997959	0.996667	0.945871
	Dorado	745072	4114	1462	291568	0.994509	0.998042	0.996272	0.946257	746376	701	158	294981	0.999062	0.999788	0.999425	0.952675	746273	572	261	295110	0.999234	0.99965	0.999442	0.95287
CPG_Island	DeepMod2	26423	192	17	105350	0.992786	0.999357	0.996061	-	26417	147	23	105395	0.994466	0.99913	0.996793	-	26402	151	38	105391	0.994313	0.998563	0.996433	-
	DeepMod2 (Without Reference Alignment and Features)	26424	294	16	105248	0.988996	0.999395	0.994168	-	26420	231	20	105311	0.991332	0.999244	0.995272	-	26411	281	29	105261	0.989473	0.998903	0.994165	-
	Dorado	26432	219	8	105323	0.991783	0.999697	0.995724	-	26432	89	8	105453	0.996644	0.999697	0.998168	-	26431	127	9	105415	0.995218	0.99966	0.997434	-
CPG_Shelves	DeepMod2	69562	110	122	11007	0.998421	0.998249	0.998335	-	69610	50	74	11067	0.999282	0.998938	0.99911	-	69576	59	108	11058	0.999153	0.99845	0.998801	-
	DeepMod2 (Without Reference Alignment and Features)	69538	354	146	10763	0.994935	0.997905	0.996418	-	69604	212	80	10905	0.996963	0.998852	0.997907	-	69562	226	122	10891	0.996762	0.998249	0.997505	-
	Dorado	69564	220	120	10897	0.996847	0.998278	0.997562	-	69672	41	12	11076	0.999412	0.999828	0.99962	-	69666	26	18	11091	0.999627	0.999742	0.999684	-
CPG_Shores	DeepMod2	85230	307	162	48288	0.996411	0.998103	0.997256	-	85271	182	121	48413	0.99787	0.998583	0.998226	-	85247	172	145	48423	0.997986	0.998302	0.998144	-
	DeepMod2 (Without Reference Alignment and Features)	85193	796	199	47799	0.990743	0.99767	0.994194	-	85297	570	95	48025	0.993362	0.998887	0.996117	-	85232	687	160	47908	0.992004	0.998126	0.995056	-
	Dorado	85232	393	160	48202	0.99541	0.998126	0.996766	-	85376	53	16	48542	0.99938	0.999813	0.999596	-	85374	41	18	48554	0.99952	0.999789	0.999655	-
Promoter	DeepMod2	22198	179	42	57490	0.992001	0.998112	0.995047	-	22203	124	37	57545	0.994446	0.998336	0.996387	-	22192	130	48	57539	0.994176	0.997842	0.996006	-
	DeepMod2 (Without Reference Alignment and Features)	22193	355	47	57314	0.984256	0.997887	0.991024	-	22212	329	28	57340	0.985404	0.998741	0.992028	-	22205	414	35	57255	0.981697	0.998426	0.989991	-
	Dorado	22202	151	38	57518	0.993245	0.998291	0.995762	-	22236	29	4	57640	0.998698	0.99982	0.999259	-	22233	29	7	57640	0.998697	0.999685	0.999191	-
Intron	DeepMod2	458746	881	799	132520	0.998083	0.998261	0.998172	-	459011	441	534	132960	0.99904	0.998838	0.998939	-	458761	460	784	132941	0.998998	0.998294	0.998646	-
	DeepMod2 (Without Reference Alignment and Features)	458470	3244	1075	130157	0.992974	0.997661	0.995312	-	458980	1594	565	131807	0.996539	0.998771	0.997654	-	458598	1755	947	131646	0.996188	0.997939	0.997063	-
	Dorado	458725	2110	820	131291	0.995421	0.998216	0.996817	-	459470	309	75	133092	0.999328	0.999837	0.999582	-	459407	255	138	133146	0.999445	0.9997	0.999572	-
Exon	DeepMod2	101607	210	213	72834	0.997937	0.997908	0.997923	-	101652	143	168	72901	0.998595	0.99835	0.998473	-	101569	148	251	72896	0.998545	0.997535	0.99804	-
	DeepMod2 (Without Reference Alignment and Features)	101550	548	270	72496	0.994633	0.997348	0.995989	-	101666	290	154	72754	0.997156	0.998488	0.997821	-	101568	362	252	72682	0.996449	0.997525	0.996987	-
	Dorado	101614	382	206	72662	0.996255	0.997977	0.997115	-	101801	88	19	72956	0.999136	0.999813	0.999475	-	101790	89	30	72955	0.999126	0.999705	0.999416	-
Intergenic	DeepMod2	174307	571	418	64778	0.996735	0.997608	0.997171	-	174413	277	312	65072	0.998414	0.998214	0.998314	-	174343	276	382	65073	0.998419	0.997814	0.998116	-
	DeepMod2 (Without Reference Alignment and Features)	174246	2383	479	62966	0.986508	0.997259	0.991854	-	174517	1070	208	64279	0.993906	0.99881	0.996352	-	174414	1148	311	64201	0.993461	0.99822	0.995835	-
	Dorado	174302	1559	423	63790	0.991135	0.997579	0.994347	-	174663	293	62	65056	0.998325	0.999645	0.998985	-	174636	216	89	65133	0.998765	0.999491	0.999128	-
