# Supplementary material for: A signal processing and deep learning framework for methylation detection using Oxford Nanopore sequencing
Source: Nat Commun. 2024 Feb 16;15:1448. doi: 10.1038/s41467-024-45778-y (PMC10873387; doi:10.1038/s41467-024-45778-y)
Supplement: Supplementary file 6 — Supplementary Data 7 [file 41467_2024_45778_MOESM6_ESM.xlsx]

## Sheet: HG002 DMRs
chr	start	end	length	nCG	meanMethy1	meanMethy2	diff.Methy	areaStat
chr20	58888050	58890335	2286	223	0.0151934	0.880157	-0.864963	-27153.7
chr21	8204774	8220022	15249	2112	0.348686	0.573877	-0.225191	-24108.3
chr6	144006832	144008884	2053	151	0.109163	0.982585	-0.873422	-20945.6
chr16	88533685	88535321	1637	229	0.974392	0.221691	0.752701	19406.8
chr21	8248965	8260034	11070	1588	0.385232	0.623919	-0.238688	-18276.4
chr20	58838772	58845170	6399	271	0.975813	0.0966966	0.879116	17969
chr11	2698550	2701209	2660	201	0.925151	0.0198549	0.905296	16634.3
chr13	48318011	48321833	3823	212	0.985864	0.0859255	0.899938	16239.6
chr1	121395727	121397440	1714	168	0.0944673	0.980731	-0.886264	-15379.8
chr21	8390036	8402905	12870	1779	0.367648	0.532123	-0.164475	-13967.2
chr8	140098071	140101169	3099	194	0.0937449	0.970231	-0.876486	-13008
chr21	8432099	8445681	13583	1903	0.390376	0.516882	-0.126506	-12092.9
chr7	130490478	130493448	2971	200	0.974083	0.123906	0.850177	11499.6
chr20	37520296	37522257	1962	126	0.985657	0.223578	0.762079	11209.9
chr7	50781904	50783353	1450	141	0.949735	0.0495068	0.900229	11138.2
chr7	27142208	27146364	4157	262	0.926871	0.166367	0.760504	10655.5
chr8	143275625	143277261	1637	141	0.0837163	0.947208	-0.863492	-10136
chr19	53537255	53539008	1754	126	0.944245	0.0590316	0.885214	9921.14
chr5	561592	566002	4411	432	0.225389	0.825923	-0.600535	-9291.56
chr12	57725738	57727220	1483	128	0.194752	0.956423	-0.761671	-9257.7
chr5	180618515	180619646	1132	110	0.934655	0.0729515	0.861703	9233.55
chr8	37840977	37842821	1845	142	0.975413	0.149649	0.825764	8909.58
chr1	151131709	151133480	1772	164	0.950963	0.140342	0.81062	8799.94
chr5	1593755	1595112	1358	116	0.086291	0.939672	-0.853381	-8742.33
chr20	58853849	58856590	2742	202	0.0535465	0.867977	-0.814431	-8687.02
chr18	75203832	75205494	1663	127	0.969206	0.162916	0.80629	7683.05
chr7	94656125	94658646	2522	124	0.0322579	0.898727	-0.866469	-7516.22
chr19	56837124	56841579	4456	219	0.134225	0.927335	-0.793111	-7465.76
chr11	1997669	2003426	5758	243	0.0729692	0.859342	-0.786373	-7446.4
chr6	10719756	10721501	1746	82	0.975026	0.0688307	0.906196	7231.17
chr19	53553725	53555185	1461	106	0.922877	0.0668052	0.856072	7119.51
chr8	38973988	38975246	1259	97	0.98314	0.119944	0.863196	7049.38
chr19	58355837	58357174	1338	145	0.224785	0.95817	-0.733384	-7038.84
chr14	100823703	100827916	4214	219	0.912288	0.172269	0.740019	6846.65
chr6	3848793	3850420	1628	125	0.966944	0.254674	0.712269	6073.09
chr20	33667046	33668264	1219	125	0.0159264	0.688894	-0.672967	-5879.29
chr19	17323218	17324296	1079	65	0.961638	0.0391954	0.922442	5807.92
chr7	23490379	23491452	1074	62	0.0176632	0.966193	-0.948529	-5786.99
chr10	125895464	125897319	1856	167	0.687226	0.0199866	0.667239	5774.81
chr19	1465060	1467230	2171	203	0.204913	0.845139	-0.640225	-5692.11
chr5	172683306	172684620	1315	177	0.283624	0.947611	-0.663987	-5616.67
chr15	24954396	24957004	2609	120	0.0430798	0.902204	-0.859125	-5568.09
chr21	29076787	29078046	1260	57	0.970955	0.0287258	0.94223	5566.77
chr18	80159531	80160704	1174	122	0.966788	0.240541	0.726247	5474.96
chr2	113234936	113236449	1514	109	0.18216	0.940336	-0.758176	-5150.28
chr4	967457	968621	1165	96	0.94789	0.121441	0.826449	4994.16
chr1	1699552	1700704	1153	95	0.959307	0.186076	0.773232	4990.69
chr1	144812743	144814847	2105	271	0.951444	0.599895	0.351549	4974.83
chr2	91808982	91810517	1536	211	0.51936	0.0173419	0.502018	4848.9
chr3	195761770	195763853	2084	161	0.127302	0.841407	-0.714105	-4846.26
chr17	57045139	57046976	1838	128	0.866476	0.08785	0.778626	4819.24
chr7	138663806	138665353	1548	90	0.035271	0.88057	-0.845299	-4695.55
chr20	3164272	3165941	1670	101	0.89982	0.0987129	0.801107	4634.09
chr22	43834085	43835342	1258	120	0.852843	0.100288	0.752556	4570.31
chr16	546339	548029	1691	101	0.959601	0.208485	0.751115	4531.28
chr1	247126037	247127234	1198	84	0.082732	0.934964	-0.852232	-4324.73
chr4	88696885	88698185	1301	61	0.956837	0.0668912	0.889946	4192.16
chr22	41681511	41683400	1890	80	0.98886	0.146067	0.842793	4132.07
chr9	66265647	66268370	2724	140	0.185899	0.885226	-0.699327	-4071.74
chr1	161440344	161444482	4139	381	0.100345	0.332961	-0.232616	-4065.22
chr6	158209341	158210504	1164	59	0.0799724	0.939646	-0.859674	-4064.98
chr20	31546787	31548295	1509	50	0.100453	0.985801	-0.885348	-4057.88
chr2	1797634	1798467	834	68	0.954536	0.116266	0.83827	4054.38
chr11	72821823	72822852	1030	92	0.87734	0.15677	0.72057	3980.22
chr2	127695230	127696154	925	51	0.0751033	0.959802	-0.884699	-3823.46
chr8	2727395	2728684	1290	85	0.0376572	0.855325	-0.817668	-3816.23
chr10	93060082	93061734	1653	114	0.154641	0.883977	-0.729336	-3738.66
chr1	146932363	146933938	1576	59	0.059487	0.967791	-0.908304	-3724.99
chr14	68628056	68629221	1166	65	0.923946	0.0485688	0.875377	3695.13
chr1	37995364	37996620	1257	68	0.0738872	0.920366	-0.846479	-3660.72
chr3	198103336	198106154	2819	152	0.676635	0.0637554	0.612879	3577.07
chr4	6007883	6008715	833	62	0.933228	0.0721264	0.861102	3572.77
chr10	80535531	80536675	1145	70	0.94609	0.0834814	0.862608	3562.25
chr13	21325943	21327163	1221	60	0.0396794	0.948424	-0.908744	-3519.6
chr4	1520109	1521700	1592	141	0.189718	0.791171	-0.601453	-3478.46
chr11	396527	397707	1181	72	0.0872171	0.917421	-0.830204	-3463.51
chr9	122406006	122406839	834	63	0.0767454	0.934651	-0.857905	-3421.87
chr2	25204194	25205081	888	64	0.923273	0.0784366	0.844836	3413.21
chr19	58349851	58350936	1086	96	0.241716	0.963908	-0.722192	-3408.18
chr12	64542654	64543686	1033	83	0.126473	0.920561	-0.794088	-3344.65
chr3	75668163	75672781	4619	294	0.103346	0.520233	-0.416887	-3337.59
chr19	8525335	8526980	1646	102	0.203375	0.931563	-0.728188	-3299.08
chr17	83102024	83104148	2125	75	0.0660274	0.867253	-0.801226	-3293.59
chr2	87348231	87349850	1620	158	0.537521	0.950594	-0.413073	-3289.96
chr4	19519821	19520453	633	55	0.0690136	0.949417	-0.880403	-3265.18
chr1	68049854	68052007	2154	87	0.063149	0.886708	-0.823559	-3210.74
chr6	169654366	169655549	1184	60	0.133805	0.984662	-0.850857	-3195.19
chr9	62836956	62839119	2164	138	0.0531709	0.697443	-0.644272	-3170.54
chr20	44749798	44750952	1155	90	0.126497	0.859318	-0.732821	-3015.8
chr3	28200149	28201129	981	61	0.108663	0.941574	-0.832911	-3011.58
chr7	62303265	62312175	8911	336	0.722855	0.344199	0.378655	3005.62
chr4	6105121	6106109	989	78	0.985129	0.210955	0.774175	2990.71
chr12	131808563	131809571	1009	56	0.969205	0.180475	0.788729	2962.43
chr9	122225794	122227980	2187	152	0.299293	0.912636	-0.613344	-2958.52
chr22	32203099	32204867	1769	102	0.0736878	0.800502	-0.726814	-2952.44
chr1	125155925	125165019	9095	356	0.363732	0.702085	-0.338352	-2944.38
chr16	806789	808600	1812	135	0.752343	0.0906746	0.661669	2927.07
chr16	1431810	1433405	1596	91	0.824308	0.117498	0.70681	2894.24
chr9	62798985	62802814	3830	202	0.0874018	0.599098	-0.511696	-2873.34
chr6	3771302	3772023	722	62	0.958006	0.132046	0.82596	2867.39
chr1	15836697	15837848	1152	71	0.909009	0.101716	0.807293	2847.69
chr15	21352184	21353697	1514	97	0.107246	0.859726	-0.752481	-2841.69
chr2	94272681	94273908	1228	123	0.585661	0.0292556	0.556405	2788.85
chr17	78040432	78041793	1362	49	0.0859397	0.95986	-0.873921	-2782.26
chr4	53102	54294	1193	84	0.166144	0.843055	-0.676911	-2779.49
chr3	105353472	105354490	1019	47	0.0537767	0.954701	-0.900924	-2763.58
chr15	56006437	56007437	1001	53	0.0245032	0.862699	-0.838196	-2736.1
chr8	53712157	53712900	744	36	0.0755914	0.978382	-0.90279	-2726
chr19	18589473	18591105	1633	85	0.644833	0.0745047	0.570328	2711.95
chr14	20723042	20723915	874	56	0.879627	0.0418916	0.837735	2669.45
chr6	156396648	156397489	842	51	0.0508524	0.92086	-0.870008	-2666.45
chr20	25853358	25854412	1055	73	0.852511	0.0722072	0.780304	2665.54
chr4	186203243	186204541	1299	60	0.888614	0.0355692	0.853045	2644.48
chr16	1533199	1535301	2103	105	0.127777	0.821376	-0.693599	-2616.29
chr13	114198506	114199663	1158	176	0.636397	0.962917	-0.32652	-2577.54
chr2	96839098	96840028	931	54	0.981365	0.206308	0.775057	2576.47
chr2	206249786	206252583	2798	102	0.905441	0.173486	0.731955	2570.69
chr19	7862921	7864017	1097	106	0.723187	0.114779	0.608408	2567.8
chr15	23686339	23687716	1378	110	0.120183	0.805686	-0.685503	-2559.13
chr12	96315962	96317014	1053	43	0.961453	0.080576	0.880877	2548.56
chr1	148078527	148079611	1085	66	0.803857	0.0188553	0.785002	2548.03
chr20	63938218	63939456	1239	102	0.308455	0.956633	-0.648178	-2534.75
chr9	41272604	41274681	2078	133	0.130468	0.675875	-0.545406	-2519.84
chr17	4901314	4902910	1597	78	0.120239	0.857491	-0.737252	-2493.27
chr7	22821086	22821955	870	44	0.0563806	0.948046	-0.891666	-2485.13
chr15	90956431	90957586	1156	107	0.788041	0.170277	0.617765	2481.19
chr9	95312863	95313632	770	34	0.981789	0.0359556	0.945833	2481.17
chr6	31180203	31181229	1027	51	0.179832	0.970969	-0.791137	-2470.08
chr21	46661114	46661952	839	62	0.97566	0.316354	0.659306	2451.02
chr11	86430978	86431914	937	44	0.905209	0.0320186	0.87319	2449.99
chr1	143651377	143654222	2846	153	0.211289	0.835558	-0.624269	-2449.75
chr8	37747564	37748663	1100	39	0.97312	0.0859291	0.887191	2430.49
chr7	140435090	140436036	947	62	0.127455	0.931448	-0.803994	-2426.17
chr8	2127145	2127999	855	47	0.0187299	0.891429	-0.872699	-2421.19
chr18	79863268	79864695	1428	170	0.960473	0.452391	0.508082	2404.03
chr7	104940789	104941809	1021	37	0.0581251	0.963716	-0.90559	-2386.76
chr2	92042168	92043723	1556	207	0.262581	0.0240094	0.238572	2383.11
chr7	158973215	158974116	902	76	0.934867	0.293413	0.641454	2382.69
chr17	81119006	81120004	999	87	0.222348	0.883388	-0.66104	-2370.73
chr17	8225765	8227381	1617	56	0.93465	0.0842671	0.850383	2369
chr7	100865583	100866930	1348	66	0.956076	0.217177	0.7389	2352.08
chr17	21680946	21685569	4624	275	0.831099	0.490573	0.340527	2351.91
chr10	133758950	133761744	2795	267	0.480695	0.791676	-0.310981	-2341.43
chr11	122556329	122557250	922	42	0.0253098	0.90245	-0.87714	-2341.3
chr10	132964641	132966130	1490	73	0.908549	0.13531	0.773239	2330.7
chr2	106130699	106131659	961	38	0.973367	0.0865836	0.886784	2307.93
chr12	31117848	31120515	2668	149	0.110789	0.628087	-0.517298	-2304.47
chr9	41123017	41125967	2951	162	0.710671	0.156909	0.553762	2304.38
chr19	13817252	13818631	1380	56	0.954028	0.139535	0.814493	2298.57
chr19	18305552	18307619	2068	79	0.127061	0.900796	-0.773735	-2268.96
chr17	1031453	1033175	1723	108	0.327741	0.969424	-0.641683	-2233.83
chr14	69572372	69574027	1656	180	0.661051	0.247181	0.41387	2221.5
chr2	91415941	91423099	7159	280	0.710433	0.395833	0.3146	2217.25
chr16	3442977	3444174	1198	74	0.027429	0.83112	-0.803691	-2192.14
chr1	161463408	161466157	2750	264	0.166621	0.377999	-0.211378	-2187.2
chr9	68302497	68304661	2165	143	0.150252	0.660575	-0.510324	-2178.34
chr13	20414523	20415797	1275	88	0.905439	0.228102	0.677337	2170.26
chr16	2236863	2238930	2068	154	0.537451	0.0905987	0.446852	2165.69
chr2	131829372	131831002	1631	158	0.767136	0.280204	0.486931	2160.79
chr19	39307146	39308738	1593	161	0.425247	0.90792	-0.482673	-2153.76
chr1	224011708	224016525	4818	133	0.26568	0.914277	-0.648597	-2147.52
chr9	41126671	41129970	3300	165	0.574823	0.170812	0.404011	2145.73
chr21	43740724	43741804	1081	82	0.77576	0.108102	0.667658	2141.06
chr3	198099936	198102936	3001	140	0.548371	0.103459	0.444912	2130.47
chr1	161448424	161451077	2654	275	0.170932	0.363141	-0.192209	-2127.03
chr9	126482359	126483237	879	51	0.890577	0.0750585	0.815518	2110.75
chr11	96410938	96412706	1769	43	0.0662665	0.882157	-0.81589	-2104.45
chr18	79616771	79617910	1140	114	0.868394	0.354481	0.513913	2100.37
chr6	28885039	28885523	485	37	0.0821357	0.964098	-0.881963	-2086.65
chr20	58850396	58852480	2085	103	0.058544	0.71091	-0.652366	-2080.8
chr9	68305752	68308412	2661	147	0.131192	0.641534	-0.510342	-2079.09
chr3	132376589	132377292	704	39	0.0678468	0.949376	-0.881529	-2077.35
chr19	18868639	18869496	858	123	0.823579	0.330925	0.492654	2071.61
chr17	45585545	45586806	1262	81	0.0311783	0.565056	-0.533877	-2060.36
chr1	1711840	1712663	824	59	0.983636	0.302522	0.681114	2054.55
chr8	144270961	144272025	1065	61	0.724544	0.110304	0.61424	2050.17
chr9	65258294	65259265	972	105	0.703146	0.0326293	0.670517	2012.9
chr5	118539559	118542480	2922	60	0.12157	0.964726	-0.843155	-1980.15
chr14	30689987	30691080	1094	41	0.149184	0.98117	-0.831986	-1980.05
chr6	87122303	87123073	771	63	0.946333	0.193061	0.753272	1979.05
chr8	144109337	144110172	836	100	0.983162	0.408947	0.574215	1970.82
chr12	6620239	6621248	1010	110	0.475071	0.974944	-0.499873	-1959.62
chr5	136079155	136081176	2022	82	0.0921918	0.838617	-0.746425	-1954.57
chr13	112015015	112016127	1113	126	0.523888	0.96454	-0.440652	-1949.48
chr10	13158159	13159021	863	45	0.117593	0.915908	-0.798316	-1933.86
chr10	92114844	92115527	684	36	0.952089	0.0784049	0.873684	1933.42
chr18	76787224	76788204	981	50	0.901931	0.0711692	0.830762	1926.62
chr15	98865176	98866880	1705	67	0.0479972	0.810528	-0.76253	-1919.47
chr19	21082089	21082828	740	38	0.941327	0.0310872	0.91024	1919.02
chr16	817105	818165	1061	73	0.837705	0.171451	0.666253	1917.31
chr16	63617089	63617949	861	55	0.881532	0.115591	0.765941	1905.88
chr17	5770913	5771647	735	58	0.163218	0.92164	-0.758423	-1895.44
chr11	130315147	130316261	1115	52	0.784279	0.0421796	0.742099	1888.31
chr9	35035832	35036793	962	54	0.211813	0.956877	-0.745064	-1879.89
chr12	630396	631487	1092	49	0.955795	0.169267	0.786529	1877.26
chr10	22476715	22478415	1701	123	0.382682	0.0195156	0.363166	1873.67
chr3	195087527	195088342	816	37	0.0642346	0.94328	-0.879045	-1873.52
chr19	18777085	18778336	1252	96	0.940398	0.309741	0.630658	1865.85
chr4	190071631	190074069	2439	244	0.528738	0.756474	-0.227736	-1862.85
chr19	50357386	50359375	1990	120	0.806845	0.273839	0.533006	1834.87
chr4	190040534	190041638	1105	77	0.211973	0.932603	-0.72063	-1831.99
chr17	47846595	47848632	2038	129	0.671468	0.100501	0.570967	1823.51
chr18	14489139	14489969	831	51	0.890374	0.0963024	0.794071	1816.19
chr12	32390715	32391368	654	46	0.887565	0.0962565	0.791308	1796.49
chr1	2123153	2124577	1425	104	0.956631	0.427397	0.529235	1789.53
chr22	36409769	36410683	915	59	0.185699	0.902103	-0.716404	-1770.1
chr17	29612376	29613141	766	76	0.190556	0.783371	-0.592814	-1764.62
chr4	54149120	54149865	746	58	0.16075	0.919693	-0.758943	-1763.26
chr5	28927401	28928546	1146	99	0.909983	0.333471	0.576512	1748.13
chr9	40991406	40993064	1659	94	0.0430557	0.572437	-0.529382	-1743.43
chr17	8347072	8347871	800	53	0.120275	0.861741	-0.741466	-1741.47
chr3	159839703	159842117	2415	43	0.0366872	0.880402	-0.843715	-1737.94
chr3	9945977	9946945	969	89	0.391476	0.985644	-0.594168	-1731.52
chr10	42177027	42178134	1108	127	0.25088	0.654606	-0.403726	-1731.37
chr10	484494	485643	1150	56	0.0477368	0.826293	-0.778556	-1726.02
chr3	128653205	128653922	718	56	0.918486	0.141054	0.777432	1714.71
chr6	88047433	88048325	893	83	0.937511	0.279216	0.658295	1702.68
chr10	133568758	133570034	1277	126	0.136814	0.631784	-0.49497	-1700.68
chr8	58914708	58915359	652	32	0.944523	0.0595167	0.885006	1695.73
chr2	232419025	232420063	1039	98	0.691289	0.159834	0.531456	1695.46
chr2	190760890	190761716	827	60	0.265033	0.955506	-0.690473	-1694.32
chr3	75395879	75396822	944	72	0.188913	0.844512	-0.6556	-1689.46
chr5	176060459	176063088	2630	149	0.0851126	0.463683	-0.37857	-1689.22
chr19	37334079	37335115	1037	58	0.936043	0.195505	0.740538	1688.04
chr2	27078188	27079482	1295	50	0.121249	0.934501	-0.813253	-1678.54
chr22	16519971	16520877	907	97	0.283692	0.771568	-0.487876	-1671.7
chr19	3403171	3404394	1224	60	0.936302	0.177775	0.758527	1670.96
chr7	30770	31786	1017	66	0.870223	0.199509	0.670714	1668.11
chr3	196966894	196968318	1425	72	0.24246	0.881867	-0.639407	-1666.54
chr8	1841623	1842245	623	63	0.931931	0.229964	0.701966	1659.23
chr22	30921396	30922629	1234	61	0.12766	0.817577	-0.689917	-1633.07
chr8	28777043	28778451	1409	31	0.967777	0.109166	0.858611	1632.17
chr2	208112012	208113296	1285	54	0.0984201	0.851648	-0.753228	-1631.65
chr7	87038429	87040702	2274	45	0.807192	0.0722791	0.734912	1626.97
chr11	118634643	118635384	742	44	0.0921116	0.874787	-0.782676	-1626.29
chr6	170022881	170023816	936	97	0.377107	0.882361	-0.505254	-1624.82
chr19	38394490	38396244	1755	140	0.454288	0.0551333	0.399155	1621.38
chr5	156850032	156850904	873	54	0.95566	0.235278	0.720382	1614.92
chr10	86535267	86536285	1019	70	0.675641	0.0795554	0.596086	1611.33
chr19	47003511	47004511	1001	58	0.284738	0.977842	-0.693104	-1607.49
chr18	79637388	79638454	1067	109	0.771601	0.326786	0.444814	1603.74
chr19	2545606	2547216	1611	70	0.847721	0.091825	0.755896	1598.96
chr15	81118251	81118970	720	47	0.0635704	0.847472	-0.783901	-1597.08
chr6	28090812	28091644	833	36	0.926742	0.0684206	0.858321	1591.25
chr7	149190721	149191742	1022	40	0.951348	0.125458	0.82589	1589.94
chr12	113077127	113078215	1089	116	0.60781	0.0554144	0.552395	1589.77
chr21	8445803	8447112	1310	213	0.394554	0.540421	-0.145868	-1583.62
chr5	181273165	181273899	735	49	0.256275	0.973093	-0.716819	-1583.46
chr4	183721343	183722648	1306	65	0.811709	0.159169	0.65254	1574.97
chr7	76150115	76150848	734	50	0.163487	0.921352	-0.757864	-1574.03
chr12	51392087	51393017	931	43	0.0152683	0.82267	-0.807402	-1570.58
chr14	101583802	101584870	1069	62	0.811424	0.104945	0.706479	1569.48
chr5	127568236	127569808	1573	57	0.948072	0.196787	0.751284	1557.84
chr2	57608788	57609550	763	32	0.940281	0.0807189	0.859562	1554.2
chr5	141412723	141414349	1627	61	0.0459652	0.807638	-0.761673	-1545.85
chr3	156605762	156607136	1375	43	0.0987039	0.907881	-0.809177	-1545.11
chr11	116790200	116791359	1160	67	0.789346	0.115364	0.673982	1524.52
chr14	105529217	105530544	1328	107	0.506781	0.0364764	0.470305	1524.36
chr17	76139789	76140750	962	82	0.160347	0.781943	-0.621597	-1517.3
chr4	190078958	190081482	2525	240	0.602822	0.792049	-0.189228	-1513.43
chr14	33800555	33801331	777	78	0.695228	0.116277	0.578951	1512.05
chr2	3482934	3483816	883	40	0.179952	0.976051	-0.796099	-1508.55
chr2	241063515	241064399	885	35	0.884323	0.0608314	0.823491	1499.88
chr14	77032632	77033384	753	45	0.0903653	0.81334	-0.722975	-1495.82
chr1	211416316	211417293	978	89	0.042449	0.691834	-0.649385	-1493.44
chr11	55872381	55873787	1407	107	0.15048	0.615422	-0.464942	-1492.05
chr15	26893487	26894621	1135	70	0.313674	0.916985	-0.60331	-1485.8
chr1	111040008	111040956	949	43	0.157617	0.966422	-0.808804	-1477.41
chr1	180872170	180872920	751	38	0.0953934	0.933246	-0.837852	-1470.78
chr3	130726677	130727608	932	28	0.0726647	0.982455	-0.90979	-1466.75
chr8	144428874	144429889	1016	55	0.834395	0.14844	0.685956	1459.47
chr13	93454735	93455367	633	43	0.844055	0.0354592	0.808596	1458.38
chr15	21324508	21325497	990	87	0.102436	0.652537	-0.550101	-1453.77
chr19	40223073	40223808	736	51	0.886549	0.135626	0.750923	1453.7
chr15	23647058	23648621	1564	62	0.227557	0.881539	-0.653982	-1453.46
chr4	143335035	143335780	746	28	0.861411	0.0400961	0.821315	1450.07
chr13	109140169	109140992	824	98	0.794792	0.304537	0.490255	1449.03
chr7	74372195	74373294	1100	44	0.157996	0.960667	-0.802672	-1447.01
chr10	2501224	2502106	883	73	0.893634	0.287637	0.605997	1443.27
chr10	28502031	28503011	981	37	0.15896	0.934176	-0.775217	-1442.19
chr10	2521423	2523611	2189	135	0.91746	0.539318	0.378142	1440.16
chr7	4861510	4862303	794	62	0.839537	0.160995	0.678543	1437.38
chr21	5121127	5122583	1457	62	0.370745	0.953682	-0.582937	-1433.43
chr2	3702974	3704400	1427	143	0.143764	0.52502	-0.381256	-1430.83
chr1	158177468	158178509	1042	42	0.0444454	0.844332	-0.799887	-1424.04
chr18	80147863	80149171	1309	53	0.842142	0.138398	0.703743	1423.96
chr4	4861923	4863295	1373	77	0.885032	0.243939	0.641094	1419.97
chr8	126556232	126557404	1173	116	0.604132	0.122556	0.481576	1419.4
chr16	30169904	30170717	814	56	0.309297	0.909158	-0.599861	-1418.71
chr15	81995074	81995837	764	39	0.882466	0.090113	0.792353	1418.68
chr6	27738209	27739026	818	37	0.0693979	0.916865	-0.847467	-1415.81
chr1	145161555	145163028	1474	64	0.0701592	0.755955	-0.685796	-1414.28
chr19	843999	844838	840	66	0.683198	0.0908483	0.59235	1411.45
chr7	152406668	152411807	5140	85	0.958572	0.321623	0.636949	1410.04
chr9	128392127	128393734	1608	155	0.626039	0.965042	-0.339003	-1407.27
chr19	46411875	46413577	1703	110	0.0643064	0.498038	-0.433731	-1405.29
chr7	16586291	16587097	807	38	0.082695	0.87181	-0.789115	-1399.43
chr3	195952518	195953785	1268	35	0.0470389	0.900984	-0.853945	-1397.97
chr20	46200650	46201363	714	53	0.140056	0.824914	-0.684857	-1394.92
chr16	14925803	14927557	1755	108	0.946276	0.603141	0.343135	1390.68
chr1	143638164	143639357	1194	92	0.440578	0.940634	-0.500055	-1388.14
chr17	7349928	7351546	1619	110	0.11239	0.598623	-0.486234	-1385.6
chr16	18342456	18344200	1745	106	0.834025	0.356497	0.477528	1383.55
chr6	32148251	32149632	1382	83	0.763861	0.18579	0.578071	1379.88
chr11	89863850	89865717	1868	124	0.596753	0.183548	0.413206	1373.25
chr2	185424827	185425585	759	34	0.896094	0.0414382	0.854656	1370.93
chr18	47247848	47249341	1494	159	0.0607219	0.354554	-0.293832	-1367.49
chr17	60886755	60887592	838	39	0.899621	0.0902101	0.80941	1367.3
chr8	38650505	38651459	955	73	0.829519	0.219607	0.609913	1364
chr16	87406745	87408387	1643	40	0.911154	0.0719016	0.839253	1363.79
chr3	48656490	48657239	750	83	0.770712	0.292137	0.478574	1361.12
chr5	1003636	1004701	1066	78	0.624532	0.123455	0.501077	1359.36
chr19	55585593	55586573	981	46	0.886424	0.124821	0.761603	1359.05
chr18	79898951	79900185	1235	117	0.986656	0.574447	0.412209	1353.39
chr9	41107936	41109603	1668	70	0.797295	0.166	0.631294	1352.25
chr1	235641788	235642839	1052	49	0.0523009	0.742554	-0.690253	-1349.46
chr20	64047901	64048823	923	122	0.0617	0.521396	-0.459696	-1347.68
chr3	32902546	32903495	950	53	0.101164	0.792643	-0.691479	-1344.17
chr1	209747515	209748438	924	40	0.0454427	0.87902	-0.833578	-1342.62
chr6	160005494	160006662	1169	84	0.962587	0.433387	0.529199	1342.61
chr1	46304675	46305953	1279	56	0.228256	0.928037	-0.699781	-1341.35
chr18	12911462	12912549	1088	102	0.201403	0.678943	-0.47754	-1341.12
chr15	21344148	21345355	1208	104	0.031918	0.478758	-0.44684	-1340.64
chr10	75404988	75405914	927	56	0.867517	0.193034	0.674483	1333.18
chr1	27349659	27350305	647	71	0.686364	0.123001	0.563364	1328.56
chr1	109711735	109712866	1132	55	0.79739	0.107711	0.689679	1327.14
chr16	3431686	3433406	1721	41	0.976463	0.16221	0.814253	1317.53
chr9	43328043	43332170	4128	174	0.381955	0.726959	-0.345004	-1315.03
chr7	155741845	155742038	194	16	0.98001	0.0126796	0.96733	1314.73
chr1	16534263	16535941	1679	126	0.56138	0.248413	0.312967	1300.06
chr17	21963442	21970268	6827	184	0.591271	0.232539	0.358731	1299.7
chr2	21101478	21102089	612	36	0.0685896	0.921746	-0.853156	-1299.06
chr16	84602746	84603909	1164	35	0.968778	0.155109	0.813669	1297.29
chr9	27690404	27691284	881	37	0.0438737	0.857929	-0.814055	-1297.04
chr5	115578077	115578578	502	26	0.0385266	0.94126	-0.902733	-1296.89
chr2	239231182	239232272	1091	49	0.104929	0.870276	-0.765347	-1294.11
chr2	156254537	156255284	748	37	0.0638544	0.861871	-0.798017	-1293.27
chr8	55101881	55103078	1198	147	0.259408	0.0447974	0.21461	1288.61
chr12	63149511	63150987	1477	110	0.0562459	0.438575	-0.38233	-1286.82
chr2	175594076	175594699	624	34	0.0592603	0.898732	-0.839472	-1285.15
chr2	105236790	105237593	804	50	0.18679	0.890505	-0.703715	-1283.85
chr7	52273772	52274991	1220	71	0.0861556	0.691862	-0.605706	-1281.53
chr2	26728029	26728730	702	77	0.902674	0.404815	0.497858	1280.13
chr8	19602194	19602931	738	39	0.847198	0.0645006	0.782698	1275.82
chr17	38656742	38657880	1139	34	0.928969	0.116154	0.812816	1272.69
chr1	234356193	234357441	1249	37	0.864314	0.0931458	0.771168	1272.49
chr7	58086576	58089121	2546	174	0.629185	0.863793	-0.234608	-1267.38
chr4	1406653	1408728	2076	178	0.432599	0.156813	0.275786	1261.13
chr16	32252813	32254337	1525	92	0.516809	0.082238	0.434571	1259.99
chr3	39501847	39502945	1099	57	0.767381	0.0589319	0.708449	1255.58
chr12	7915565	7916362	798	41	0.91238	0.17499	0.73739	1242.63
chr10	103668335	103669793	1459	44	0.924675	0.123448	0.801226	1242.25
chr19	51182063	51182995	933	49	0.825632	0.141966	0.683667	1240.31
chr4	91791366	91792039	674	35	0.882541	0.0711974	0.811343	1240.13
chr9	38486187	38488263	2077	91	0.859754	0.331565	0.528189	1238.33
chr12	131432761	131434248	1488	111	0.901227	0.486349	0.414878	1236.23
chr19	17807727	17808516	790	46	0.872535	0.147147	0.725387	1235.42
chr5	177781974	177783625	1652	111	0.414359	0.0864121	0.327947	1233.21
chr4	54032295	54032546	252	22	0.986342	0.0798391	0.906503	1228.17
chr2	132645087	132645658	572	41	0.135597	0.922315	-0.786718	-1227.87
chr2	237923294	237923889	596	35	0.0236385	0.849585	-0.825947	-1225.22
chr4	141332722	141333933	1212	75	0.0496571	0.583797	-0.53414	-1223.53
chr17	26800777	26806501	5725	167	0.289293	0.632264	-0.342971	-1223.41
chr12	49233555	49234193	639	27	0.950529	0.0489263	0.901602	1222.39
chr3	131526683	131527431	749	46	0.160974	0.864068	-0.703094	-1218.97
chr7	55344656	55345528	873	79	0.352137	0.846578	-0.494441	-1215.37
chr13	20120185	20121563	1379	40	0.909659	0.0764563	0.833203	1214.77
chr2	91441994	91443192	1199	141	0.0327586	0.146466	-0.113707	-1212.39
chr2	9738365	9739952	1588	52	0.12899	0.863477	-0.734487	-1212.17
chr7	16850806	16851671	866	45	0.815047	0.0734169	0.74163	1208.62
chr7	100745039	100745758	720	45	0.899076	0.184229	0.714847	1207.99
chr5	3599265	3601439	2175	177	0.32085	0.0805624	0.240288	1207.86
chr11	6570823	6571772	950	69	0.381084	0.97369	-0.592605	-1207.65
chr8	144712740	144714486	1747	139	0.659586	0.277654	0.381931	1207.29
chr7	102592578	102594033	1456	79	0.103162	0.584389	-0.481227	-1206.79
chr3	75785976	75788875	2900	74	0.901943	0.236089	0.665854	1205.66
chr11	70826280	70827150	871	42	0.0965376	0.839537	-0.743	-1203.4
chr8	144353438	144354942	1505	130	0.870577	0.453307	0.41727	1203.02
chr14	30874943	30875992	1050	65	0.0435738	0.648796	-0.605223	-1200.45
chr17	26962380	26963361	982	112	0.2019	0.472213	-0.270313	-1200.22
chr14	20622680	20624295	1616	62	0.189555	0.891676	-0.702122	-1197.68
chr1	225939217	225940045	829	72	0.337952	0.913192	-0.57524	-1197.53
chr7	27094256	27095557	1302	42	0.066676	0.738129	-0.671453	-1196.53
chr19	9283189	9284116	928	56	0.81748	0.155379	0.662101	1196.24
chr21	29023702	29024264	563	37	0.879865	0.0945314	0.785334	1191.84
chr19	45939936	45940831	896	100	0.790728	0.343266	0.447462	1190.3
chr1	161764597	161765991	1395	45	0.122879	0.872891	-0.750011	-1189.59
chr2	94208399	94209279	881	118	0.0737101	0.259572	-0.185862	-1188.9
chr19	38222175	38223090	916	61	0.257492	0.961586	-0.704094	-1181.48
chr2	240672225	240673351	1127	105	0.646897	0.206864	0.440033	1179.45
chr14	77038370	77039315	946	24	0.0328447	0.863801	-0.830957	-1178.8
chr6	70280245	70282453	2209	68	0.0472926	0.654266	-0.606973	-1177.99
chr20	3660461	3661489	1029	127	0.0842753	0.412512	-0.328236	-1175.26
chr11	69156976	69157767	792	52	0.875488	0.21688	0.658608	1175.17
chr14	99674899	99675960	1062	105	0.420151	0.865079	-0.444928	-1171.84
chr18	59969329	59969939	611	63	0.971368	0.390755	0.580613	1171.78
chr9	138220501	138222043	1543	79	0.072956	0.499665	-0.426709	-1170.75
chr4	30721434	30723088	1655	189	0.0734599	0.222033	-0.148573	-1164.77
chr1	31586644	31587403	760	48	0.207515	0.937829	-0.730314	-1163.59
chr9	99259044	99259982	939	31	0.950371	0.115533	0.834838	1158.5
chr11	47426754	47427580	827	44	0.769309	0.096459	0.672851	1158.02
chr5	144598416	144599139	724	34	0.85395	0.0482495	0.805701	1157.57
chr15	22769974	22770988	1015	34	0.862559	0.0982358	0.764323	1157.33
chr16	28746516	28747635	1120	82	0.169064	0.736378	-0.567314	-1157.32
chr1	228620730	228622480	1751	154	0.402062	0.639593	-0.237531	-1156.6
chr7	141926040	141926875	836	37	0.864358	0.0996604	0.764698	1155.32
chr10	119818231	119819213	983	78	0.940776	0.383653	0.557123	1148.23
chr5	141512501	141514691	2191	102	0.546179	0.0288069	0.517372	1146.45
chr10	45330232	45331119	888	31	0.0451999	0.850613	-0.805413	-1144.12
chr5	141430653	141431829	1177	77	0.123433	0.68705	-0.563618	-1142.47
chr2	1477089	1477849	761	85	0.438066	0.927526	-0.48946	-1141.19
chr15	21451437	21452868	1432	141	0.103196	0.323794	-0.220598	-1140.71
chr7	36235954	36236675	722	48	0.0454778	0.76573	-0.720252	-1138.29
chr16	32811233	32812262	1030	126	0.669375	0.414009	0.255366	1137.97
chr1	112742355	112744637	2283	165	0.630129	0.332208	0.297921	1131.85
chr7	23205590	23206641	1052	78	0.0937807	0.668091	-0.574311	-1131.04
chr3	75771509	75778251	6743	82	0.905878	0.207996	0.697882	1130.53
chr1	228623577	228625420	1844	168	0.410182	0.620086	-0.209904	-1129.91
chr7	57868076	57869522	1447	154	0.172463	0.407418	-0.234954	-1128.4
chr13	100975408	100976173	766	52	0.203443	0.856406	-0.652963	-1118.06
chr7	152376700	152384070	7371	70	0.966366	0.252863	0.713503	1117.03
chr1	1737951	1738860	910	43	0.260111	0.96201	-0.701899	-1114.19
chr2	131299162	131300659	1498	98	0.877725	0.396555	0.481169	1107.9
chr10	11869918	11870631	714	69	0.961855	0.425767	0.536088	1105.15
chr10	133680209	133681581	1373	143	0.530547	0.762998	-0.232451	-1104.72
chr17	78879541	78880408	868	39	0.830846	0.0869212	0.743925	1097.35
chr5	10639008	10639739	732	129	0.986327	0.852107	0.13422	1096.83
chr14	100904157	100905080	924	50	0.0931502	0.746593	-0.653443	-1096.4
chr7	72969004	72970113	1110	83	0.532833	0.940849	-0.408016	-1094.56
chr16	2170018	2171055	1038	60	0.334061	0.978008	-0.643947	-1091.43
chr8	60713839	60714608	770	57	0.986563	0.420363	0.566201	1090.06
chr2	206263306	206265552	2247	56	0.840409	0.108542	0.731866	1088.18
chr13	91174787	91175634	848	59	0.835857	0.21976	0.616097	1084.92
chr14	92686673	92687406	734	48	0.34324	0.973901	-0.630661	-1083.7
chr15	26772594	26773662	1069	153	0.0741838	0.239917	-0.165733	-1083.11
chr6	107633713	107634814	1102	95	0.17654	0.546044	-0.369504	-1081.41
chr14	73852041	73853008	968	41	0.101704	0.751082	-0.649379	-1079.84
chr17	43297287	43299196	1910	98	0.334873	0.728455	-0.393582	-1078.88
chr20	21395872	21396928	1057	145	0.240025	0.0461694	0.193856	1077.58
chr4	6658645	6659300	656	61	0.078236	0.724124	-0.645888	-1072.74
chr9	41642633	41644354	1722	63	0.766792	0.113536	0.653256	1071.56
chr9	41073632	41074641	1010	86	0.408011	0.076193	0.331818	1069.4
chr19	17778189	17779648	1460	58	0.808374	0.149026	0.659348	1068.27
chr8	102528255	102529024	770	32	0.0787445	0.830386	-0.751641	-1066.93
chr22	20238874	20239808	935	38	0.834449	0.0745468	0.759902	1064.17
chr1	39514481	39516321	1841	143	0.286454	0.0853466	0.201108	1063.53
chr2	109129329	109130791	1463	133	0.0291955	0.20114	-0.171944	-1059.23
chr17	21413970	21416998	3029	144	0.521035	0.835754	-0.31472	-1058.11
chr1	247373155	247374313	1159	52	0.761489	0.120199	0.64129	1055.69
chr7	159112255	159113127	873	50	0.877343	0.18604	0.691303	1054.24
chr6	113859302	113860048	747	81	0.80675	0.388404	0.418346	1053.26
chr22	11252981	11255280	2300	173	0.888758	0.665343	0.223415	1049
chr12	132600127	132601375	1249	57	0.804286	0.189012	0.615274	1048.97
chr22	16327777	16330148	2372	103	0.705899	0.306433	0.399466	1047.24
chr20	13994943	13996216	1274	122	0.290342	0.0332236	0.257119	1046.64
chr19	519034	519778	745	103	0.368619	0.710653	-0.342034	-1040.93
chr17	9546233	9547119	887	31	0.982874	0.264444	0.71843	1037.83
chr4	212322	213397	1076	70	0.699043	0.120006	0.579038	1036.76
chr22	16324333	16327318	2986	120	0.714961	0.335471	0.37949	1034.95
chr4	121932026	121933180	1155	74	0.901119	0.325392	0.575726	1033.59
chr18	64002398	64003114	717	51	0.204121	0.881366	-0.677245	-1028.6
chr7	76999594	77000359	766	41	0.957467	0.270025	0.687442	1026.59
chr19	3479822	3480807	986	37	0.842563	0.0577618	0.784801	1025.44
chr2	95944457	95959369	14913	65	0.972267	0.193511	0.778756	1018.46
chr5	14414588	14416240	1653	35	0.972324	0.102351	0.869973	1017.77
chr4	169774279	169775523	1245	65	0.0416574	0.643412	-0.601754	-1017.19
chr22	46060990	46061803	814	81	0.485765	0.92431	-0.438544	-1016.33
chr4	72031760	72032695	936	42	0.877785	0.154123	0.723662	1015.32
chr3	160485347	160486309	963	28	0.0513094	0.90955	-0.85824	-1014.21
chr22	38214127	38215050	924	89	0.38642	0.776262	-0.389842	-1013.08
chr8	5122643	5123467	825	102	0.984937	0.72319	0.261748	1011.46
chr19	40512906	40513577	672	91	0.120785	0.464263	-0.343478	-1010.65
chr9	66268716	66269580	865	54	0.0984312	0.638876	-0.540445	-1009.45
chr16	3159676	3160472	797	41	0.911917	0.194097	0.71782	1008.73
chr4	190081931	190083523	1593	165	0.619118	0.805657	-0.186539	-1008.6
chr20	63151595	63152445	851	46	0.0835008	0.772213	-0.688712	-1007.83
chr17	21298293	21300943	2651	67	0.306988	0.95464	-0.647652	-1007.05
chr11	4237062	4238065	1004	57	0.856623	0.21255	0.644073	1005.62
chr9	39873969	39875163	1195	59	0.764867	0.0283743	0.736493	1004.05
chr21	29155185	29155969	785	25	0.0951097	0.971426	-0.876316	-1001.22
chr13	20435537	20436249	713	58	0.944139	0.34836	0.595779	1001.18
chr14	33799598	33800280	683	72	0.644303	0.158695	0.485609	997.767
chr7	1040975	1041807	833	44	0.968432	0.327044	0.641389	995.669
chr11	133832167	133833056	890	59	0.217621	0.821477	-0.603856	-994.08
chr2	206253036	206255757	2722	54	0.870217	0.192173	0.678044	993.595
chr8	143929171	143930031	861	61	0.363579	0.898165	-0.534585	-993.426
chr1	30807089	30807896	808	54	0.74662	0.141821	0.604799	993.413
chr9	62375794	62376751	958	54	0.0507676	0.8039	-0.753132	-993.127
chr4	1403162	1404185	1024	140	0.0967324	0.325631	-0.228899	-992.662
chr15	31306524	31307297	774	33	0.928898	0.145872	0.783026	991.645
chr13	23945447	23946293	847	52	0.902037	0.291812	0.610225	986.869
chr6	4078649	4079366	718	84	0.391288	0.820102	-0.428815	-982.647
chr20	25984742	25985663	922	46	0.257969	0.929149	-0.67118	-980.943
chr9	66027511	66027833	323	33	0.0871872	0.937867	-0.85068	-979.826
chr5	1444819	1446171	1353	158	0.166536	0.0280767	0.138459	977.382
chr19	451953	452890	938	44	0.935621	0.292573	0.643048	975.428
chr11	77137783	77138599	817	71	0.597595	0.0485107	0.549085	975.128
chr7	152412128	152416670	4543	89	0.966711	0.460616	0.506095	973.21
chr18	8607564	8609166	1603	53	0.757692	0.0489609	0.708731	970.168
chr8	43276391	43277468	1078	76	0.564955	0.0544232	0.510531	968.451
chr16	3012127	3013209	1083	54	0.806758	0.144549	0.662209	968.194
chr18	70499056	70499965	910	45	0.77396	0.0555948	0.718366	967.996
chr16	1711936	1713960	2025	53	0.874031	0.159573	0.714458	967.612
chr15	34224033	34224496	464	20	0.042644	0.864315	-0.821671	-967.114
chr4	190087995	190089238	1244	124	0.670829	0.872445	-0.201616	-966.739
chr19	888242	889134	893	35	0.263137	0.961316	-0.69818	-965.773
chr19	36309041	36310222	1182	90	0.348964	0.713743	-0.364779	-961.359
chr10	125773661	125774416	756	79	0.445778	0.936104	-0.490327	-959.887
chr21	43826282	43826983	702	31	0.115711	0.908186	-0.792475	-959.739
chr12	127545204	127546081	878	24	0.968025	0.0890609	0.878964	955.989
chr21	8986945	8987847	903	179	0.86875	0.930862	-0.062112	-952.946
chr11	85682230	85683251	1022	45	0.047664	0.747784	-0.70012	-952.348
chr18	62610778	62611882	1105	45	0.782325	0.0486804	0.733645	951.63
chr19	50908088	50909158	1071	40	0.797512	0.0998416	0.697671	949.764
chr10	8055740	8057371	1632	80	0.043519	0.460301	-0.416782	-949.315
chr6	16198047	16198831	785	55	0.331282	0.941951	-0.610669	-948.891
chr16	252241	253335	1095	35	0.200712	0.948682	-0.74797	-947.566
chr1	145505034	145506457	1424	77	0.031955	0.584317	-0.552362	-947.183
chr19	15471545	15472314	770	38	0.201212	0.930078	-0.728865	-937.741
chr1	200411289	200412409	1121	24	0.956829	0.0872861	0.869543	936.295
chr15	65299576	65300808	1233	33	0.196051	0.936538	-0.740487	-935.611
chr15	44251817	44252673	857	35	0.0709753	0.813977	-0.743002	-933.979
chr15	81158368	81159052	685	55	0.906063	0.272779	0.633284	928.412
chr20	26208226	26209624	1399	166	0.277365	0.12867	0.148695	927.645
chr8	22024786	22025684	899	60	0.56176	0.109416	0.452344	927.438
chr11	783187	784201	1015	47	0.97903	0.309937	0.669094	925.985
chr1	161470603	161471781	1179	139	0.103154	0.231693	-0.128539	-924.373
chr13	87675467	87677502	2036	85	0.246989	0.744811	-0.497821	-923.563
chr9	68321824	68324245	2422	110	0.0559338	0.360784	-0.30485	-923.471
chr4	15905802	15906420	619	35	0.837561	0.115374	0.722186	923.166
chr12	129855208	129857372	2165	148	0.80032	0.95253	-0.15221	-923.107
chr1	161456883	161458524	1642	144	0.27509	0.464235	-0.189145	-922.715
chr2	25160981	25161627	647	59	0.685031	0.122701	0.562329	920.274
chr11	128689630	128691111	1482	71	0.417443	0.92989	-0.512447	-918.268
chr9	40584090	40585155	1066	125	0.94093	0.803267	0.137663	913.799
chr2	10044143	10044942	800	72	0.153197	0.549261	-0.396064	-910.952
chr7	128410780	128411356	577	29	0.956056	0.136877	0.819179	910.224
chr13	60267213	60268687	1475	35	0.829395	0.0875004	0.741895	909.683
chr12	130818158	130818972	815	45	0.745896	0.115658	0.630238	909.129
chr3	75756082	75760652	4571	68	0.933073	0.263122	0.669951	908.639
chr2	138780034	138781291	1258	109	0.276487	0.0448646	0.231622	908.501
chr19	10322973	10323869	897	38	0.933971	0.229914	0.704058	907.923
chr10	16519393	16520369	977	76	0.0386024	0.440098	-0.401495	-906.428
chr2	24010325	24011602	1278	50	0.096924	0.658939	-0.562015	-904.205
chr5	170861737	170862843	1107	125	0.0644462	0.342007	-0.27756	-903.264
chr7	151008442	151009208	767	39	0.83029	0.13741	0.69288	901.697
chr4	186297964	186298787	824	45	0.263339	0.93962	-0.67628	-901.474
chr6	25881943	25882565	623	33	0.893819	0.114577	0.779242	900.849
chr7	64882084	64883644	1561	101	0.532916	0.168722	0.364194	897.865
chr1	148061087	148061811	725	40	0.122195	0.763607	-0.641412	-897.616
chr14	93231129	93232562	1434	61	0.188124	0.778444	-0.59032	-895.827
chr1	16685736	16686331	596	36	0.126851	0.807745	-0.680895	-895.765
chr16	18927222	18928162	941	34	0.107203	0.831257	-0.724054	-893.734
chr11	64971160	64971963	804	52	0.0727391	0.604827	-0.532088	-892.578
chr21	46698699	46699526	828	155	0.965184	0.897143	0.0680409	892.027
chr3	12004328	12005301	974	111	0.194444	0.0341174	0.160327	890.585
chr4	190020969	190022592	1624	140	0.206154	0.0418373	0.164316	889.566
chr1	146486681	146487787	1107	65	0.098778	0.596208	-0.49743	-886.218
chr8	76308133	76308754	622	31	0.874403	0.0841449	0.790258	885.292
chr1	121019929	121021306	1378	57	0.801348	0.167979	0.63337	884.975
chr10	16436891	16437732	842	45	0.666205	0.0355358	0.630669	882.46
chr17	81419206	81419968	763	44	0.835003	0.188612	0.646392	882.272
chr20	61946648	61948122	1475	130	0.908933	0.710068	0.198865	882.064
chr15	26628727	26629610	884	48	0.165919	0.797447	-0.631528	-881.68
chr8	143728053	143728693	641	84	0.918559	0.515577	0.402982	879.054
chr2	207681159	207681836	678	68	0.760923	0.203004	0.557919	877.644
chr6	170422867	170423481	615	34	0.928129	0.210198	0.717931	877.6
chr20	45098065	45098829	765	97	0.152051	0.519552	-0.367501	-876.776
chr3	4752307	4754330	2024	46	0.20195	0.805546	-0.603596	-876.427
chr22	29596945	29597638	694	22	0.955801	0.116908	0.838893	876.031
chr8	102738246	102739076	831	34	0.117398	0.869429	-0.752031	-874.709
chr21	15288996	15291287	2292	55	0.715503	0.0669961	0.648507	873.84
chr2	3180367	3181948	1582	109	0.747138	0.969018	-0.221879	-870.439
chr1	148328865	148329936	1072	59	0.243116	0.835453	-0.592336	-870.157
chr5	33936543	33938010	1468	113	0.467296	0.786397	-0.319102	-868.264
chr19	2302209	2303109	901	62	0.634294	0.0722471	0.562047	866.815
chr15	32312910	32313815	906	113	0.406164	0.169164	0.237	866.643
chr17	26828408	26832692	4285	120	0.185986	0.512753	-0.326767	-865.685
chr5	68187416	68188046	631	33	0.913592	0.177881	0.735711	862.563
chr18	76351899	76352442	544	25	0.10854	0.931779	-0.82324	-862.271
chr17	4003765	4004640	876	44	0.784226	0.117886	0.66634	859.19
chr22	41998369	41999323	955	73	0.682432	0.162536	0.519896	858.088
chr3	75743027	75754075	11049	76	0.828267	0.14363	0.684637	856.544
chr11	2868959	2869735	777	81	0.283526	0.694083	-0.410557	-855.217
chr17	76021274	76022022	749	57	0.341231	0.887871	-0.54664	-855.054
chr10	95230567	95231349	783	37	0.915053	0.20959	0.705463	854.501
chr22	10697992	10699622	1631	101	0.563265	0.808545	-0.24528	-851.644
chr20	30376747	30377854	1108	76	0.303681	0.0335266	0.270154	851.618
chr13	18599696	18600543	848	57	0.799162	0.288458	0.510705	848.892
chr6	157510441	157511504	1064	36	0.958711	0.28816	0.670551	846.634
chr2	240557184	240557957	774	75	0.193235	0.612931	-0.419697	-846.41
chr10	114044509	114045182	674	85	0.405389	0.0735224	0.331866	845.579
chr10	80207175	80207970	796	41	0.345285	0.972132	-0.626847	-844.664
chr2	176122542	176123399	858	93	0.0485717	0.266199	-0.217627	-842.753
chr7	128240623	128241452	830	72	0.81821	0.356774	0.461436	842.211
chr11	119362951	119363918	968	53	0.625992	0.0864188	0.539573	841.706
chr22	50033891	50035337	1447	57	0.114407	0.742054	-0.627647	-840.88
chr3	23671598	23672329	732	46	0.841675	0.21589	0.625785	840.409
chr11	60647011	60647637	627	38	0.89952	0.204629	0.694891	840.281
chr1	143691281	143692139	859	40	0.0871812	0.748411	-0.66123	-840.116
chr15	24426660	24428019	1360	48	0.146228	0.83314	-0.686912	-839.399
chr1	145487921	145488728	808	45	0.0826191	0.673437	-0.590818	-839.055
chr9	10208043	10208852	810	31	0.820148	0.0598462	0.760301	835.109
chr2	166610051	166611391	1341	43	0.129811	0.799124	-0.669313	-833.176
chr4	189984464	189985228	765	50	0.890884	0.336444	0.55444	832.149
chr16	47143778	47144367	590	101	0.00946654	0.127201	-0.117735	-831.169
chr15	40072090	40073028	939	40	0.292325	0.975479	-0.683154	-830.591
chr6	5086225	5087048	824	70	0.13999	0.547	-0.40701	-830.438
chr9	113564707	113565767	1061	40	0.0973065	0.806899	-0.709593	-829.919
chr7	73399394	73399897	504	18	0.0625586	0.9572	-0.894642	-829.745
chr11	2132760	2133880	1121	63	0.0553649	0.564089	-0.508724	-827.147
chr1	125147236	125150071	2836	122	0.46264	0.735681	-0.273041	-826.268
chr22	45971322	45972629	1308	151	0.230567	0.0588892	0.171678	824.272
chr20	63009337	63011038	1702	88	0.179844	0.561742	-0.381899	-822.77
chr1	58577132	58577903	772	58	0.0715349	0.501293	-0.429758	-821.332
chr11	125886632	125887417	786	37	0.0378053	0.684428	-0.646622	-820.68
chr8	2733368	2734235	868	26	0.0253943	0.847102	-0.821708	-819.281
chr6	32459539	32460364	826	31	0.853707	0.0318948	0.821812	819.181
chr2	132278102	132281095	2994	104	0.429882	0.858763	-0.428882	-818.145
chr2	161423324	161424384	1061	134	0.253548	0.0941551	0.159393	816.095
chr12	132543538	132544380	843	31	0.113293	0.861492	-0.748199	-815.593
chr2	635882	636647	766	59	0.656786	0.173438	0.483348	814.356
chr4	1216638	1217429	792	40	0.320778	0.947597	-0.626819	-812.498
chr7	58053451	58056238	2788	102	0.383294	0.726218	-0.342924	-811.416
chr21	46295947	46296907	961	35	0.190475	0.94302	-0.752545	-808.863
chr1	146409214	146411131	1918	65	0.0487249	0.659344	-0.610619	-807.29
chr16	873071	873818	748	43	0.200873	0.786834	-0.585961	-806.065
chr11	1747615	1748482	868	60	0.727063	0.283543	0.44352	804.464
chr20	61945448	61946404	957	85	0.928408	0.67564	0.252768	801.606
chr11	2890220	2891149	930	27	0.142555	0.87339	-0.730835	-801.208
chr11	66294499	66295168	670	88	0.54593	0.882709	-0.336779	-799.887
chr2	24402540	24403322	783	55	0.669052	0.117019	0.552034	799.687
chr16	46918598	46919595	998	34	0.901874	0.236847	0.665027	798.364
chr5	1069868	1073445	3578	86	0.91056	0.489541	0.421019	798.05
chr12	131003557	131004395	839	41	0.907315	0.30308	0.604235	796.21
chr10	42475562	42476553	992	60	0.595048	0.106694	0.488354	795.899
chr6	158938786	158939593	808	34	0.0791831	0.738841	-0.659658	-795.738
chr1	182952802	182953475	674	71	0.743955	0.310738	0.433217	795.585
chr9	132543718	132544545	828	33	0.838823	0.101278	0.737545	795.219
chr1	187072284	187076150	3867	101	0.597322	0.81388	-0.216557	-794.942
chr6	11154055	11154756	702	21	0.064385	0.936353	-0.871968	-794.93
chr16	70450696	70451452	757	52	0.81614	0.228994	0.587146	794.719
chr19	8333481	8334234	754	60	0.0882374	0.59483	-0.506593	-793.067
chr4	24799247	24799952	706	64	0.176343	0.608789	-0.432446	-792.704
chr15	22371370	22371915	546	36	0.849116	0.144683	0.704433	788.824
chr1	1232513	1233162	650	97	0.430293	0.646453	-0.21616	-788.796
chr4	1201489	1202598	1110	45	0.0825774	0.693232	-0.610655	-787.405
chr7	151204341	151205043	703	52	0.875082	0.26078	0.614302	786.286
chr8	62863871	62864468	598	30	0.912428	0.146561	0.765867	783.948
chr5	180207371	180208624	1254	59	0.205979	0.799865	-0.593886	-783.34
chr22	42615780	42616708	929	42	0.848039	0.27876	0.569279	782.59
chr7	62439407	62442100	2694	108	0.41205	0.744409	-0.332359	-782.269
chr2	90244726	90245671	946	98	0.245822	0.0686034	0.177219	778.167
chr10	123991534	123992606	1073	97	0.100944	0.359603	-0.258659	-777.09
chr6	32631776	32635094	3319	30	0.957603	0.0987329	0.85887	776.497
chr22	16717535	16718417	883	37	0.870996	0.194118	0.676878	776.315
chr1	228213903	228214552	650	47	0.112575	0.663313	-0.550739	-774.615
chr18	31723472	31724854	1383	55	0.0755273	0.720924	-0.645397	-774.596
chr3	192570911	192571746	836	30	0.808765	0.0287413	0.780024	773.944
chr15	42079251	42079939	689	35	0.127014	0.854706	-0.727691	-773.405
chr20	25281338	25282131	794	33	0.983388	0.335549	0.64784	773.099
chr13	53201099	53201822	724	84	0.427565	0.119243	0.308323	773.024
chr10	50659913	50660562	650	28	0.13899	0.90416	-0.76517	-772.785
chr3	177247341	177247969	629	36	0.306721	0.97898	-0.67226	-772.301
chr13	24988701	24989474	774	41	0.222551	0.866818	-0.644268	-771.48
chr16	16368799	16370383	1585	94	0.5738	0.858292	-0.284492	-771.437
chr19	4784997	4785592	596	32	0.155465	0.851307	-0.695842	-768.974
chr12	33438702	33439538	837	71	0.408288	0.0366726	0.371615	767.628
chr8	892933	894346	1414	46	0.0712642	0.689848	-0.618584	-767.189
chr5	136191116	136192502	1387	99	0.311657	0.0423873	0.26927	767.136
chr7	101302416	101303872	1457	96	0.625139	0.242977	0.382162	766.119
chr12	1921777	1922699	923	44	0.28552	0.940675	-0.655154	-765.819
chr7	74257883	74258820	938	25	0.982503	0.237392	0.745111	764.577
chr11	2269906	2270561	656	95	0.216906	0.0496937	0.167212	763.807
chr12	120960133	120960799	667	24	0.8696	0.0691727	0.800427	763.244
chr18	79784786	79785493	708	34	0.856914	0.168031	0.688882	761.246
chr1	228614568	228615482	915	89	0.434414	0.687887	-0.253473	-760.969
chr15	23179737	23180585	849	73	0.533679	0.196328	0.337351	760.961
chr13	113725354	113726324	971	95	0.280567	0.0627114	0.217856	760.055
chr6	20023726	20024529	804	33	0.862523	0.104566	0.757956	758.289
chr9	137174617	137175735	1119	63	0.723722	0.13312	0.590603	757.702
chr2	207767763	207768567	805	75	0.54987	0.221925	0.327945	756.947
chr5	43245308	43246203	896	27	0.822581	0.0761399	0.746441	755.993
chr7	32905633	32906238	606	34	0.190969	0.937636	-0.746667	-754.638
chr8	57279800	57280966	1167	62	0.383337	0.878548	-0.495211	-754.481
chr9	63385001	63385792	792	120	0.884527	0.963736	-0.0792085	-754.367
chr3	139020285	139021245	961	83	0.946848	0.624885	0.321963	754.327
chr17	35514790	35515528	739	24	0.955355	0.207833	0.747522	753.987
chr10	48604135	48605142	1008	51	0.509673	0.0406511	0.469021	753.746
chr4	5892735	5893416	682	112	0.194628	0.04641	0.148218	752.86
chr16	3938429	3939116	688	36	0.650062	0.0694084	0.580654	752.85
chr17	21850452	21854122	3671	101	0.678223	0.310488	0.367735	751.919
chr10	114547603	114548439	837	26	0.174988	0.893027	-0.718038	-751.902
chr5	13578234	13578992	759	49	0.862963	0.24954	0.613423	751.355
chr5	23507087	23507726	640	34	0.800843	0.111483	0.689359	745.726
chr19	6273550	6274308	759	37	0.221214	0.901757	-0.680543	-744.262
chr11	3222946	3223662	717	28	0.858709	0.0863256	0.772383	744.248
chr22	19150248	19150983	736	92	0.0361964	0.215348	-0.179151	-743.987
chr11	62687414	62688051	638	45	0.175108	0.722211	-0.547103	-741.159
chr6	104940383	104941161	779	114	0.31343	0.135221	0.178209	740.794
chr12	131163045	131163757	713	53	0.399432	0.94069	-0.541258	-740.586
chr9	92806904	92808060	1157	71	0.499325	0.0559374	0.443388	739.869
chr17	26788169	26791311	3143	101	0.323277	0.680619	-0.357342	-738.557
chr10	133638880	133641209	2330	85	0.509583	0.85781	-0.348227	-737.936
chr2	119157555	119158628	1074	119	0.170423	0.0379353	0.132488	737.267
chr11	30026407	30026867	461	25	0.143919	0.950796	-0.806877	-736.54
chr1	10639064	10639659	596	88	0.263867	0.542133	-0.278266	-735.897
chr1	120388300	120388974	675	29	0.127598	0.874782	-0.747184	-735.534
chr4	3767159	3767855	697	107	0.0760797	0.24612	-0.17004	-735.396
chr6	168571946	168573310	1365	115	0.967064	0.817251	0.149813	735.273
chr6	157311554	157314513	2960	78	0.499705	0.87676	-0.377056	-735.13
chr10	111078526	111079482	957	128	0.392462	0.622879	-0.230417	-733.897
chr10	86388780	86390150	1371	91	0.361561	0.763286	-0.401725	-733.078
chr17	21573932	21574823	892	53	0.225838	0.757737	-0.531899	-732.435
chr14	97458552	97459376	825	36	0.120257	0.796915	-0.676658	-731.367
chr1	228469436	228471575	2140	97	0.791516	0.42459	0.366926	729.898
chr9	69411969	69412664	696	51	0.243663	0.81517	-0.571507	-728.546
chr1	168471130	168471918	789	25	0.993332	0.354063	0.639269	728.018
chr11	424666	425288	623	70	0.56437	0.929771	-0.365401	-727.103
chr7	379275	379918	644	46	0.730565	0.147329	0.583236	726.793
chr4	131724804	131725488	685	57	0.909321	0.433619	0.475702	726.592
chr4	189810492	189811041	550	69	0.926598	0.607425	0.319173	726.034
chr6	3093297	3094170	874	91	0.941217	0.725016	0.216201	724.796
chr13	24510883	24511715	833	23	0.0391427	0.760637	-0.721494	-724.534
chr2	88169928	88170964	1037	100	0.0667478	0.315715	-0.248968	-723.751
chr22	45877556	45878396	841	36	0.786341	0.0965004	0.689841	722.552
chr5	138132834	138134000	1167	26	0.924794	0.148245	0.776549	721.453
chr12	10600	11430	831	122	0.88075	0.762224	0.118526	721.345
chr21	44425280	44425987	708	43	0.288003	0.916501	-0.628498	-721.246
chr17	82293462	82294113	652	44	0.636454	0.0954691	0.540984	719.568
chr7	27087685	27088961	1277	86	0.143554	0.487006	-0.343452	-719.45
chr5	179678814	179679646	833	65	0.0249837	0.386316	-0.361333	-719.258
chr2	27307284	27308307	1024	89	0.454776	0.194943	0.259833	719.246
chr3	75778496	75780892	2397	25	0.957706	0.151958	0.805748	718.649
chr9	132586439	132587729	1291	104	0.0232324	0.185364	-0.162131	-718.633
chr10	75395786	75396775	990	82	0.602766	0.230211	0.372555	718.51
chr16	33059052	33059966	915	97	0.72513	0.462048	0.263082	717.568
chr11	18455605	18456596	992	55	0.135518	0.71859	-0.583073	-716.561
chr1	161605758	161606643	886	89	0.950934	0.683598	0.267336	716.499
chr21	9705352	9705970	619	100	0.797048	0.918542	-0.121494	-716.291
chr1	50418444	50419366	923	107	0.150876	0.0395083	0.111368	715.437
chr20	59933141	59933922	782	97	0.314064	0.522139	-0.208075	-715.202
chr1	20553094	20553946	853	118	0.13612	0.0263524	0.109767	714.668
chr5	181059111	181059890	780	91	0.201076	0.0313423	0.169734	713.868
chr3	125957851	125958716	866	88	0.0933918	0.308582	-0.21519	-713.201
chr8	142499937	142500560	624	48	0.0599384	0.669105	-0.609167	-711.466
chr22	20425847	20426465	619	63	0.0775192	0.427974	-0.350455	-711.02
chr17	79609878	79610969	1092	128	0.117917	0.0213756	0.0965412	710.602
chr10	688686	689452	767	90	0.0295076	0.21054	-0.181032	-710.462
chr22	16314012	16316203	2192	87	0.656385	0.309007	0.347379	710.14
chr2	129686383	129687014	632	35	0.131027	0.823322	-0.692296	-709.92
chr1	178320327	178321014	688	31	0.863049	0.126352	0.736697	709.072
chr19	12513241	12514133	893	49	0.807169	0.213999	0.593171	708.917
chr6	36848536	36849425	890	29	0.942048	0.155846	0.786202	707.982
chr6	36961754	36962558	805	40	0.783136	0.154632	0.628504	707.901
chr6	159819762	159820949	1188	39	0.107608	0.780359	-0.672752	-707.778
chr20	279044	279746	703	59	0.578561	0.981926	-0.403365	-707.222
chr16	768608	769595	988	40	0.170212	0.81559	-0.645378	-706.631
chr11	130449248	130450546	1299	104	0.0651962	0.287044	-0.221848	-705.54
chr6	32149947	32150987	1041	58	0.219902	0.73137	-0.511468	-704.503
chr9	137328616	137329904	1289	118	0.925125	0.802145	0.12298	704.43
chr20	3749516	3750268	753	65	0.962506	0.520857	0.441649	704.398
chr12	116270989	116271773	785	26	0.906228	0.195889	0.710338	704.024
chr9	134439975	134440834	860	35	0.240459	0.910367	-0.669908	-703.6
chr20	63796017	63796599	583	35	0.960879	0.25715	0.703729	703.245
chr3	71754453	71755234	782	92	0.265989	0.062878	0.203111	703.037
chr15	24878000	24878772	773	43	0.250402	0.846021	-0.595619	-701.995
chr20	63696669	63697426	758	54	0.141717	0.697072	-0.555355	-701.69
chr3	185282705	185283525	821	47	0.074536	0.701749	-0.627213	-700.547
chr19	34480427	34481686	1260	86	0.139743	0.422419	-0.282675	-700.19
chr3	198157075	198157956	882	60	0.746076	0.239518	0.506558	699.917
chr13	19344609	19345273	665	54	0.653967	0.137606	0.516361	699.458
chr13	29503000	29503768	769	31	0.881121	0.164776	0.716345	699.029
chr6	33116642	33118394	1753	52	0.742639	0.122456	0.620183	698.128
chr16	362010	362779	770	32	0.836514	0.156202	0.680313	696.654
chr20	17859372	17860909	1538	37	0.145359	0.861601	-0.716242	-695.396
chr2	240519906	240520744	839	55	0.322793	0.868969	-0.546176	-695.384
chr17	38561470	38562259	790	111	0.0220946	0.134402	-0.112307	-694.738
chr11	44604824	44605398	575	24	0.94754	0.167368	0.780172	694.551
chr7	58059464	58061022	1559	67	0.342615	0.740461	-0.397846	-694.271
chr4	163330789	163332312	1524	73	0.0470539	0.332255	-0.285201	-694.07
chr7	55448720	55449771	1052	79	0.664686	0.313648	0.351038	693.946
chr2	232485707	232486376	670	90	0.269878	0.0591651	0.210713	693.909
chr15	97875368	97876080	713	51	0.871896	0.323089	0.548807	692.549
chr8	47659336	47660214	879	29	0.163197	0.972024	-0.808827	-689.499
chr7	155803010	155803729	720	104	0.323653	0.123353	0.2003	689.302
chr17	26835855	26838707	2853	91	0.169804	0.508242	-0.338438	-688.718
chr17	73147752	73148549	798	28	0.211595	0.914053	-0.702457	-688.398
chr1	605057	605697	641	41	0.848467	0.138427	0.71004	688.316
chr19	28726785	28727866	1082	86	0.399186	0.090849	0.308337	687.776
chr2	176099621	176100396	776	67	0.363013	0.0576881	0.305324	685.235
chr2	206256135	206259010	2876	57	0.802954	0.170156	0.632798	682.833
chr9	87944258	87945177	920	46	0.82698	0.274888	0.552092	680.744
chr6	137414908	137415947	1040	31	0.754762	0.0507619	0.704	680.585
chr22	49704270	49705371	1102	50	0.735702	0.17857	0.557132	678.804
chr13	109869329	109870057	729	38	0.810356	0.190308	0.620048	678.651
chr17	28381164	28381982	819	76	0.629105	0.183606	0.445499	678.398
chr1	247517883	247518718	836	80	0.572251	0.915793	-0.343542	-678.28
chr22	30079919	30080630	712	59	0.504454	0.968042	-0.463588	-678.232
chr4	154781377	154782109	733	64	0.906588	0.456449	0.450139	678.164
chr17	20376529	20376924	396	24	0.890162	0.0926454	0.797516	678.026
chr20	11958884	11959319	436	25	0.841916	0.0628127	0.779104	677.878
chr15	20755450	20756420	971	84	0.292701	0.0709975	0.221704	677.848
chr20	64011670	64012840	1171	38	0.76853	0.130421	0.63811	677.348
chr2	37740532	37747684	7153	59	0.781651	0.115239	0.666412	677.097
chr5	1099422	1101408	1987	105	0.948735	0.725694	0.223041	676.81
chr8	101108852	101109868	1017	39	0.0353133	0.6926	-0.657287	-676.572
chr10	48139894	48140737	844	54	0.488646	0.855145	-0.366499	-676.391
chr1	125118836	125120075	1240	112	0.690144	0.878792	-0.188648	-676.258
chr7	152386464	152390187	3724	69	0.960804	0.477214	0.48359	676.225
chr15	24772776	24773757	982	71	0.415286	0.745089	-0.329803	-674.812
chr4	190091171	190092218	1048	109	0.729336	0.887751	-0.158415	-674.309
chr4	54539449	54540130	682	29	0.114839	0.844011	-0.729172	-673.922
chr7	130940713	130942582	1870	38	0.099956	0.8805	-0.780544	-672.787
chr5	2751127	2751707	581	100	0.0610862	0.191788	-0.130701	-671.477
chr15	78830437	78831405	969	67	0.530116	0.128002	0.402114	670.915
chr4	73981717	73982298	582	25	0.831615	0.0456308	0.785984	670.248
chr16	30222860	30223811	952	53	0.761012	0.273238	0.487774	669.291
chr1	2875810	2876614	805	40	0.805395	0.207383	0.598012	668.971
chr9	136725928	136726772	845	28	0.12767	0.871547	-0.743877	-668.584
chr5	171629818	171630607	790	36	0.145675	0.813741	-0.668066	-668.197
chr19	18051648	18052338	691	43	0.241853	0.889075	-0.647222	-668.161
chr1	42145596	42146197	602	32	0.779683	0.0836243	0.696058	668.082
chr17	26782858	26785562	2705	82	0.322261	0.734239	-0.411978	-667.918
chr17	79792887	79793528	642	53	0.275449	0.794172	-0.518723	-666.752
chr8	140349056	140349856	801	60	0.456851	0.957006	-0.500154	-665.923
chr3	12924285	12924856	572	27	0.196896	0.957116	-0.76022	-664.541
chr1	121048244	121049378	1135	37	0.100814	0.796186	-0.695372	-664.522
chr5	10655152	10656111	960	35	0.208503	0.902202	-0.693699	-664.046
chr9	36966324	36966916	593	21	0.177458	0.977218	-0.79976	-663.948
chr4	14862806	14863442	637	39	0.0568529	0.718254	-0.661401	-662.715
chr5	132813839	132814643	805	102	0.384327	0.126688	0.257639	662.459
chr12	131800587	131801275	689	24	0.965132	0.229271	0.735862	661.471
chr1	78650642	78651779	1138	21	0.0512527	0.930162	-0.878909	-660.561
chr1	16692154	16692895	742	75	0.0750434	0.286314	-0.21127	-660.326
chr1	198664966	198665601	636	19	0.966307	0.082876	0.883431	659.341
chr9	109497869	109498475	607	108	0.0251658	0.126052	-0.100886	-659.125
chr12	120397589	120398280	692	37	0.907978	0.241392	0.666586	658.682
chr17	21842333	21843226	894	124	0.464455	0.625976	-0.161522	-657.991
chr1	121051201	121051742	542	40	0.353115	0.936995	-0.58388	-657.142
chr4	154489625	154490405	781	80	0.591829	0.280346	0.311483	656.719
chr16	30806166	30807310	1145	39	0.113969	0.726098	-0.612129	-655.875
chr1	1289594	1290604	1011	83	0.752045	0.961319	-0.209274	-655.839
chr19	21940458	21941290	833	43	0.741488	0.150383	0.591105	655.686
chr17	31559429	31560275	847	100	0.176632	0.414237	-0.237605	-654.689
chr10	24720770	24722090	1321	41	0.212946	0.85302	-0.640074	-654.475
chr6	26319587	26320481	895	32	0.140156	0.852282	-0.712126	-654.13
chr1	16699590	16700763	1174	112	0.154316	0.323768	-0.169452	-653.456
chr7	149723	150382	660	43	0.126458	0.626973	-0.500515	-653.277
chr21	41955611	41956370	760	30	0.918792	0.202697	0.716095	653.09
chr10	117541686	117542763	1078	80	0.0390451	0.348325	-0.30928	-653.013
chr21	43354009	43354660	652	20	0.0369839	0.862062	-0.825078	-651.642
chr14	104155242	104155927	686	42	0.806171	0.225585	0.580587	651.383
chr7	4204503	4205245	743	35	0.141972	0.827292	-0.685319	-650.827
chr9	41106437	41107735	1299	71	0.694629	0.241397	0.453233	650.481
chr4	4344610	4345269	660	24	0.855906	0.163174	0.692732	650.191
chr9	97554954	97555552	599	17	0.0853349	0.950771	-0.865436	-649.627
chr2	37196105	37196769	665	50	0.0894025	0.524986	-0.435584	-649.525
chr19	1842530	1843626	1097	47	0.966618	0.401077	0.565541	649.335
chr7	155448811	155450060	1250	108	0.053058	0.23597	-0.182912	-649.276
chr10	127175798	127176631	834	37	0.810292	0.190769	0.619523	647.9
chr10	89224681	89225618	938	20	0.106302	0.936155	-0.829853	-646.08
chr11	116580015	116581173	1159	105	0.177571	0.0373158	0.140255	645.393
chr19	35755286	35756186	901	79	0.443613	0.0719796	0.371633	643.979
chr20	18503736	18504910	1175	43	0.32512	0.929686	-0.604565	-643.298
chr20	63134815	63135725	911	42	0.170044	0.715521	-0.545477	-643.089
chr7	604934	605607	674	32	0.795657	0.171073	0.624583	642.667
chr3	130093464	130095151	1688	37	0.0523995	0.817156	-0.764757	-642.665
chr1	89104534	89104948	415	21	0.153809	0.97484	-0.82103	-641.919
chr1	78044883	78046109	1227	55	0.0457079	0.477373	-0.431666	-641.894
chr9	98087509	98088054	546	76	0.288442	0.567569	-0.279126	-641.619
chr7	158164154	158164762	609	53	0.906074	0.427481	0.478593	641.192
chr12	8099600	8099870	271	19	0.988473	0.148808	0.839665	640.306
chr7	1742020	1742940	921	38	0.127973	0.710342	-0.582369	-638.615
chr6	27863640	27864504	865	42	0.576641	0.0301476	0.546494	637.084
chr17	409520	410266	747	52	0.410099	0.0518692	0.35823	637.082
chr16	878311	878994	684	37	0.90631	0.384417	0.521893	636.491
chr18	14999097	14999891	795	100	0.461519	0.257912	0.203607	636.282
chr21	44220292	44221181	890	30	0.854631	0.110421	0.74421	636.175
chr22	16308162	16310553	2392	91	0.678616	0.325717	0.352899	636.075
chr15	83653209	83654193	985	109	0.0340572	0.161767	-0.12771	-635.975
chr15	29656789	29657456	668	28	0.835333	0.111444	0.723889	634.88
chr1	223393222	223394002	781	64	0.40402	0.753563	-0.349543	-633.78
chr2	100102449	100104534	2086	88	0.0820744	0.417288	-0.335214	-632.729
chr13	24340115	24340944	830	56	0.443001	0.910174	-0.467174	-631.429
chr1	33306917	33307501	585	85	0.590255	0.265491	0.324764	631.19
chr6	29014874	29015556	683	78	0.966446	0.657621	0.308824	630.345
chr11	89978790	89979446	657	47	0.621615	0.106546	0.515069	630.298
chr8	100105653	100106780	1128	101	0.0687686	0.264797	-0.196028	-628.893
chr10	689624	690301	678	114	0.0236843	0.0998994	-0.076215	-628.351
chr17	1137287	1138194	908	32	0.389152	0.98226	-0.593109	-627.973
chr16	85832588	85833106	519	20	0.0377109	0.864048	-0.826337	-627.499
chr7	81610949	81611544	596	31	0.909035	0.216204	0.692831	626.872
chr14	100726327	100727153	827	97	0.261838	0.100252	0.161586	626.235
chr17	42781719	42783306	1588	41	0.0447128	0.727825	-0.683112	-625.679
chr17	32495184	32495942	759	32	0.916108	0.297854	0.618255	625.665
chr10	133681701	133682650	950	100	0.538904	0.733117	-0.194213	-624.357
chr19	17616085	17617263	1179	45	0.66801	0.0433313	0.624679	624.177
chr5	141507957	141509691	1735	39	0.763946	0.0512149	0.712731	623.881
chr16	22813298	22814262	965	97	0.0631827	0.228573	-0.16539	-623.119
chr3	141368038	141368625	588	18	0.939068	0.111242	0.827826	622.99
chr22	20355021	20355614	594	100	0.987191	0.921212	0.0659788	622.068
chr9	41354952	41357021	2070	114	0.0184179	0.121131	-0.102714	-621.247
chr15	40281557	40282186	630	75	0.520636	0.245779	0.274858	620.889
chr7	28955343	28956091	749	64	0.353483	0.0425365	0.310947	620.283
chr16	70679771	70680420	650	67	0.507624	0.927679	-0.420054	-619.402
chr11	126188801	126189659	859	24	0.115962	0.867976	-0.752014	-618.614
chr1	179586229	179586823	595	61	0.0718797	0.442793	-0.370913	-617.945
chr2	127664030	127664765	736	67	0.334931	0.0538579	0.281073	617.892
chr6	149060093	149061228	1136	28	0.181022	0.909259	-0.728238	-617.743
chr5	177983751	177984936	1186	84	0.0653564	0.317537	-0.252181	-617.445
chr10	127736647	127737693	1047	102	0.233131	0.0707547	0.162377	617.296
chr20	37383981	37384655	675	67	0.168871	0.487178	-0.318306	-617.204
chr7	62300083	62301810	1728	60	0.72851	0.302741	0.42577	617.196
chr7	47052398	47053310	913	80	0.328663	0.672357	-0.343694	-617.125
chr10	6171740	6172429	690	24	0.977178	0.20462	0.772558	616.837
chr5	171309418	171310348	931	103	0.0535684	0.20391	-0.150341	-616.794
chr1	6455765	6456436	672	54	0.515467	0.109327	0.40614	616.263
chr15	31483373	31483876	504	101	0.0747652	0.203681	-0.128915	-615.266
chr7	58063509	58065531	2023	86	0.421037	0.718145	-0.297108	-614.233
chr7	585251	586359	1109	33	0.895351	0.226579	0.668772	613.04
chr4	1556492	1557261	770	36	0.789286	0.152094	0.637192	612.941
chr17	3803633	3804523	891	33	0.789879	0.093186	0.696693	612.506
chr17	26793473	26796326	2854	83	0.273831	0.626038	-0.352207	-612.298
chr20	56004713	56005620	908	91	0.394096	0.134204	0.259892	611.822
chr10	11337554	11337978	425	16	0.0574038	0.942195	-0.884791	-610.921
chr12	54217627	54218346	720	53	0.447496	0.0312766	0.416219	610.378
chr7	155070881	155071612	732	58	0.430735	0.869184	-0.438449	-610.211
chr2	1604991	1606257	1267	48	0.730257	0.15453	0.575726	609.939
chr17	20588829	20589552	724	72	0.400346	0.120091	0.280255	608.132
chr4	121380282	121381447	1166	79	0.252167	0.0365326	0.215634	607.947
chr19	37855471	37856184	714	46	0.824753	0.281522	0.543231	607.506
chr19	28793440	28794211	772	94	0.287794	0.110356	0.177438	606.36
chr5	178994450	178995378	929	122	0.225628	0.10455	0.121078	604.83
chr15	22257453	22258133	681	100	0.759072	0.902794	-0.143723	-604.421
chr2	104658929	104659848	920	62	0.319972	0.751261	-0.431289	-604.236
chr3	150604653	150605213	561	20	0.913613	0.0865231	0.82709	603.756
chr17	42964851	42965619	769	48	0.348386	0.817414	-0.469028	-603.474
chr16	2091048	2091625	578	82	0.928174	0.729845	0.198329	603.327
chr10	102462832	102463649	818	28	0.0662888	0.82566	-0.759372	-602.447
chr5	1052889	1055004	2116	93	0.965343	0.751386	0.213958	602.21
chr10	38515704	38518250	2547	76	0.196061	0.565053	-0.368992	-601.833
chr17	8798985	8799705	721	59	0.619708	0.977841	-0.358133	-601.338
chr1	228610136	228611042	907	87	0.525875	0.731074	-0.205198	-601.141
chr21	7953283	7955876	2594	64	0.521713	0.135003	0.38671	600.896
chr17	58324261	58325157	897	73	0.0641917	0.435518	-0.371326	-600.863
chr17	81097204	81097891	688	29	0.139097	0.824672	-0.685576	-600.413
chr5	177132153	177132765	613	78	0.353455	0.633934	-0.280478	-598.004
chr2	169768441	169769200	760	61	0.909059	0.570074	0.338985	597.717
chr8	39470965	39471640	676	22	0.851426	0.0962065	0.755219	597.042
chr19	10241060	10241762	703	29	0.273273	0.978146	-0.704872	-596.775
chr3	196202304	196203029	726	30	0.203286	0.846208	-0.642922	-596.59
chr5	151174567	151175230	664	18	0.976391	0.122912	0.853479	596.204
chr19	45090950	45091522	573	34	0.184274	0.750824	-0.566549	-596.125
chr1	121009565	121010275	711	46	0.601655	0.133319	0.468336	595.461
chr1	16872669	16873667	999	78	0.227836	0.0581015	0.169735	595.176
chr16	1253518	1254309	792	53	0.376258	0.820798	-0.44454	-595.109
chr6	160678769	160679653	885	55	0.699122	0.196258	0.502864	594.282
chr14	37197283	37198627	1345	84	0.0777558	0.300287	-0.222531	-593.864
chr8	42179583	42180295	713	37	0.832434	0.178132	0.654302	593.81
chr2	95939106	95942487	3382	49	0.965041	0.47912	0.485921	593.378
chr16	1433738	1434323	586	27	0.872528	0.146248	0.726279	592.796
chr9	63812814	63813924	1111	84	0.557966	0.335811	0.222156	592.262
chr1	2280673	2281407	735	82	0.964221	0.809983	0.154238	591.734
chr8	26041022	26042770	1749	72	0.529945	0.0985638	0.431381	591.668
chr20	20232651	20233575	925	30	0.848753	0.144016	0.704738	591.285
chr8	60922756	60923374	619	49	0.661811	0.135812	0.525999	590.979
chr1	90717816	90718610	795	94	0.249995	0.0802382	0.169757	590.02
chr2	20106536	20107235	700	46	0.73628	0.160889	0.575391	589.968
chr20	25858066	25858720	655	45	0.891408	0.365285	0.526123	589.787
chr19	12555429	12555866	438	44	0.839585	0.289642	0.549942	589.321
chr22	49637880	49640598	2719	82	0.663799	0.963876	-0.300077	-589.205
chr16	68235353	68235963	611	60	0.261623	0.596666	-0.335043	-588.242
chr19	22261493	22262108	616	44	0.720458	0.207368	0.513089	588.125
chr5	141246891	141247966	1076	93	0.668536	0.880742	-0.212206	-587.607
chr2	96806308	96807450	1143	35	0.861356	0.208058	0.653298	587.211
chr21	46559082	46559932	851	18	0.108691	0.938289	-0.829599	-585.973
chr17	21463689	21464503	815	53	0.132644	0.590852	-0.458209	-585.344
chr19	38506662	38507508	847	38	0.736424	0.15306	0.583364	585.172
chr5	157143201	157144033	833	33	0.663659	0.0495965	0.614063	585.037
chr12	47868972	47870025	1054	30	0.916139	0.194316	0.721823	584.532
chr2	94622064	94622919	856	52	0.870724	0.346082	0.524642	583.848
chr17	21945090	21947289	2200	70	0.61885	0.223836	0.395014	583.51
chr22	16320830	16323025	2196	85	0.705627	0.350531	0.355096	583.431
chr5	1886879	1887421	543	87	0.0185098	0.143871	-0.125361	-583.37
chr16	88801902	88802634	733	36	0.0424472	0.661692	-0.619244	-583.271
chr20	63043380	63044549	1170	88	0.971309	0.822547	0.148761	583.267
chr21	41762282	41764032	1751	56	0.109247	0.628923	-0.519676	-582.644
chr14	104712837	104713765	929	45	0.455605	0.953113	-0.497507	-581.139
chr2	130005910	130006344	435	45	0.0856717	0.606621	-0.520949	-580.798
chr17	48155957	48156821	865	22	0.22358	0.973869	-0.750289	-579.551
chr1	25808940	25810019	1080	37	0.263599	0.901183	-0.637584	-578.817
chr9	41648280	41649098	819	33	0.294502	0.907168	-0.612666	-578.461
chr6	1611031	1611565	535	82	0.0199338	0.121424	-0.101491	-578.165
chr10	133078442	133079354	913	95	0.971724	0.869195	0.10253	578.155
chr2	144522567	144523216	650	23	0.875297	0.104826	0.770471	576.495
chr10	38509213	38512564	3352	88	0.1957	0.525288	-0.329588	-576.236
chr8	143572249	143573382	1134	43	0.120356	0.71473	-0.594374	-576.168
chr12	53197470	53198186	717	54	0.700574	0.187309	0.513264	576.128
chr16	78438351	78438973	623	16	0.946289	0.0924608	0.853828	573.951
chr17	21322606	21323639	1034	55	0.576004	0.159941	0.416063	573.849
chr9	40973059	40976885	3827	56	0.965791	0.450498	0.515292	572.739
chr14	36513403	36515393	1991	90	0.0598597	0.332942	-0.273083	-572.114
chr3	75785081	75785758	678	53	0.0829066	0.491181	-0.408274	-571.918
chr15	26891776	26892549	774	47	0.229953	0.76349	-0.533537	-571.818
chr20	45912608	45913267	660	27	0.868276	0.126509	0.741767	571.356
chr2	5691952	5692851	900	91	0.245137	0.081587	0.16355	571.336
chr19	1456246	1457311	1066	82	0.151392	0.480946	-0.329555	-570.962
chr11	58830527	58831229	703	32	0.0989052	0.755022	-0.656117	-570.035
chr10	38891796	38894480	2685	75	0.254908	0.60804	-0.353132	-568.902
chr2	3594717	3595376	660	36	0.244498	0.836659	-0.592161	-568.59
chr1	201649807	201650877	1071	72	0.420941	0.1076	0.313341	568.315
chr9	64488550	64488840	291	32	0.0501142	0.568915	-0.518801	-567.981
chr18	79792205	79793001	797	42	0.803129	0.210601	0.592528	567.825
chr2	56184424	56185144	721	86	0.142174	0.0125894	0.129584	567.065
chr22	49971862	49972857	996	62	0.101853	0.490659	-0.388805	-567.015
chr12	39145069	39145930	862	76	0.0587086	0.295151	-0.236443	-566.905
chr2	156319504	156320495	992	63	0.463792	0.0500014	0.413791	566.641
chr11	17734485	17735085	601	89	0.1081	0.0160317	0.0920685	566.455
chr18	10726095	10727025	931	72	0.138854	0.505591	-0.366737	-566.244
chr17	26796562	26798894	2333	69	0.234755	0.611575	-0.37682	-565.503
chr10	132352080	132352793	714	58	0.718321	0.276476	0.441845	564.994
chr10	133445929	133446604	676	66	0.482576	0.851134	-0.368559	-563.611
chr12	7439780	7440432	653	78	0.455319	0.170626	0.284693	562.737
chr1	1896952	1898335	1384	37	0.264451	0.904525	-0.640074	-562.726
chr17	82964488	82965003	516	45	0.640245	0.161004	0.47924	562.314
chr22	45866444	45867284	841	94	0.163013	0.0303124	0.132701	562.196
chr11	8339378	8340368	991	34	0.239793	0.919843	-0.680051	-561.734
chr15	76341128	76342379	1252	80	0.0396607	0.29637	-0.25671	-561.699
chr21	33032834	33033905	1072	80	0.302668	0.660278	-0.35761	-560.261
chr19	37817032	37818008	977	69	0.290598	0.0539026	0.236696	560.036
chr17	44628246	44629386	1141	43	0.149818	0.694743	-0.544925	-559.654
chr18	79436241	79436858	618	44	0.202289	0.636948	-0.434659	-558.712
chr12	15875381	15875852	472	21	0.954178	0.15989	0.794288	558.262
chr9	96924756	96925434	679	55	0.596875	0.952812	-0.355937	-558.057
chr17	21947684	21949216	1533	52	0.658577	0.190274	0.468303	557.875
chr19	57317331	57318004	674	31	0.0904688	0.796362	-0.705894	-557.56
chr5	11384468	11385099	632	69	0.0461882	0.273616	-0.227428	-557.351
chr22	46052714	46053644	931	33	0.693521	0.0653153	0.628205	556.618
chr1	1022615	1023389	775	28	0.856555	0.128353	0.728203	556.3
chr8	4786998	4787396	399	24	0.878804	0.153179	0.725625	556.159
chr7	152861771	152862548	778	30	0.219536	0.905698	-0.686162	-556.146
chr11	18791404	18791946	543	75	0.139325	0.0194855	0.119839	555.092
chr9	998260	999238	979	60	0.574071	0.192036	0.382035	554.505
chr8	24955589	24956199	611	76	0.196953	0.0363863	0.160567	554.112
chr19	17766422	17767182	761	33	0.345867	0.980496	-0.634629	-554.099
chr18	12306097	12307025	929	29	0.883499	0.212789	0.67071	553.849
chr1	2789962	2790679	718	69	0.144067	0.432477	-0.28841	-553.795
chr14	24331723	24332211	489	26	0.742364	0.0544798	0.687884	553.766
chr1	154501435	154502273	839	91	0.0439106	0.222215	-0.178305	-552.497
chr10	31586528	31587586	1059	27	0.934355	0.22099	0.713365	552.27
chr5	8457485	8458158	674	75	0.015671	0.142909	-0.127238	-552.033
chr5	1058638	1060688	2051	96	0.940717	0.729201	0.211516	551.943
chr1	3703825	3704570	746	37	0.204764	0.806806	-0.602042	-551.914
chr11	6319339	6320453	1115	79	0.296403	0.0568803	0.239522	551.074
chr9	136846244	136846712	469	72	0.334981	0.0815673	0.253413	550.98
chr6	89233529	89234179	651	19	0.907767	0.0685997	0.839167	550.88
chr3	46717605	46718207	603	53	0.903738	0.496944	0.406794	550.329
chr20	63774903	63775610	708	57	0.533419	0.918008	-0.384589	-550.298
chr1	115564075	115564719	645	30	0.104568	0.749049	-0.644481	-550.278
chr2	20670010	20670853	844	78	0.539728	0.20712	0.332608	550.171
chr15	24477395	24478456	1062	48	0.646584	0.170058	0.476527	549.386
chr20	25859755	25860836	1082	62	0.879557	0.465334	0.414224	548.859
chr19	38857160	38858096	937	19	0.0488441	0.87988	-0.831036	-548.598
chr1	1287754	1288833	1080	93	0.79817	0.951654	-0.153484	-548.423
chr18	12227882	12228444	563	24	0.0478355	0.773536	-0.725701	-548.064
chr21	36994371	36995221	851	51	0.775889	0.29125	0.484639	547.415
chr9	123365947	123366476	530	63	0.519438	0.859705	-0.340267	-546.969
chr20	4987195	4988072	878	29	0.828614	0.0848515	0.743762	546.94
chr8	22703408	22704437	1030	69	0.161847	0.587739	-0.425891	-546.882
chr16	89647807	89648440	634	92	0.990443	0.874287	0.116156	546.509
chr15	28789265	28790365	1101	46	0.116488	0.584841	-0.468353	-546.257
chr11	8268503	8269393	891	71	0.366059	0.145984	0.220075	545.9
chr4	189645592	189646309	718	84	0.98315	0.877152	0.105998	545.302
chr7	158813258	158814165	908	30	0.242031	0.944418	-0.702387	-545.104
chr16	84507780	84509332	1553	35	0.856031	0.170703	0.685328	544.664
chr19	55174455	55175684	1230	55	0.0825154	0.513614	-0.431099	-544.536
chr9	133539099	133540117	1019	54	0.683996	0.179944	0.504052	544.476
chr17	82750370	82751247	878	66	0.64503	0.354601	0.290429	544.247
chr1	27360713	27361352	640	57	0.0932215	0.430431	-0.337209	-544.174
chr4	104904077	104904841	765	34	0.272827	0.961559	-0.688732	-543.962
chr12	9942677	9943749	1073	33	0.769117	0.0434925	0.725625	543.595
chr2	107986255	107986988	734	69	0.0690642	0.336738	-0.267674	-543.531
chr2	106466611	106467128	518	76	0.960291	0.857007	0.103284	543.275
chr9	85077195	85077791	597	34	0.809471	0.17512	0.634351	543.153
chr2	31581164	31582027	864	44	0.791707	0.21922	0.572487	543.088
chr17	26822300	26824778	2479	75	0.2578	0.592177	-0.334376	-543.056
chr15	41544365	41545174	810	33	0.710939	0.126697	0.584242	542.865
chr19	36775453	36776179	727	58	0.62808	0.155808	0.472271	542.762
chr7	93043302	93043861	560	28	0.231338	0.94666	-0.715322	-542.135
chr2	69894827	69895313	487	34	0.170112	0.719128	-0.549016	-541.686
chr13	27980290	27981064	775	56	0.397086	0.0202049	0.376881	541.071
chr10	133104205	133104807	603	30	0.213897	0.848591	-0.634694	-540.794
chr17	8698174	8698916	743	25	0.90905	0.167124	0.741926	540.704
chr6	169424774	169425721	948	61	0.589726	0.900769	-0.311043	-540.564
chr21	7950685	7952973	2289	63	0.469305	0.125821	0.343483	540.276
chr20	31568080	31568567	488	20	0.970551	0.191853	0.778697	540.248
chr3	48660935	48661499	565	69	0.686751	0.425764	0.260988	540.184
chr16	1232188	1232805	618	46	0.282385	0.755435	-0.47305	-540.07
chr9	113089071	113090228	1158	77	0.619667	0.325731	0.293936	539.194
chr20	31085177	31087366	2190	59	0.15228	0.597385	-0.445106	-539.028
chr6	157203380	157204096	717	17	0.0577909	0.949597	-0.891806	-538.854
chr7	152401153	152402830	1678	34	0.968354	0.291668	0.676686	538.587
chr19	39203747	39204424	678	56	0.103914	0.505126	-0.401212	-538.546
chr19	32676670	32677574	905	67	0.0491277	0.337581	-0.288453	-538.202
chr9	97854267	97854779	513	81	0.0574568	0.206239	-0.148783	-537.748
chr15	60004166	60004792	627	70	0.0248937	0.177005	-0.152111	-537.562
chr1	53593939	53594546	608	32	0.816934	0.198677	0.618258	537.389
chr5	140024151	140024757	607	25	0.135718	0.876387	-0.740669	-537.284
chr8	124728547	124729086	540	59	0.10722	0.386876	-0.279656	-537.041
chr22	49656823	49657577	755	33	0.641508	0.0756403	0.565868	535.291
chr19	46648308	46649244	937	101	0.417633	0.198287	0.219346	534.915
chr16	164179	164806	628	77	0.0419803	0.176905	-0.134924	-534.791
chr14	64601430	64602135	706	44	0.934489	0.511037	0.423452	534.623
chr16	14436242	14437108	867	20	0.972086	0.225556	0.74653	534.336
chr1	28513988	28515181	1194	38	0.923052	0.245695	0.677356	533.808
chr3	75658090	75659063	974	60	0.175228	0.571293	-0.396065	-533.35
chr2	177634096	177634874	779	26	0.0277183	0.733263	-0.705545	-533.333
chr5	140966149	140967280	1132	89	0.0971201	0.283061	-0.18594	-533.006
chr13	22735438	22736795	1358	56	0.345336	0.81979	-0.474455	-532.73
chr9	137715385	137716080	696	16	0.955256	0.0786748	0.876582	532.648
chr17	5112302	5112936	635	31	0.132986	0.818147	-0.685161	-532.272
chr17	20320252	20320879	628	48	0.157861	0.596736	-0.438874	-532.066
chr21	33027209	33027728	520	67	0.175994	0.0204402	0.155554	531.855
chr17	81527979	81528697	719	54	0.863669	0.446812	0.416857	531.831
chr5	141494691	141495498	808	27	0.212441	0.901708	-0.689267	-530.877
chr11	111512189	111512942	754	71	0.205717	0.0233975	0.18232	530.782
chr6	149979366	149981940	2575	56	0.249944	0.7971	-0.547156	-530.674
chr19	45590771	45591522	752	54	0.879917	0.475038	0.404878	530.575
chr19	13024768	13025478	711	47	0.81575	0.369206	0.446544	530.549
chr5	98839328	98840184	857	44	0.603446	0.0825485	0.520898	530.198
chr11	13487108	13488068	961	28	0.0752281	0.756705	-0.681477	-529.557
chr4	186972198	186973319	1122	66	0.911806	0.619661	0.292145	528.942
chr17	5115807	5116960	1154	94	0.261957	0.560441	-0.298484	-528.89
chr14	104219602	104220626	1025	44	0.282194	0.80211	-0.519917	-528.871
chr7	158588020	158588843	824	74	0.103095	0.381398	-0.278302	-528.864
chr16	29184548	29185293	746	39	0.324519	0.903814	-0.579295	-528.647
chr12	52250198	52250832	635	48	0.587513	0.166302	0.421211	527.448
chr20	59191732	59192306	575	54	0.289019	0.69684	-0.407821	-526.899
chr19	51887453	51888399	947	57	0.123159	0.494336	-0.371178	-526.728
chr7	91266168	91267134	967	63	0.974896	0.615736	0.35916	526.051
chr13	30906581	30907046	466	43	0.174594	0.723499	-0.548905	-525.648
chr11	280384	281190	807	90	0.205717	0.0241833	0.181533	525.4
chr5	2739189	2739943	755	88	0.196881	0.0580918	0.138789	525.385
chr16	559943	560473	531	88	0.0153433	0.0828726	-0.0675293	-524.332
chr4	84497557	84498495	939	104	0.0340762	0.12742	-0.0933438	-524.233
chr6	165940067	165940893	827	36	0.247157	0.860688	-0.613531	-523.81
chr20	26059226	26059804	579	38	0.903175	0.334505	0.56867	523.545
chr2	24174757	24175352	596	63	0.942706	0.636624	0.306082	523.389
chr19	18833576	18834553	978	26	0.710617	0.05045	0.660167	523.352
chr6	30071151	30072023	873	65	0.615561	0.196512	0.419049	523.219
chr6	292119	292963	845	98	0.276199	0.401788	-0.12559	-522.955
chr16	1158514	1159209	696	55	0.771688	0.371919	0.399769	522.814
chr6	112879680	112880791	1112	30	0.0363135	0.727448	-0.691135	-522.434
chr6	117907147	117907633	487	79	0.0179571	0.10669	-0.0887328	-522.207
chr7	138146879	138147625	747	29	0.169425	0.834133	-0.664707	-521.621
chr16	29691640	29692406	767	36	0.326219	0.883549	-0.55733	-521.565
chr1	227558989	227560725	1737	72	0.103632	0.496192	-0.39256	-521.359
chr7	206654	207266	613	74	0.940025	0.750699	0.189326	521.236
chr11	70661380	70662301	922	53	0.377179	0.0276065	0.349573	520.836
chr7	64463470	64464354	885	39	0.201344	0.747385	-0.546041	-520.81
chr5	110726293	110727325	1033	24	0.922283	0.169355	0.752927	520.557
chr10	46911315	46912018	704	47	0.0615627	0.471	-0.409437	-520.477
chr9	132589029	132589612	584	60	0.0334018	0.278188	-0.244786	-520.437
chr22	19691428	19692286	859	23	0.0798331	0.833047	-0.753214	-520.287
chr17	21679528	21680512	985	59	0.747341	0.40966	0.337682	519.907
chr22	12097170	12098643	1474	73	0.461159	0.76177	-0.300612	-519.903
chr8	143140478	143141295	818	40	0.185527	0.730391	-0.544864	-519.597
chr1	112854631	112855179	549	37	0.921063	0.387685	0.533378	519.551
chr2	89767487	89768099	613	59	0.0776955	0.345323	-0.267627	-519.532
chr8	143577375	143578032	658	49	0.12583	0.454134	-0.328303	-518.485
chr21	45555773	45557006	1234	68	0.187693	0.575443	-0.38775	-518.23
chr1	166920814	166921410	597	89	0.237385	0.0900702	0.147315	518.177
chr19	16110595	16111131	537	37	0.185632	0.690071	-0.504439	-517.947
chr2	45589	46380	792	104	0.11745	0.0332271	0.084223	517.842
chr3	42664113	42664621	509	42	0.214377	0.736336	-0.521959	-516.745
chr1	27356416	27357344	929	51	0.344219	0.844022	-0.499803	-516.592
chr10	133786268	133787261	994	96	0.720536	0.892564	-0.172027	-516.557
chr5	14869902	14870943	1042	28	0.0798014	0.818709	-0.738908	-516.446
chr13	18609058	18609686	629	81	0.85648	0.613068	0.243411	516.337
chr19	861515	862070	556	50	0.159982	0.673777	-0.513794	-516.119
chr2	240701186	240701920	735	71	0.772821	0.927452	-0.154632	-516.102
chr15	68256631	68257180	550	44	0.146597	0.598892	-0.452296	-515.818
chr9	136844285	136844966	682	99	0.131128	0.0354761	0.0956516	515.643
chr10	38600255	38600964	710	81	0.767686	0.929033	-0.161347	-515.566
chr10	130300901	130302052	1152	64	0.570035	0.277372	0.292663	515.071
chr8	41650651	41651326	676	44	0.92811	0.363386	0.564724	514.543
chr19	49133797	49134462	666	38	0.711937	0.145215	0.566722	514.344
chr19	4063616	4064446	831	44	0.581318	0.0488593	0.532459	514.302
chr7	26335674	26336259	586	29	0.167771	0.962976	-0.795205	-513.693
chr16	30561056	30562142	1087	58	0.365312	0.0863537	0.278959	513.648
chr15	30816399	30817227	829	40	0.262643	0.835313	-0.57267	-513.015
chr15	22959313	22959962	650	31	0.917473	0.278598	0.638875	511.082
chr16	30586074	30586875	802	47	0.333604	0.778605	-0.445001	-510.853
chr5	141427648	141428306	659	56	0.862264	0.492209	0.370055	510.482
chr7	152925258	152926298	1041	94	0.109185	0.292338	-0.183153	-510.306
chr2	3651454	3652046	593	41	0.0215986	0.544909	-0.52331	-510.268
chr11	111096841	111097467	627	18	0.0361846	0.857711	-0.821526	-509.882
chr8	51408992	51409636	645	72	0.642411	0.883671	-0.24126	-509.875
chr15	26967560	26968604	1045	76	0.278089	0.609729	-0.33164	-508.482
chr5	73303175	73303827	653	66	0.0991559	0.363012	-0.263856	-508.043
chr20	60087402	60087856	455	74	0.0302395	0.14871	-0.11847	-507.849
chr22	21688553	21689316	764	24	0.173355	0.917157	-0.743802	-507.204
chr9	43324957	43326357	1401	61	0.32377	0.71236	-0.38859	-506.048
chr21	44818538	44819041	504	51	0.357854	0.741009	-0.383155	-505.619
chr6	148972430	148972961	532	19	0.0791867	0.898072	-0.818885	-505.407
chr12	31659645	31660441	797	22	0.0907149	0.803849	-0.713134	-505.275
chr2	37751668	37754456	2789	38	0.860113	0.199536	0.660577	504.937
chr9	62915098	62916325	1228	69	0.0830969	0.372421	-0.289324	-504.644
chr22	47148662	47149520	859	27	0.944828	0.248235	0.696593	504.096
chr17	42547774	42548429	656	46	0.133088	0.516464	-0.383376	-503.488
chr16	23482578	23483243	666	18	0.975026	0.17389	0.801136	502.96
chr18	21896768	21897375	608	28	0.198968	0.876318	-0.67735	-502.894
chr14	28765731	28766700	970	81	0.0421777	0.220474	-0.178296	-502.738
chr4	190085707	190086519	813	80	0.593317	0.773164	-0.179846	-502.507
chr6	28742099	28742742	644	25	0.209578	0.87891	-0.669332	-502.352
chr18	72880	73838	959	74	0.787087	0.468556	0.31853	502.139
chr3	88000605	88001519	915	20	0.906105	0.103807	0.802297	502.097
chr9	39533525	39534401	877	48	0.349652	0.88161	-0.531959	-501.613
chr6	31723576	31724168	593	40	0.328815	0.902022	-0.573207	-501.434
chr20	4221581	4222578	998	78	0.052227	0.20692	-0.154693	-500.563
chr17	50780985	50781575	591	46	0.604431	0.142712	0.461719	499.984
chr4	41881425	41882214	790	81	0.0345182	0.166314	-0.131795	-499.734
chr16	36101789	36102604	816	86	0.749032	0.577938	0.171094	499.477
chr6	44218367	44219348	982	30	0.124015	0.722377	-0.598361	-498.442
chr2	130916045	130916647	603	54	0.0993971	0.468314	-0.368917	-497.671
chr16	3254304	3254917	614	44	0.257988	0.728988	-0.471	-497.615
chr6	163396715	163397208	494	21	0.876014	0.0962215	0.779792	497.193
chr2	130336857	130337528	672	24	0.884163	0.171748	0.712415	496.409
chr7	47536981	47537634	654	71	0.269209	0.0772863	0.191923	496.134
chr6	34056283	34056887	605	33	0.736673	0.0945339	0.642139	496.057
chr12	129903219	129904010	792	93	0.132298	0.0437518	0.0885465	495.725
chr8	53876712	53877534	823	68	0.255267	0.0265558	0.228711	495.611
chr3	107429195	107429712	518	21	0.0393768	0.84987	-0.810493	-495.27
chr12	122006312	122006976	665	26	0.0599342	0.793396	-0.733462	-495.174
chr6	170376467	170377264	798	46	0.985293	0.558933	0.426361	494.695
chr18	906380	907286	907	64	0.242002	0.0386588	0.203344	493.497
chr5	1106768	1107817	1050	37	0.219686	0.806191	-0.586504	-493.447
chr11	43547117	43547876	760	51	0.0753114	0.49064	-0.415329	-493.155
chr4	190092615	190093269	655	77	0.515173	0.312172	0.203001	492.873
chr16	88262686	88263438	753	34	0.883701	0.271822	0.611879	492.641
chr5	16179274	16179802	529	77	0.0973448	0.0220536	0.0752911	492.491
chr3	75761774	75767964	6191	46	0.868679	0.185565	0.683114	492.481
chr5	174731677	174732609	933	79	0.146381	0.0205242	0.125857	492.181
chr11	101900889	101901346	458	24	0.875183	0.173518	0.701665	492.053
chr14	52268844	52269591	748	26	0.0772598	0.718862	-0.641602	-491.461
chr7	27663548	27664044	497	20	0.956595	0.162316	0.794278	491.447
chr20	37071483	37073066	1584	28	0.104142	0.921116	-0.816974	-491.436
chr10	38896747	38898700	1954	61	0.22922	0.590582	-0.361362	-491.406
chr22	39528254	39529236	983	24	0.0422471	0.776642	-0.734395	-491.315
chr2	106584202	106584855	654	51	0.774402	0.366333	0.408069	491.186
chr21	44249127	44250352	1226	48	0.327462	0.860502	-0.53304	-491.096
chr19	10514662	10515299	638	60	0.0648823	0.306095	-0.241213	-490.645
chr6	33325393	33325878	486	25	0.922198	0.240498	0.6817	490.045
chr15	26670266	26670780	515	33	0.278091	0.840347	-0.562256	-489.883
chr13	26186877	26187619	743	34	0.594211	0.0955234	0.498687	489.785
chr17	27349227	27349841	615	59	0.526666	0.226508	0.300158	489.732
chr2	130213223	130213897	675	70	0.47861	0.171721	0.306889	489.323
chr11	89786740	89787684	945	74	0.402218	0.17745	0.224768	489.132
chr1	153789324	153790202	879	33	0.219057	0.826509	-0.607453	-488.859
chr17	21889995	21892289	2295	70	0.585517	0.237993	0.347525	488.776
chr5	54518298	54518865	568	61	0.462302	0.19596	0.266342	488.588
chr1	196896943	196897626	684	23	0.837776	0.106417	0.731359	488.526
chr16	85528894	85529292	399	17	0.0753126	0.885112	-0.8098	-488.283
chr10	1474734	1475695	962	42	0.308262	0.826537	-0.518275	-488.098
chr17	15749319	15750012	694	52	0.606624	0.97646	-0.369837	-488.04
chr7	135661283	135662177	895	19	0.0302155	0.719925	-0.68971	-487.724
chr17	78889990	78891006	1017	32	0.879125	0.243124	0.636	487.476
chr16	871086	872379	1294	50	0.302074	0.763076	-0.461003	-487.446
chr16	88779672	88780934	1263	39	0.305469	0.852535	-0.547066	-487.36
chr2	126885562	126886281	720	33	0.635174	0.0850049	0.550169	487.353
chr20	49916196	49917808	1613	41	0.238522	0.76263	-0.524108	-487.27
chr9	137818574	137819318	745	95	0.911976	0.982471	-0.0704958	-486.948
chr16	89256587	89257395	809	78	0.245619	0.0663386	0.179281	486.932
chr1	144641531	144642668	1138	82	0.231799	0.061953	0.169846	486.789
chr10	131726319	131726851	533	24	0.807165	0.0960314	0.711134	486.734
chr10	101048091	101048904	814	55	0.160076	0.591814	-0.431739	-486.348
chr17	57537271	57537980	710	16	0.231741	0.990637	-0.758896	-486.113
chr5	160133248	160134374	1127	39	0.675783	0.090389	0.585394	485.925
chr14	104604440	104605294	855	86	0.0561498	0.192614	-0.136465	-485.915
chr6	28733713	28735154	1442	54	0.297114	0.804318	-0.507205	-485.027
chr9	66772347	66773094	748	40	0.293082	0.841635	-0.548553	-484.954
chr22	50534076	50535121	1046	37	0.0446956	0.684802	-0.640107	-484.793
chr17	21979416	21981612	2197	47	0.673656	0.163288	0.510367	484.785
chr7	1226214	1227918	1705	52	0.14499	0.620217	-0.475227	-484.7
chr1	228174037	228174531	495	54	0.574279	0.266844	0.307435	484.62
chr17	49219428	49219950	523	36	0.89422	0.343901	0.550319	484.404
chr11	65872254	65872838	585	63	0.115967	0.369571	-0.253603	-484.384
chr15	58864814	58865600	787	56	0.193847	0.556057	-0.36221	-484.276
chr1	183416936	183417782	847	62	0.343705	0.0643291	0.279376	484.264
chr12	132602911	132603757	847	60	0.113574	0.419669	-0.306096	-482.957
chr5	1009341	1010258	918	75	0.207404	0.0198157	0.187589	482.893
chr5	1079485	1080910	1426	75	0.964372	0.779434	0.184939	482.78
chr6	138795711	138796474	764	52	0.460537	0.0758402	0.384697	482.315
chr16	58464098	58464913	816	77	0.022163	0.181303	-0.15914	-482.211
chr1	68046744	68047684	941	40	0.310606	0.865679	-0.555074	-482.149
chr3	197599294	197600156	863	35	0.255559	0.803836	-0.548277	-481.716
chr1	143667153	143668094	942	43	0.196805	0.733392	-0.536587	-481.638
chr19	7407501	7408231	731	26	0.86236	0.185968	0.676392	481.346
chr13	48531413	48532513	1101	37	0.0628675	0.569639	-0.506772	-481.2
chr3	44580884	44581372	489	70	0.917069	0.722128	0.194942	480.906
chr12	51907378	51907929	552	51	0.0558266	0.403558	-0.347731	-480.063
chr7	847344	848004	661	53	0.966181	0.724679	0.241502	479.708
chr7	155369371	155370128	758	22	0.887062	0.142697	0.744365	479.269
chr16	55327376	55327903	528	21	0.0738378	0.868562	-0.794724	-478.921
chr7	56948771	56949914	1144	87	0.828099	0.607266	0.220834	477.814
chr14	82642507	82642950	444	16	0.0197903	0.852244	-0.832454	-477.276
chr2	206266277	206268794	2518	47	0.786341	0.20669	0.579651	476.869
chr10	133432637	133433527	891	51	0.73753	0.297541	0.439989	476.46
chr7	1236562	1237128	567	89	0.123029	0.0384237	0.0846056	476.444
chr18	79745597	79746213	617	109	0.972991	0.914641	0.0583502	476.228
chr1	228212413	228212877	465	59	0.793272	0.555705	0.237567	475.971
chr8	144500077	144500827	751	63	0.583179	0.273386	0.309792	475.947
chr7	6663872	6664604	733	80	0.0771005	0.257491	-0.180391	-475.754
chr19	52857915	52858738	824	29	0.0772045	0.734091	-0.656886	-475.735
chr6	33277619	33278529	911	47	0.0798793	0.511514	-0.431635	-475.71
chr22	18872678	18873317	640	81	0.958477	0.858879	0.0995976	475.545
chr7	148963768	148964997	1230	32	0.184414	0.872806	-0.688392	-475.219
chr7	101172314	101172868	555	63	0.145914	0.0108713	0.135043	475.183
chr17	77146497	77147252	756	22	0.831826	0.0204774	0.811349	475.012
chr5	180313513	180314061	549	48	0.519721	0.126915	0.392806	474.871
chr2	91974416	91974960	545	68	0.741118	0.499988	0.241131	474.762
chr2	170141610	170142500	891	22	0.914683	0.155863	0.75882	474.236
chr9	112739409	112740466	1058	23	0.876771	0.118777	0.757994	473.976
chr5	141477159	141478539	1381	67	0.304462	0.703313	-0.398851	-473.716
chr10	100114865	100115449	585	50	0.531015	0.127244	0.403771	473.52
chr6	2768381	2770981	2601	31	0.193953	0.911175	-0.717222	-472.956
chr8	41725405	41726331	927	55	0.55518	0.155527	0.399653	472.906
chr18	11907290	11907982	693	21	0.0829063	0.825235	-0.742329	-472.825
chr2	218960158	218960887	730	89	0.0185113	0.101033	-0.0825212	-472.762
chr10	52411011	52411419	409	22	0.184963	0.924915	-0.739953	-472.351
chr3	101466708	101467472	765	20	0.917992	0.0904006	0.827592	472.254
chr17	19979848	19980513	666	38	0.393216	0.890032	-0.496816	-472.243
chr2	230203208	230203835	628	16	0.052473	0.887455	-0.834982	-472.146
chr9	129436861	129437498	638	68	0.173074	0.0163228	0.156752	472.103
chr2	115161978	115162688	711	63	0.0241133	0.186259	-0.162145	-471.979
chr21	39385583	39386348	766	43	0.501045	0.967113	-0.466068	-471.382
chr4	80197840	80198430	591	42	0.0433691	0.469501	-0.426132	-471.275
chr8	144686952	144687989	1038	70	0.553451	0.79721	-0.24376	-471.046
chr14	103138291	103138818	528	45	0.324346	0.784378	-0.460032	-470.446
chr6	520129	520779	651	82	0.82172	0.972983	-0.151263	-470.287
chr9	96876532	96877169	638	22	0.121751	0.860644	-0.738893	-470.188
chr9	34988296	34988780	485	16	0.868445	0.0375379	0.830907	470.019
chr19	56217351	56218004	654	75	0.35054	0.13179	0.218749	470.01
chr22	37518948	37519564	617	89	0.130325	0.0453895	0.0849353	469.965
chr16	31148042	31148820	779	50	0.828051	0.446048	0.382003	469.784
chr2	237413360	237414240	881	27	0.832416	0.189226	0.64319	469.492
chr10	108315666	108316122	457	30	0.183877	0.806505	-0.622628	-469.487
chr1	233904669	233905169	501	74	0.0260446	0.11985	-0.0938059	-469.448
chr11	12674805	12675283	479	79	0.0294228	0.11837	-0.0889473	-469.387
chr10	8295964	8296815	852	25	0.79994	0.0952708	0.704669	469.253
chr9	66198310	66198969	660	29	0.0820635	0.676201	-0.594137	-469.192
chr5	178165423	178165983	561	50	0.862426	0.412339	0.450086	469.008
chr10	38504013	38506650	2638	65	0.177232	0.565202	-0.38797	-468.989
chr8	1144348	1144965	618	24	0.133511	0.844749	-0.711237	-468.948
chr9	42974670	42975059	390	32	0.683726	0.018072	0.665654	468.344
chr19	10292617	10293259	643	54	0.104756	0.491965	-0.387209	-468.303
chr4	1215236	1216121	886	33	0.475928	0.977781	-0.501853	-468.159
chr22	47193033	47193401	369	17	0.177967	0.939528	-0.761561	-467.917
chr7	75395363	75396027	665	56	0.704328	0.293304	0.411024	467.705
chr21	46356510	46357855	1346	36	0.804361	0.21629	0.588071	467.543
chr8	57215959	57217500	1542	66	0.417511	0.821531	-0.40402	-466.819
chr20	23365179	23366095	917	70	0.979089	0.840404	0.138686	466.094
chr1	2025530	2026468	939	60	0.448786	0.83642	-0.387634	-465.994
chr16	28600337	28600987	651	44	0.0717026	0.48216	-0.410457	-465.902
chr20	51610686	51611714	1029	21	0.0369826	0.844347	-0.807365	-465.76
chr4	1471917	1472830	914	89	0.0907298	0.244833	-0.154103	-465.4
chr4	39446633	39447190	558	54	0.15231	0.432534	-0.280224	-465.344
chr19	4840533	4841666	1134	27	0.11719	0.845137	-0.727948	-465.297
chr20	63547369	63548174	806	49	0.823556	0.427361	0.396194	464.685
chr13	45370843	45371463	621	37	0.954583	0.312802	0.641781	464.316
chr10	27257396	27258118	723	22	0.916002	0.144938	0.771065	464.139
chr5	135027887	135028741	855	86	0.0463366	0.15852	-0.112184	-463.806
chr19	22622841	22623645	805	64	0.0807501	0.293852	-0.213102	-463.53
chr16	30649813	30650473	661	30	0.0811655	0.620812	-0.539647	-463.356
chr4	146640029	146640570	542	52	0.388045	0.0906265	0.297419	463.191
chr19	21677865	21678441	577	36	0.873229	0.344301	0.528927	463.139
chr6	149964309	149964873	565	64	0.194518	0.0472104	0.147308	462.81
chr9	41353597	41354505	909	58	0.617337	0.333628	0.283709	461.89
chr1	144786823	144787825	1003	70	0.652202	0.359586	0.292616	461.799
chr22	40418350	40419096	747	40	0.483679	0.968231	-0.484552	-461.719
chr8	57204148	57205315	1168	51	0.789342	0.357542	0.4318	461.402
chr10	123665638	123666462	825	74	0.281935	0.0633937	0.218542	461.141
chr17	44354145	44354637	493	69	0.0161146	0.156098	-0.139983	-461.095
chr4	139278372	139278993	622	23	0.0943603	0.763038	-0.668677	-460.999
chr22	50016867	50017727	861	23	0.862929	0.110964	0.751965	460.084
chr14	74240626	74241171	546	62	0.137936	0.0147741	0.123162	459.866
chr14	36503964	36504588	625	65	0.0589128	0.300095	-0.241182	-459.686
chr22	29470041	29470954	914	61	0.600694	0.173463	0.427231	459.66
chr17	77645008	77645859	852	29	0.0501929	0.736832	-0.686639	-459.316
chr10	44863862	44864652	791	25	0.0679435	0.711312	-0.643368	-459.237
chr17	21862801	21864630	1830	63	0.632653	0.288061	0.344592	459.131
chr8	11563547	11564424	878	68	0.0686862	0.261671	-0.192985	-458.722
chr20	62357124	62357831	708	30	0.710965	0.120422	0.590543	458.703
chr2	91748688	91749437	750	68	0.301013	0.597463	-0.29645	-458.702
chr1	45327274	45328072	799	62	0.330027	0.0576505	0.272377	457.991
chr17	77696083	77696835	753	32	0.736748	0.15423	0.582518	456.989
chr10	38513394	38515595	2202	59	0.179021	0.545742	-0.366721	-456.954
chr15	30624142	30625008	867	24	0.131315	0.858103	-0.726787	-456.881
chr5	172641830	172643786	1957	53	0.41606	0.0410193	0.375041	456.77
chr7	58056362	58057934	1573	64	0.371698	0.666788	-0.29509	-456.469
chr2	91410450	91411714	1265	52	0.695658	0.330086	0.365572	456.416
chr1	75124456	75124984	529	28	0.881329	0.240324	0.641004	456.142
chr20	50582442	50583061	620	28	0.849433	0.179058	0.670375	456.017
chr1	228612343	228613140	798	77	0.528242	0.70467	-0.176428	-455.852
chr22	32042959	32043510	552	34	0.0533302	0.644048	-0.590718	-455.051
chr6	31682696	31683484	789	52	0.795656	0.40396	0.391696	454.688
chr4	2333326	2334303	978	34	0.154148	0.779178	-0.62503	-454.619
chr16	10817439	10819061	1623	75	0.345222	0.13416	0.211061	454.476
chr20	31093211	31095771	2561	67	0.1784	0.556651	-0.378251	-454.302
chr9	35791344	35792167	824	74	0.23711	0.0652872	0.171823	453.808
chr2	106886182	106886697	516	74	0.0128585	0.0787772	-0.0659187	-453.701
chr17	5097080	5098009	930	81	0.191043	0.0595733	0.13147	453.519
chr5	77628031	77628770	740	62	0.0602708	0.281309	-0.221038	-453.485
chr10	117125625	117126371	747	34	0.34392	0.863961	-0.520041	-453.435
chr10	101046713	101047625	913	39	0.206271	0.794825	-0.588554	-453.302
chr4	877375	877879	505	28	0.971845	0.358244	0.613601	452.883
chr15	24847802	24848457	656	46	0.293521	0.794181	-0.50066	-452.865
chr5	124735158	124735697	540	24	0.763259	0.101151	0.662108	452.756
chr11	13009963	13010471	509	60	0.021984	0.148771	-0.126787	-452.56
chr14	88551221	88551972	752	51	0.475106	0.098323	0.376783	452.263
chr12	113637899	113638866	968	62	0.0828428	0.381368	-0.298526	-452.186
chr17	81342924	81343803	880	68	0.0346512	0.226437	-0.191786	-452.13
chr3	135438946	135439838	893	24	0.77676	0.0367068	0.740053	452.094
chr12	65740796	65741249	454	16	0.744751	0.0214477	0.723304	451.685
chr8	1350185	1350892	708	78	0.954013	0.826084	0.12793	451.682
chr15	28918358	28919049	692	39	0.856042	0.369017	0.487025	451.433
chr10	119028704	119029236	533	26	0.0384016	0.701288	-0.662886	-451.382
chr14	105527426	105528169	744	42	0.077118	0.534139	-0.457021	-450.854
chr17	28716842	28717474	633	55	0.0285394	0.247935	-0.219396	-450.751
chr19	39891641	39892222	582	59	0.652252	0.897434	-0.245182	-450.373
chr6	84588116	84588955	840	26	0.0624674	0.761816	-0.699349	-449.915
chr20	63253938	63254456	519	72	0.106714	0.0161332	0.0905812	449.195
chr1	75125132	75126018	887	52	0.875159	0.468999	0.40616	448.783
chr22	41048765	41049465	701	28	0.152359	0.840522	-0.688163	-448.721
chr16	19114580	19115020	441	47	0.630062	0.316463	0.313599	448.558
chr21	8548770	8549221	452	73	0.715143	0.850852	-0.135709	-448.184
chr4	2954794	2955427	634	44	0.540304	0.927806	-0.387502	-447.979
chr12	1907867	1908528	662	52	0.213436	0.575902	-0.362466	-447.782
chr15	21354047	21354867	821	51	0.296454	0.738784	-0.44233	-446.827
chr9	42852105	42852979	875	73	0.297074	0.081942	0.215132	446.281
chr16	36125654	36127246	1593	65	0.386521	0.684747	-0.298226	-446.12
chr19	36266102	36266903	802	64	0.946676	0.735698	0.210978	445.804
chr18	47263551	47264328	778	57	0.314687	0.053734	0.260953	445.709
chr22	37559744	37560533	790	65	0.204829	0.0515265	0.153303	445.313
chr5	135930208	135930887	680	88	0.16681	0.0560914	0.110718	444.615
chr8	18386858	18387350	493	48	0.156407	0.510086	-0.353678	-444.348
chr20	63006405	63006890	486	81	0.0781297	0.0117786	0.0663511	444.214
chr8	137753811	137754775	965	26	0.740253	0.0654208	0.674832	444.209
chr7	290838	291319	482	72	0.55104	0.252592	0.298448	444.081
chr4	73853213	73853918	706	27	0.776408	0.106597	0.669811	444.016
chr16	15140989	15141643	655	31	0.369176	0.971033	-0.601857	-443.36
chr1	4654666	4655100	435	78	0.103725	0.032775	0.0709499	443.061
chr3	129159839	129160372	534	23	0.0805314	0.77848	-0.697949	-442.879
chr19	10296155	10296861	707	65	0.103779	0.416652	-0.312874	-442.557
chr17	73196470	73197008	539	16	0.151068	0.973797	-0.822729	-442.38
chr19	9913403	9913897	495	74	0.125142	0.0215259	0.103616	442.25
chr19	19257742	19258242	501	57	0.680179	0.928387	-0.248208	-442.165
chr20	40688147	40688643	497	65	0.154833	0.0300002	0.124833	442.097
chr14	88209129	88209804	676	21	0.0652684	0.825406	-0.760138	-441.81
chr17	82238884	82239792	909	38	0.163807	0.68438	-0.520573	-441.724
chr18	59264893	59266002	1110	69	0.383498	0.0952331	0.288265	441.705
chr3	47009507	47010339	833	72	0.366511	0.165737	0.200774	441.6
chr17	12432908	12433441	534	21	0.931495	0.181843	0.749652	441.574
chr16	34802402	34802909	508	72	0.662372	0.858347	-0.195975	-441.385
chr7	84098995	84099364	370	26	0.41454	0.946967	-0.532427	-441.298
chr1	146995713	146997966	2254	21	0.122533	0.959028	-0.836495	-440.652
chr2	197153505	197154546	1042	28	0.247752	0.955883	-0.708131	-439.76
chr10	27413550	27414537	988	64	0.537634	0.853084	-0.31545	-439.351
chr6	36583737	36584072	336	26	0.322219	0.936002	-0.613782	-439.274
chr3	53817780	53818406	627	24	0.975055	0.239356	0.735699	439.015
chr2	239192398	239193063	666	21	0.0876865	0.836122	-0.748435	-438.962
chr2	95858701	95861318	2618	16	0.94442	0.0275336	0.916886	438.41
chr2	219570104	219570586	483	58	0.336697	0.647018	-0.310321	-438.091
chr20	62708937	62709505	569	74	0.153555	0.327711	-0.174156	-437.873
chr19	46078687	46079184	498	67	0.456434	0.674843	-0.218409	-437.212
chr10	101224595	101225517	923	82	0.0603355	0.205691	-0.145355	-436.98
chr8	23070851	23071358	508	43	0.948455	0.482653	0.465802	436.96
chr2	191694690	191695065	376	25	0.995242	0.273234	0.722008	436.631
chr11	8911824	8912432	609	26	0.708624	0.0625361	0.646088	436.199
chr5	178248770	178249879	1110	30	0.194618	0.819551	-0.624934	-436.066
chr10	103660329	103661539	1211	71	0.791249	0.478249	0.313	435.663
chr6	26239633	26240135	503	23	0.300708	0.928488	-0.62778	-435.634
chr19	45179544	45180130	587	55	0.244873	0.0445022	0.200371	435.198
chr15	100340633	100341174	542	53	0.152499	0.43098	-0.278481	-435.131
chr12	124217443	124218330	888	24	0.094423	0.793939	-0.699516	-434.78
chr19	46014879	46015456	578	62	0.248281	0.0512378	0.197043	434.683
chr16	88143657	88144366	710	38	0.664321	0.1585	0.505821	434.591
chr17	75685970	75686716	747	23	0.0698948	0.871074	-0.80118	-434.321
chr1	22563471	22563946	476	77	0.0828863	0.0126127	0.0702735	434.305
chr6	20068716	20069653	938	22	0.0554831	0.791128	-0.735645	-434.22
chr18	78814351	78815157	807	33	0.112713	0.683071	-0.570359	-434.058
chr5	141241248	141242093	846	75	0.715854	0.41309	0.302764	433.785
chr10	103584564	103584985	422	87	0.0307743	0.100974	-0.0701996	-433.714
chr16	80932446	80933215	770	53	0.425809	0.125132	0.300677	433.42
chr17	234603	235518	916	43	0.906021	0.434765	0.471257	433.397
chr1	13892816	13893370	555	58	0.0519707	0.309239	-0.257268	-433.276
chr1	16696343	16696987	645	35	0.393908	0.805745	-0.411837	-433.162
chr2	176107512	176107978	467	85	0.0985465	0.0329396	0.0656068	433.126
chr11	117198967	117199413	447	24	0.186881	0.939563	-0.752682	-432.878
chr17	21942466	21944969	2504	64	0.58149	0.216346	0.365144	432.783
chr6	17015659	17016594	936	56	0.435818	0.0847355	0.351083	432.632
chr2	107828699	107829275	577	84	0.897981	0.970427	-0.0724469	-432.611
chr3	127337710	127338599	890	61	0.0969835	0.353289	-0.256305	-432.599
chr15	101062132	101063143	1012	24	0.26079	0.940062	-0.679272	-432.401
chr2	20241963	20242722	760	44	0.120497	0.675382	-0.554885	-432.362
chr7	1059332	1060151	820	56	0.1984	0.555647	-0.357248	-432.322
chr4	186724293	186724900	608	56	0.037523	0.231082	-0.193559	-432.258
chr1	153894295	153895097	803	22	0.27262	0.968149	-0.695529	-432.115
chr11	44956728	44957462	735	38	0.640081	0.15733	0.482751	431.99
chr19	19537110	19537846	737	52	0.068214	0.428891	-0.360677	-431.698
chr11	116707181	116707812	632	47	0.633362	0.223499	0.409862	431.56
chr16	4752220	4752871	652	38	0.743082	0.220028	0.523054	430.876
chr6	102849913	102850355	443	20	0.114953	0.873214	-0.758262	-430.69
chr14	97033296	97034007	712	62	0.0915074	0.345757	-0.254249	-430.652
chr4	8581007	8581570	564	59	0.452492	0.736827	-0.284336	-430.392
chr7	97021125	97021705	581	58	0.20668	0.0311311	0.175549	430.028
chr2	97540481	97543832	3352	29	0.964052	0.188116	0.775936	429.669
chr19	1133283	1134239	957	40	0.600189	0.124966	0.475223	429.255
chr3	139044391	139045150	760	74	0.653491	0.874609	-0.221118	-428.83
chr1	125087540	125088225	686	61	0.501443	0.800068	-0.298625	-428.643
chr1	148245613	148246280	668	33	0.102567	0.6203	-0.517733	-428.418
chr2	1133646	1134347	702	20	0.141313	0.900244	-0.758931	-428.311
chr9	38621922	38622750	829	67	0.0615254	0.239616	-0.178091	-428.257
chr15	99450623	99451833	1211	25	0.145033	0.896128	-0.751095	-427.908
chr1	180998	181600	603	88	0.848985	0.927038	-0.0780532	-427.853
chr6	30451453	30452570	1118	41	0.676329	0.159026	0.517303	427.241
chr19	22893601	22894297	697	47	0.534073	0.921375	-0.387302	-427.168
chr22	22904996	22906869	1874	37	0.0559745	0.646024	-0.59005	-426.974
chr2	62194823	62195455	633	46	0.297711	0.732748	-0.435037	-426.817
chr8	735643	736950	1308	42	0.606284	0.163743	0.442542	426.634
chr15	68930191	68930786	596	60	0.689065	0.926048	-0.236983	-426.54
chr3	141094926	141095458	533	23	0.827823	0.124125	0.703698	426.009
chr17	44004558	44005104	547	59	0.205203	0.0206622	0.184541	425.951
chr4	49151593	49153781	2189	49	0.196599	0.586306	-0.389708	-425.918
chr10	3240012	3240970	959	32	0.179213	0.786764	-0.607551	-425.751
chr20	63295600	63296337	738	31	0.06514	0.671556	-0.606416	-425.522
chr19	41265946	41266568	623	26	0.811337	0.180633	0.630704	425.402
chr7	157576208	157576793	586	41	0.453519	0.899784	-0.446266	-425.014
chr2	239938592	239939357	766	39	0.866759	0.285111	0.581647	424.892
chr20	21101666	21102365	700	49	0.316528	0.0180332	0.298494	424.719
chr1	88462611	88463198	588	66	0.260158	0.0566017	0.203557	424.262
chr10	44865120	44865770	651	25	0.62311	0.0279199	0.59519	424.175
chr8	144524502	144525120	619	64	0.781117	0.976914	-0.195797	-424.07
chr15	23897471	23898017	547	29	0.246451	0.831398	-0.584947	-423.964
chr17	21959079	21960542	1464	48	0.579644	0.180339	0.399305	423.752
chr15	63381540	63382510	971	65	0.324253	0.0974456	0.226807	423.526
chr20	609521	610053	533	66	0.218952	0.0797942	0.139158	423.505
chr1	32275355	32275916	562	52	0.57639	0.88661	-0.31022	-423.104
chr12	53366288	53366826	539	28	0.168333	0.857643	-0.689311	-422.851
chr8	144333177	144333662	486	59	0.095233	0.362665	-0.267432	-422.564
chr1	145454236	145454669	434	65	0.0375411	0.212377	-0.174836	-422.329
chr5	1061978	1063728	1751	69	0.933482	0.715346	0.218136	422.26
chr19	21567565	21569426	1862	29	0.520414	0.0455353	0.474879	421.889
chr15	25082092	25085855	3764	44	0.890005	0.355286	0.534719	421.865
chr5	141382661	141383708	1048	57	0.0847653	0.461097	-0.376332	-421.272
chr19	2428279	2428890	612	32	0.29197	0.920124	-0.628154	-421.231
chr1	173825299	173825836	538	29	0.316213	0.885965	-0.569752	-421.23
chr21	13980498	13981198	701	42	0.580505	0.163223	0.417282	421.138
chr15	89378666	89379206	541	61	0.0274999	0.166999	-0.139499	-421.076
chr12	34347204	34348051	848	53	0.713518	0.323796	0.389723	420.902
chr3	73624509	73625029	521	68	0.341511	0.126417	0.215094	420.479
chr6	82365094	82365639	546	58	0.11994	0.392777	-0.272838	-420.207
chr11	67650585	67651400	816	36	0.674557	0.124524	0.550033	420.196
chr21	42777854	42778430	577	25	0.191529	0.836226	-0.644697	-420.023
chr20	63792763	63793449	687	30	0.24947	0.818632	-0.569162	-419.889
chr16	34014515	34015051	537	68	0.711013	0.439726	0.271287	419.661
chr1	37634428	37634971	544	61	0.0156331	0.131519	-0.115886	-419.577
chr17	82414374	82415176	803	35	0.690333	0.164315	0.526018	419.264
chr13	112071809	112072725	917	70	0.181007	0.0423822	0.138625	419.243
chr16	1153868	1154597	730	76	0.0666587	0.212932	-0.146273	-419.195
chr1	112722683	112723385	703	33	0.0776007	0.662491	-0.584891	-419.097
chr1	146066090	146071728	5639	36	0.154136	0.812402	-0.658265	-418.992
chr3	160449950	160450790	841	51	0.457957	0.0813832	0.376574	418.93
chr7	63627587	63628036	450	70	0.592839	0.798955	-0.206116	-418.817
chr22	30822026	30822603	578	58	0.192174	0.0188677	0.173306	418.514
chr21	14273647	14274313	667	38	0.734202	0.256665	0.477537	418.412
chr19	38527325	38528191	867	40	0.35468	0.867214	-0.512534	-417.968
chr12	7872789	7873368	580	60	0.100859	0.30798	-0.207121	-417.828
chr14	99191833	99192502	670	28	0.786554	0.177608	0.608947	417.788
chr2	132267620	132268731	1112	42	0.563576	0.0765314	0.487045	417.744
chr22	39223319	39224009	691	21	0.864508	0.125812	0.738696	417.731
chr6	2952468	2953228	761	34	0.770676	0.219139	0.551537	417.519
chr9	129427299	129428839	1541	45	0.271121	0.801779	-0.530658	-417.449
chr6	28764918	28765754	837	36	0.232806	0.751728	-0.518922	-417.444
chr16	85238164	85238706	543	23	0.89034	0.192976	0.697364	417.162
chr14	24172511	24173175	665	41	0.558323	0.124022	0.4343	416.745
chr10	19488615	19489333	719	25	0.738703	0.0749011	0.663802	416.66
chr19	50137110	50137434	325	20	0.874693	0.147302	0.72739	416.597
chr2	108718624	108719246	623	32	0.268914	0.743888	-0.474973	-416.377
chr1	109695927	109698918	2992	37	0.281991	0.955708	-0.673717	-416.349
chr9	94554381	94554896	516	25	0.83751	0.167177	0.670333	416.085
chr2	47369659	47370333	675	53	0.183428	0.491111	-0.307683	-415.593
chr15	32730581	32731391	811	26	0.136723	0.845856	-0.709133	-415.485
chr9	137145642	137146316	675	56	0.593428	0.252799	0.34063	415.414
chr16	1872364	1872929	566	30	0.0981733	0.622251	-0.524077	-415.288
chr19	51463450	51464595	1146	51	0.182533	0.61503	-0.432497	-415.112
chr2	44975666	44976424	759	23	0.097329	0.818392	-0.721063	-414.944
chr21	45018095	45018787	693	80	0.0693721	0.202532	-0.133159	-414.627
chr2	118856569	118857525	957	67	0.214214	0.0245693	0.189645	414.577
chr14	24332416	24333519	1104	67	0.0280199	0.297833	-0.269813	-414.576
chr1	228617003	228617765	763	77	0.535199	0.69922	-0.16402	-414.573
chr17	2265977	2267038	1062	16	0.0574744	0.805512	-0.748038	-413.848
chr1	244231531	244232369	839	29	0.714217	0.0982764	0.615941	413.736
chr1	169882678	169883345	668	22	0.946357	0.245302	0.701055	413.589
chr19	49210027	49211063	1037	60	0.197031	0.536549	-0.339518	-413.302
chr16	86566892	86567451	560	77	0.106053	0.0286774	0.0773757	413.269
chr14	76959732	76961029	1298	31	0.806368	0.153344	0.653024	413.117
chr16	57283997	57284574	578	62	0.0373327	0.181053	-0.14372	-413.056
chr1	39632858	39633342	485	57	0.586803	0.890637	-0.303834	-413.023
chr1	38783810	38784366	557	25	0.732962	0.0568564	0.676106	413.013
chr7	35253281	35254141	861	68	0.180982	0.036902	0.14408	412.937
chr11	119339359	119339908	550	48	0.433733	0.0868789	0.346854	412.683
chr4	338337	339103	767	37	0.0623526	0.555962	-0.49361	-412.582
chr1	22711904	22712998	1095	35	0.538069	0.0533101	0.484758	412.238
chr14	106665847	106666402	556	17	0.829333	0.0185183	0.810814	411.987
chr2	113542125	113542904	780	54	0.225918	0.0362541	0.189664	411.754
chr21	37232075	37232826	752	20	0.859141	0.157594	0.701548	411.536
chr19	54416247	54417095	849	56	0.424306	0.732383	-0.308077	-411.39
chr10	131979695	131980428	734	36	0.168558	0.806214	-0.637655	-411.264
chr1	2921853	2922491	639	24	0.1534	0.799291	-0.645891	-411.174
chr5	180343200	180343817	618	19	0.818643	0.0596128	0.75903	411.172
chr17	14755924	14756430	507	20	0.889171	0.141302	0.74787	410.799
chr19	55529616	55530158	543	50	0.823404	0.475462	0.347942	410.412
chr7	151012788	151013594	807	38	0.719169	0.175131	0.544039	410.243
chr7	149423334	149423970	637	26	0.0416871	0.676676	-0.634989	-410.102
chr21	6550936	6551517	582	31	0.929958	0.317496	0.612461	409.91
chr22	39529393	39530032	640	32	0.0975422	0.571785	-0.474243	-409.759
chr6	1523918	1524742	825	57	0.455223	0.107286	0.347936	409.622
chr7	157005293	157005890	598	74	0.0164571	0.096458	-0.0800009	-409.564
chr10	119136351	119137508	1158	20	0.902612	0.100447	0.802165	409.47
chr5	178860595	178861252	658	43	0.368162	0.076629	0.291533	409.361
chr3	129181163	129181830	668	23	0.243415	0.941199	-0.697784	-408.984
chr8	101492281	101493378	1098	58	0.356454	0.0492285	0.307226	408.771
chr7	51317167	51317855	689	35	0.0633912	0.522169	-0.458778	-408.565
chr22	46397935	46398746	812	39	0.267176	0.763495	-0.49632	-408.342
chr2	239984367	239985180	814	17	0.16498	0.943009	-0.778029	-407.965
chr10	125892554	125894156	1603	31	0.399632	0.946909	-0.547277	-407.942
chr18	74500396	74501263	868	17	0.910651	0.103984	0.806667	407.862
chr5	965288	966136	849	34	0.962511	0.389675	0.572835	407.532
chr9	62737707	62738569	863	40	0.401889	0.891718	-0.489829	-406.887
chr19	58396044	58396650	607	80	0.0463602	0.172951	-0.126591	-406.392
chr5	169299484	169300640	1157	57	0.400261	0.0879039	0.312357	406.107
chr8	73894756	73895133	378	25	0.236484	0.955048	-0.718564	-405.985
chr14	60485463	60486226	764	65	0.0508729	0.248735	-0.197862	-405.573
chr19	40398537	40399378	842	56	0.184133	0.570064	-0.385931	-405.168
chr11	9004476	9005098	623	44	0.409797	0.0807013	0.329096	405.146
chr2	219447816	219448378	563	46	0.206941	0.556411	-0.34947	-404.987
chr11	61025949	61026496	548	22	0.119727	0.862604	-0.742876	-404.794
chr4	49142805	49145022	2218	56	0.190517	0.520416	-0.329898	-404.723
chr12	132474456	132475049	594	62	0.529177	0.291904	0.237273	404.231
chr16	85614656	85615576	921	56	0.346604	0.0182902	0.328313	404.058
chr4	25030406	25030865	460	62	0.10686	0.00993406	0.0969256	403.796
chr6	170716761	170717790	1030	48	0.735836	0.341642	0.394193	403.6
chr13	50126853	50127423	571	31	0.792552	0.253784	0.538768	403.452
chr5	93571846	93572541	696	51	0.276428	0.0429965	0.233432	403.352
chr1	52920768	52921355	588	39	0.707074	0.280837	0.426237	403.22
chr2	120867760	120868393	634	26	0.134429	0.72608	-0.591651	-402.106
chr11	116073868	116074716	849	18	0.0203801	0.814851	-0.794471	-402.061
chr4	4226378	4226949	572	67	0.234205	0.0596202	0.174585	402.023
chr5	45696133	45696536	404	49	0.252373	0.0554518	0.196922	401.551
chr3	192514678	192515530	853	71	0.0558232	0.215363	-0.159539	-401.502
chr10	121595599	121596597	999	33	0.741621	0.148955	0.592667	401.138
chr7	2104574	2105710	1137	38	0.336007	0.868706	-0.5327	-400.898
chr2	42493290	42493744	455	67	0.111349	0.271281	-0.159932	-400.804
chr5	178007140	178008062	923	58	0.111544	0.423664	-0.31212	-400.619
chr15	34794478	34795152	675	32	0.236694	0.766216	-0.529522	-400.587
chr2	203784445	203785042	598	24	0.930955	0.31668	0.614275	400.297
chr4	190089620	190090267	648	68	0.654352	0.814934	-0.160583	-399.974
chr4	118265382	118265974	593	62	0.120664	0.394889	-0.274225	-399.949
chr1	247111255	247111752	498	74	0.0226019	0.0841237	-0.0615217	-399.864
chr16	46757177	46757874	698	22	0.816071	0.106036	0.710035	399.655
chr19	55549813	55550310	498	30	0.729703	0.0811934	0.64851	399.569
chr16	1102240	1102848	609	36	0.546706	0.105805	0.440902	399.42
chr22	16608766	16609257	492	25	0.857605	0.240022	0.617583	399.092
chr19	37551131	37551776	646	57	0.292971	0.0581522	0.234819	398.955
chr6	26232776	26233439	664	29	0.0322569	0.538583	-0.506326	-398.936
chr19	50516788	50517514	727	45	0.157536	0.591653	-0.434117	-398.934
chr9	130535503	130536679	1177	42	0.620734	0.109031	0.511704	398.889
chr14	37622318	37622969	652	70	0.0974206	0.250675	-0.153254	-398.847
chr16	1100645	1101481	837	45	0.369054	0.798905	-0.429852	-398.505
chr16	29876187	29877037	851	54	0.336289	0.0635907	0.272699	398.262
chr17	26765799	26766271	473	59	0.55776	0.355192	0.202568	398.044
chr17	20896094	20896836	743	54	0.525556	0.880507	-0.354951	-397.84
chr2	37748318	37751456	3139	35	0.814925	0.167122	0.647803	397.542
chr3	49132688	49133909	1222	49	0.14593	0.518631	-0.372702	-397.379
chr9	129665672	129666114	443	68	0.130904	0.0385233	0.092381	397.084
chr19	42464656	42465224	569	22	0.891371	0.178938	0.712433	396.869
chr4	3766391	3766893	503	78	0.0457199	0.130799	-0.0850787	-396.747
chr11	123137420	123138117	698	25	0.840825	0.198896	0.641929	396.47
chr2	120741483	120742000	518	65	0.182318	0.0535922	0.128725	396.24
chr16	21381928	21382711	784	23	0.116358	0.830215	-0.713857	-395.721
chr2	219496865	219497493	629	56	0.030843	0.250502	-0.21966	-395.511
chr3	50193625	50194357	733	73	0.149351	0.359835	-0.210484	-395.432
chr18	78721489	78722743	1255	39	0.222405	0.771539	-0.549134	-395.406
chr1	99003766	99004526	761	44	0.0310716	0.322159	-0.291087	-395.306
chr13	24223774	24224794	1021	30	0.7934	0.154275	0.639125	395.173
chr2	74516386	74516878	493	35	0.112077	0.533076	-0.420999	-395.094
chr19	48859872	48860676	805	32	0.915589	0.358391	0.557198	394.632
chr22	19758401	19759018	618	43	0.704136	0.283	0.421137	394.396
chr12	1575377	1577008	1632	40	0.787583	0.229448	0.558135	394.297
chr2	153478201	153478673	473	57	0.0512618	0.196228	-0.144967	-394.253
chr6	31498667	31499243	577	34	0.77753	0.271012	0.506518	394.172
chr22	50178062	50178662	601	50	0.644625	0.951062	-0.306437	-393.996
chr7	155491156	155492163	1008	48	0.454587	0.0719215	0.382666	393.992
chr5	857498	858155	658	23	0.223518	0.9631	-0.739582	-393.874
chr22	17159327	17159921	595	61	0.0774725	0.265045	-0.187573	-393.808
chr8	95072592	95073417	826	45	0.0318338	0.371316	-0.339482	-393.739
chr2	97760966	97761613	648	28	0.412385	0.993013	-0.580628	-393.4
chr9	93810349	93810923	575	32	0.75162	0.198012	0.553608	393.109
chr5	3786814	3788575	1762	40	0.777486	0.238415	0.539071	393.1
chr10	48655490	48655927	438	29	0.123066	0.640379	-0.517313	-392.993
chr4	2161877	2162507	631	21	0.2026	0.898954	-0.696354	-392.903
chr19	427073	427988	916	61	0.551451	0.868154	-0.316703	-392.813
chr17	44325781	44326422	642	42	0.387252	0.0416416	0.34561	392.619
chr5	141414791	141415550	760	65	0.13487	0.402508	-0.267639	-392.57
chr16	86878125	86879270	1146	47	0.454387	0.0688496	0.385538	391.99
chr17	16690111	16690717	607	39	0.895212	0.435965	0.459247	391.762
chr9	36818280	36819097	818	33	0.70688	0.19857	0.508311	391.648
chr13	106570208	106570982	775	17	0.152194	0.956434	-0.804239	-391.48
chr16	31427762	31428238	477	55	0.444946	0.736495	-0.291549	-391.454
chr9	137758844	137759571	728	29	0.806069	0.234558	0.571511	391.379
chr7	76528043	76528850	808	20	0.07158	0.809198	-0.737618	-391.154
chr9	97502518	97504263	1746	50	0.419556	0.0933481	0.326208	391.138
chr3	128076796	128077291	496	68	0.019907	0.0909586	-0.0710516	-390.731
chr1	161098564	161099244	681	46	0.330405	0.0692946	0.261111	390.628
chr10	132786272	132786872	601	74	0.201478	0.0827248	0.118753	390.439
chr2	95854341	95857005	2665	19	0.974378	0.0972112	0.877167	390.389
chr12	124655418	124656018	601	23	0.139612	0.782788	-0.643176	-390.341
chr11	68870378	68872838	2461	31	0.0858099	0.665666	-0.579856	-390.048
chr10	14583136	14583827	692	18	0.980392	0.276906	0.703486	389.892
chr13	109784221	109784673	453	54	0.697798	0.452457	0.245341	389.345
chr1	150549359	150549921	563	57	0.0712117	0.225971	-0.154759	-389.297
chr5	1066741	1068389	1649	70	0.97121	0.809173	0.162038	389.247
chr13	75635142	75635722	581	36	0.112889	0.511722	-0.398833	-389.132
chr2	89648842	89649531	690	46	0.340315	0.678324	-0.338008	-389.024
chr5	141051239	141051952	714	35	0.622508	0.058359	0.564149	388.984
chr3	75782746	75784850	2105	20	0.857537	0.153964	0.703573	388.752
chr19	33134388	33134897	510	36	0.0903859	0.605984	-0.515598	-388.736
chr5	159104348	159104870	523	35	0.170803	0.662528	-0.491725	-388.723
chr17	7651321	7651995	675	76	0.0963069	0.0175122	0.0787947	388.544
chr7	80113695	80114466	772	20	0.126048	0.853219	-0.727171	-388.403
chr17	64779183	64779940	758	45	0.73925	0.294341	0.444909	388.06
chr14	59630490	59631053	564	55	0.169719	0.0214639	0.148255	388.052
chr6	19836892	19837491	600	65	0.0474676	0.184703	-0.137235	-388.029
chr16	89623348	89624212	865	35	0.231378	0.764642	-0.533264	-387.896
chr17	63820081	63820755	675	16	0.9564	0.191102	0.765298	387.415
chr9	93185216	93185662	447	54	0.562058	0.296042	0.266016	387.377
chr2	92082000	92083426	1427	59	0.739746	0.43952	0.300227	386.878
chr3	134374884	134375715	832	24	0.082516	0.665189	-0.582673	-386.688
chr1	41423487	41423952	466	31	0.923395	0.374725	0.54867	386.658
chr20	62210298	62210844	547	28	0.181652	0.788662	-0.60701	-386.471
chr7	91880931	91881553	623	26	0.0819984	0.596453	-0.514454	-386.36
chr4	6222028	6222495	468	65	0.100784	0.326415	-0.225631	-386.222
chr11	74683047	74683676	630	54	0.27554	0.0813166	0.194223	386.112
chr16	54193565	54194621	1057	47	0.745702	0.285234	0.460468	386
chr10	52778551	52779167	617	37	0.838777	0.288578	0.550199	385.612
chr2	121018526	121019168	643	39	0.319458	0.790017	-0.470559	-385.579
chr20	30400466	30409344	8879	35	0.243168	0.927357	-0.684188	-385.463
chr1	54980771	54981354	584	44	0.364485	0.104403	0.260082	385.401
chr10	131311980	131312565	586	56	0.0569848	0.198819	-0.141834	-385.327
chr19	18866388	18866995	608	42	0.424893	0.971397	-0.546505	-385.156
chr15	69451875	69452534	660	28	0.772132	0.165248	0.606884	385.056
chr16	12337731	12338509	779	24	0.915905	0.229183	0.686722	385.007
chr1	7781897	7782586	690	19	0.895953	0.134089	0.761863	384.83
chr8	9249048	9249718	671	29	0.80761	0.226103	0.581508	384.724
chr14	100569367	100570135	769	30	0.0846797	0.629726	-0.545046	-384.639
chr17	44959641	44960512	872	68	0.0258264	0.211614	-0.185787	-384.555
chr4	185811535	185812273	739	20	0.0432064	0.730259	-0.687053	-384.485
chr15	82852432	82853604	1173	24	0.110958	0.806971	-0.696013	-384.151
chr13	95641665	95642347	683	69	0.137817	0.38484	-0.247023	-384.071
chr2	45143725	45145312	1588	29	0.704728	0.178979	0.525749	383.984
chr2	3535735	3537043	1309	35	0.239907	0.858675	-0.618769	-383.932
chr4	163343745	163344270	526	54	0.0245646	0.163889	-0.139324	-383.928
chr8	26865415	26866539	1125	79	0.110778	0.0205103	0.0902674	383.829
chr2	173358515	173360043	1529	22	0.901672	0.155587	0.746086	383.783
chr8	1561962	1562764	803	52	0.658698	0.912744	-0.254046	-383.641
chr4	190069850	190070531	682	70	0.501197	0.66345	-0.162253	-383.538
chr5	141394359	141395102	744	55	0.249346	0.599363	-0.350017	-383.501
chr9	95127356	95127849	494	32	0.599822	0.0783887	0.521433	383.49
chr15	36880141	36880735	595	45	0.428006	0.108643	0.319363	383.489
chr15	32641459	32642214	756	25	0.842197	0.140753	0.701444	383.454
chr15	23869151	23869961	811	36	0.120591	0.653853	-0.533262	-383.328
chr2	219851582	219852550	969	31	0.657013	0.0798347	0.577178	383.252
chr2	113271830	113274276	2447	31	0.837048	0.159993	0.677055	383.186
chr11	129618007	129618556	550	43	0.248696	0.683762	-0.435066	-383.175
chr3	139006121	139006730	610	55	0.935832	0.722793	0.213038	382.992
chr3	9642378	9642958	581	22	0.239124	0.897967	-0.658843	-382.985
chr20	7803553	7804066	514	50	0.580997	0.874109	-0.293112	-382.98
chr1	23423642	23424462	821	61	0.19849	0.0321367	0.166353	382.625
chr1	149711749	149712283	535	21	0.120243	0.853608	-0.733365	-382.213
chr13	18725244	18725820	577	27	0.7551	0.0791421	0.675958	382.176
chr1	10425539	10426134	596	22	0.215117	0.940753	-0.725636	-382.168
chr7	35971340	35971795	456	52	0.869272	0.472501	0.396771	382.011
chr8	64575708	64576767	1060	51	0.314933	0.0341615	0.280772	381.965
chr8	737778	738312	535	70	0.101773	0.0237622	0.0780105	381.775
chr2	65344503	65345022	520	21	0.860377	0.139867	0.72051	381.596
chr12	53332760	53333149	390	16	0.900222	0.0812386	0.818983	381.169
chr5	150846438	150847136	699	21	0.0348175	0.814081	-0.779263	-381.129
chr17	35313500	35314346	847	31	0.202708	0.769468	-0.56676	-381.01
chr15	67829545	67830130	586	59	0.371869	0.104265	0.267604	380.914
chr15	74132750	74133268	519	56	0.267311	0.046188	0.221123	380.869
chr2	241985347	241985791	445	30	0.240434	0.635926	-0.395492	-380.58
chr10	118594728	118595331	604	57	0.707476	0.37747	0.330006	380.566
chr16	31104538	31105144	607	51	0.767995	0.949499	-0.181504	-380.48
chr13	114028325	114029588	1264	38	0.50984	0.946566	-0.436726	-380.198
chr2	127197579	127198213	635	19	0.210326	0.879904	-0.669578	-380.152
chr2	85309383	85310220	838	23	0.086317	0.814816	-0.728499	-380.057
chr2	92079554	92080622	1069	44	0.366502	0.750516	-0.384014	-380.018
chr5	157690258	157690854	597	56	0.635016	0.899562	-0.264546	-379.83
chr18	50729291	50729799	509	61	0.926079	0.764215	0.161864	379.765
chr20	62817069	62817707	639	81	0.125826	0.257671	-0.131845	-379.676
chr14	36647444	36648150	707	63	0.0384279	0.158555	-0.120127	-379.669
chr3	62318794	62319496	703	57	0.0286205	0.171855	-0.143235	-379.647
chr16	46428225	46428843	619	61	0.685399	0.458394	0.227004	379.504
chr4	1544770	1545324	555	22	0.172915	0.803764	-0.630849	-379.369
chr15	92711474	92712048	575	43	0.929301	0.625899	0.303402	379.362
chr10	133679427	133679931	505	44	0.47749	0.784095	-0.306605	-378.814
chr3	184241211	184242031	821	60	0.625328	0.943921	-0.318593	-378.649
chr9	40927574	40930181	2608	39	0.708037	0.168831	0.539206	378.585
chr12	6056649	6057188	540	50	0.560176	0.215765	0.344411	378.424
chr22	41915318	41916065	748	39	0.10199	0.489183	-0.387193	-378.414
chr20	3744697	3745272	576	29	0.740863	0.119083	0.62178	378.368
chr8	144052190	144052744	555	52	0.545166	0.314774	0.230392	377.999
chr5	55695917	55696724	808	70	0.878204	0.978803	-0.100599	-377.777
chr7	49774905	49775424	520	57	0.135197	0.0175597	0.117638	377.357
chr17	21293040	21294628	1589	37	0.40521	0.961618	-0.556408	-377.017
chr9	68290320	68293881	3562	22	0.970555	0.178249	0.792307	376.739
chr10	86376683	86377281	599	38	0.167826	0.572142	-0.404316	-376.567
chr22	19177548	19177915	368	35	0.222773	0.632196	-0.409423	-376.502
chr1	3655598	3656333	736	22	0.900988	0.194797	0.706191	376.495
chr3	10220965	10221543	579	26	0.814764	0.142597	0.672168	376.49
chr12	77023457	77024326	870	25	0.323303	0.989137	-0.665834	-376.455
chr7	2244314	2245257	944	35	0.945159	0.387563	0.557596	376.414
chr11	850186	850693	508	47	0.345505	0.584175	-0.23867	-376.325
chr17	11241760	11242487	728	39	0.37865	0.0597559	0.318894	376.321
chr21	45234106	45234620	515	33	0.302739	0.854273	-0.551534	-376.106
chr6	50714469	50715685	1217	71	0.0449171	0.221784	-0.176867	-376.056
chr10	1463079	1463664	586	22	0.0633606	0.735778	-0.672417	-375.681
chr15	95326607	95327386	780	64	0.545074	0.278899	0.266176	375.622
chr15	67033501	67034105	605	57	0.136106	0.0227928	0.113313	375.466
chr11	94401130	94401640	511	55	0.203767	0.0502699	0.153497	375.178
chr9	120843260	120843774	515	33	0.102931	0.518485	-0.415553	-375.09
chr14	20664061	20664675	615	21	0.173575	0.858171	-0.684596	-375.081
chr16	983115	983827	713	46	0.865181	0.496554	0.368627	374.734
chr3	46576580	46577177	598	34	0.218125	0.756364	-0.538239	-374.324
chr19	386790	387734	945	29	0.189094	0.799578	-0.610484	-374.289
chr17	1931997	1932783	787	37	0.356025	0.847278	-0.491253	-374.225
chr15	78978869	78980081	1213	32	0.799694	0.172536	0.627159	374.165
chr1	84993573	84993924	352	23	0.98494	0.305627	0.679313	373.774
chr21	7933406	7934894	1489	51	0.554353	0.265101	0.289253	373.742
chr8	22275151	22275797	647	50	0.542375	0.838056	-0.295681	-373.736
chr6	167384707	167385380	674	16	0.926729	0.154787	0.771942	373.626
chr17	21305820	21307138	1319	28	0.320872	0.962382	-0.641509	-373.612
chr19	57172155	57172702	548	52	0.0317222	0.203991	-0.172269	-373.601
chr22	17119443	17120024	582	51	0.385595	0.78147	-0.395876	-373.541
chr17	34039881	34040476	596	67	0.568883	0.27328	0.295603	373.391
chr18	78309253	78309870	618	48	0.842064	0.50539	0.336675	373.387
chr4	41878034	41878687	654	37	0.363031	0.0302774	0.332754	373.311
chr1	156065255	156066155	901	21	0.810475	0.0632939	0.747182	372.636
chr11	113474963	113475428	466	66	0.0188544	0.0941173	-0.0752629	-372.616
chr2	231662626	231663253	628	40	0.357493	0.808091	-0.450598	-372.381
chr17	50475950	50476584	635	34	0.499434	0.0222599	0.477174	372.319
chr10	42171104	42172147	1044	52	0.824135	0.506854	0.317282	372.22
chr9	133609269	133609763	495	58	0.115908	0.290714	-0.174805	-372.185
chr17	21933819	21935481	1663	54	0.660963	0.278883	0.38208	371.924
chr10	114404880	114405547	668	27	0.0756843	0.592126	-0.516441	-371.858
chr11	85934622	85935035	414	38	0.274271	0.73199	-0.457719	-371.567
chr11	130427599	130428172	574	66	0.018757	0.10733	-0.0885732	-371.472
chr19	7902597	7903281	685	30	0.66979	0.206691	0.463099	371.409
chr12	122424498	122424876	379	22	0.131426	0.928196	-0.79677	-371.378
chr5	672136	673347	1212	43	0.154567	0.668485	-0.513918	-371.364
chr17	82064657	82065185	529	36	0.461138	0.049683	0.411455	371.267
chr17	4785349	4786060	712	56	0.599072	0.257754	0.341318	370.879
chr1	169256208	169257569	1362	42	0.378365	0.950106	-0.571741	-370.792
chr15	73974433	73975149	717	31	0.365544	0.958764	-0.59322	-370.762
chr19	1472540	1473409	870	43	0.874148	0.35194	0.522208	370.761
chr20	12558507	12558782	276	24	0.948132	0.210525	0.737607	370.678
chr14	104473707	104474640	934	51	0.768302	0.423147	0.345155	370.429
chr20	21397215	21397605	391	53	0.0185904	0.120506	-0.101916	-370.177
chr4	24584848	24585370	523	28	0.76245	0.155593	0.606857	369.648
chr19	34499728	34500408	681	34	0.0728832	0.520375	-0.447492	-369.632
chr11	45921850	45922385	536	42	0.221608	0.578493	-0.356886	-369.528
chr8	143421276	143422512	1237	63	0.0215255	0.199231	-0.177706	-369.42
chr9	43176701	43178702	2002	26	0.132471	0.820866	-0.688396	-368.795
chr17	7023176	7024027	852	58	0.0939547	0.384707	-0.290752	-368.582
chr10	133637361	133638055	695	55	0.275805	0.0665188	0.209286	368.56
chr7	129126187	129126606	420	52	0.637431	0.947932	-0.310501	-368.522
chr14	38209040	38209641	602	51	0.276686	0.0517455	0.22494	368.52
chr19	608678	609482	805	34	0.873051	0.442199	0.430853	368.41
chr6	28621241	28621945	705	30	0.338827	0.92355	-0.584722	-368.399
chr22	49615584	49616542	959	66	0.870089	0.972751	-0.102662	-368.248
chr6	32761578	32762268	691	58	0.895569	0.600857	0.294712	368.165
chr9	37531699	37532400	702	21	0.950971	0.242328	0.708644	368.094
chr20	63411527	63412229	703	43	0.376776	0.768689	-0.391914	-367.911
chr4	1461871	1462562	692	29	0.77899	0.24135	0.53764	367.675
chr1	149158484	149159243	760	17	0.109622	0.908321	-0.798699	-367.304
chr20	38727351	38727846	496	49	0.0471368	0.281666	-0.234529	-367.3
chr12	41187738	41188495	758	38	0.46862	0.102089	0.366531	367.151
chr2	108535207	108535924	718	18	0.826406	0.136612	0.689794	367.072
chr14	75469686	75470466	781	32	0.868993	0.301933	0.567061	367.024
chr5	1878207	1878744	538	62	0.250814	0.0748873	0.175926	366.995
chr2	89611422	89612169	748	75	0.329432	0.178195	0.151238	366.831
chr16	17070496	17071650	1155	31	0.717604	0.174272	0.543332	366.822
chr9	62830855	62831965	1111	45	0.290498	0.666766	-0.376267	-366.638
chr1	161472342	161472989	648	35	0.895025	0.565079	0.329946	366.633
chr22	50300137	50300852	716	59	0.236202	0.0693258	0.166876	366.488
chr19	22009906	22011173	1268	54	0.640788	0.303224	0.337564	366.448
chr9	41898529	41899123	595	49	0.246335	0.037511	0.208824	366.18
chr17	1270029	1270708	680	50	0.167474	0.455975	-0.288501	-366.078
chr22	45930789	45931523	735	54	0.663845	0.328202	0.335643	365.775
chr11	58900176	58901238	1063	40	0.0713773	0.424801	-0.353424	-365.757
chr17	6237843	6238705	863	33	0.695791	0.136532	0.559259	365.6
chr22	28781372	28781645	274	23	0.63073	0.989124	-0.358394	-365.477
chr14	61188391	61189222	832	52	0.151038	0.513047	-0.362009	-365.376
chr2	237156210	237156807	598	29	0.873147	0.278338	0.594809	365.348
chr3	170585255	170585790	536	61	0.259147	0.0886965	0.170451	365.309
chr22	11824953	11825682	730	47	0.833512	0.532874	0.300638	365.282
chr13	110644736	110645463	728	31	0.837657	0.232455	0.605202	365.192
chr10	133219732	133220201	470	35	0.712232	0.291203	0.421029	365.061
chr12	50842648	50843291	644	36	0.583707	0.0697645	0.513942	365.016
chr7	1127718	1128259	542	42	0.95533	0.566938	0.388392	364.656
chr19	31351428	31351988	561	71	0.129298	0.0459232	0.0833747	364.494
chr12	5044339	5044902	564	56	0.569835	0.272507	0.297328	364.322
chr19	1299677	1300562	886	61	0.825811	0.527525	0.298286	364.133
chr22	19041007	19041597	591	28	0.308204	0.932448	-0.624244	-364.114
chr21	45294378	45295103	726	35	0.376175	0.8382	-0.462025	-363.945
chr16	55760543	55761025	483	31	0.212248	0.758162	-0.545913	-363.735
chr14	60510898	60511598	701	58	0.0294705	0.17214	-0.142669	-363.71
chr14	105741122	105741785	664	31	0.339367	0.847822	-0.508455	-363.707
chr9	1042341	1042865	525	52	0.0331134	0.216269	-0.183155	-363.619
chr9	40996670	40999810	3141	30	0.945325	0.397739	0.547586	363.587
chr5	77851299	77851869	571	50	0.316692	0.582096	-0.265404	-363.585
chr17	26833475	26835260	1786	50	0.164681	0.489594	-0.324913	-363.558
chr6	1610300	1610750	451	66	0.0134739	0.0752788	-0.061805	-363.553
chr9	63815032	63815841	810	56	0.571801	0.348704	0.223097	363.488
chr16	87491695	87492175	481	53	0.522342	0.294022	0.22832	363.074
chr20	20277024	20277537	514	27	0.864158	0.275402	0.588756	363.065
chr5	141375717	141376481	765	59	0.924735	0.647072	0.277664	362.553
chr21	14076328	14076992	665	27	0.463831	0.977752	-0.513921	-362.415
chr19	3124137	3125237	1101	33	0.706072	0.15145	0.554622	362.323
chr17	9022353	9022798	446	61	0.100925	0.0204768	0.0804478	362.274
chr21	46171829	46172540	712	18	0.185469	0.917467	-0.731998	-362.143
chr8	144266986	144267593	608	41	0.43091	0.113394	0.317516	361.925
chr2	235671085	235671741	657	47	0.225648	0.0346976	0.190951	361.712
chr21	43921510	43922594	1085	33	0.72156	0.188585	0.532974	361.598
chr18	5004038	5004807	770	32	0.615899	0.0767348	0.539164	361.387
chr17	21877490	21878797	1308	45	0.61642	0.252146	0.364274	360.797
chr11	2271069	2271980	912	69	0.144598	0.322775	-0.178177	-360.739
chr7	27902685	27903337	653	18	0.922555	0.202815	0.719741	360.524
chr6	1377105	1377775	671	32	0.122508	0.65542	-0.532912	-360.321
chr12	49955207	49955712	506	46	0.0292891	0.498394	-0.469105	-360.194
chr19	48443243	48443592	350	51	0.033599	0.152323	-0.118724	-360.172
chr6	116681805	116682501	697	32	0.767642	0.269545	0.498097	359.872
chr7	149822276	149822917	642	22	0.0714628	0.739542	-0.668079	-359.854
chr1	27012295	27012904	610	61	0.0687789	0.261482	-0.192703	-359.813
chr13	20159337	20160354	1018	30	0.736676	0.16509	0.571586	359.67
chr2	181457231	181457846	616	73	0.0600654	0.0107851	0.0492803	359.625
chr19	14473610	14474109	500	68	0.0655555	0.197431	-0.131875	-359.537
chr5	136028862	136029472	611	60	0.0571277	0.216486	-0.159358	-359.398
chr7	5217811	5218285	475	20	0.895992	0.220583	0.675409	359.076
chr8	104367139	104367731	593	44	0.458286	0.854327	-0.396041	-358.946
chr1	153260639	153261296	658	47	0.0147459	0.297187	-0.282441	-358.337
chr17	5231774	5232502	729	25	0.300948	0.944766	-0.643818	-357.916
chr11	2166582	2167370	789	51	0.199434	0.491862	-0.292428	-357.881
chr15	23561841	23562443	603	25	0.287886	0.877522	-0.589636	-357.735
chr2	206641898	206642571	674	48	0.485726	0.121789	0.363938	357.59
chr6	45663015	45663543	529	46	0.0817156	0.368686	-0.286971	-357.421
chr1	16227583	16228422	840	58	0.21534	0.509981	-0.294641	-357.365
chr22	49623227	49625000	1774	52	0.499191	0.864301	-0.365111	-357.238
chr12	1864410	1865039	630	46	0.740156	0.364321	0.375835	356.928
chr21	44203336	44204471	1136	26	0.199645	0.881139	-0.681494	-356.897
chr8	11708571	11708964	394	60	0.126263	0.0360555	0.0902076	356.661
chr1	156435931	156436428	498	56	0.0186905	0.119879	-0.101188	-356.587
chr22	45502959	45503451	493	60	0.0538038	0.169734	-0.11593	-356.54
chr8	140047114	140047588	475	29	0.740827	0.122942	0.617884	356.49
chr4	187995130	187995829	700	59	0.159514	0.417436	-0.257922	-356.444
chr8	142566741	142567674	934	32	0.734171	0.206701	0.52747	356.444
chr2	61793319	61794048	730	34	0.230214	0.655941	-0.425727	-356.434
chr8	1816492	1816937	446	44	0.372152	0.641908	-0.269756	-356.35
chr8	32548473	32549029	557	71	0.0941011	0.0278358	0.0662653	356.282
chr1	149707179	149708048	870	39	0.280915	0.698235	-0.417321	-356.194
chr9	129827825	129828636	812	19	0.21889	0.961474	-0.742584	-356.003
chr16	1979143	1979705	563	62	0.0702794	0.232236	-0.161956	-355.583
chr9	68298420	68302110	3691	39	0.981212	0.512044	0.469168	355.434
chr19	39319951	39320675	725	57	0.241145	0.0641687	0.176977	355.398
chr8	143205168	143206209	1042	37	0.937628	0.492635	0.444992	355.373
chr13	101416031	101416511	481	68	0.159649	0.0595702	0.100079	355.157
chr2	10431756	10432286	531	24	0.104767	0.671997	-0.56723	-355.068
chr21	43657402	43658153	752	57	0.951444	0.698915	0.252528	355
chr1	3732573	3733259	687	44	0.421673	0.838059	-0.416386	-354.962
chr12	130392128	130393340	1213	66	0.803788	0.947228	-0.14344	-354.956
chr4	49332740	49333956	1217	52	0.369866	0.734928	-0.365061	-354.872
chr5	177370832	177371263	432	41	0.961537	0.445176	0.516361	354.868
chr14	92514396	92514952	557	47	0.352601	0.100676	0.251925	354.819
chr19	19514010	19514641	632	56	0.308237	0.637532	-0.329295	-354.387
chr20	23050921	23051700	780	45	0.314043	0.0269635	0.28708	354.314
chr8	144472312	144472892	581	54	0.0395812	0.170918	-0.131337	-354.307
chr11	134032391	134033136	746	30	0.755178	0.202201	0.552977	354.301
[truncated: 6,910 more rows]

## Sheet: HG003 DMRs
chr	start	end	length	nCG	meanMethy1	meanMethy2	diff.Methy	areaStat
chr1	228614690	228646513	31824	2824	0.819458	0.20897	0.610488	76939.4
chr21	8431934	8447248	15315	2130	0.508236	0.262222	0.246013	29457.1
chr20	58887742	58890639	2898	264	0.0409234	0.80636	-0.765437	-27557
chr21	8388114	8402905	14792	2059	0.461568	0.265856	0.195713	19502.4
chr6	144006832	144008932	2101	153	0.97249	0.077228	0.895262	16790.6
chr11	2698550	2701308	2759	203	0.905079	0.034791	0.870288	13941
chr20	58838772	58845034	6263	270	0.97186	0.19021	0.78165	11348
chr8	140097950	140101169	3220	202	0.970881	0.239642	0.731239	9611.1
chr20	58853849	58856590	2742	202	0.0875735	0.913774	-0.8262	-8879.02
chr19	53553737	53555245	1509	106	0.0853713	0.937051	-0.85168	-8414.02
chr7	130490104	130493840	3737	221	0.948161	0.213815	0.734347	8140.57
chr11	399593	403054	3462	377	0.487019	0.956674	-0.469655	-8117.22
chr3	10916	12090	1175	210	0.236897	0.829943	-0.593046	-8066.59
chr9	137416719	137418206	1488	142	0.215589	0.969917	-0.754328	-7935.21
chr16	806711	808551	1841	137	0.887657	0.0644895	0.823168	7727.52
chr19	53537338	53538885	1548	118	0.0666033	0.886923	-0.820319	-6964.08
chr1	247126037	247127869	1833	101	0.922952	0.122113	0.800839	6843.66
chr21	8248956	8253783	4828	747	0.305492	0.169859	0.135633	6418.35
chr7	94655310	94658646	3337	178	0.68074	0.0330489	0.647691	6403.64
chr7	50781904	50783353	1450	141	0.124957	0.908921	-0.783964	-6242.25
chr4	2817448	2818837	1390	122	0.0581456	0.849275	-0.791129	-5733.64
chr13	48318026	48321652	3627	204	0.34601	0.986296	-0.640287	-5612.72
chr10	125895464	125897143	1680	165	0.685986	0.0197139	0.666272	5608.44
chr15	20505207	20506799	1593	115	0.0402018	0.839861	-0.799659	-5578.21
chr7	23490379	23491452	1074	62	0.0306156	0.966631	-0.936015	-5445.79
chr20	63028458	63030062	1605	114	0.829725	0.0828991	0.746826	5432.97
chr12	31117778	31121186	3409	182	0.201534	0.870691	-0.669157	-5286.06
chr2	91808982	91810517	1536	211	0.621419	0.0313317	0.590088	5275.27
chr6	3848793	3850222	1430	103	0.969655	0.295608	0.674047	5218.28
chr15	24954625	24956894	2270	115	0.872355	0.0292401	0.843115	4989.2
chr22	49670099	49671831	1733	120	0.0850419	0.79958	-0.714538	-4885.66
chr8	143726458	143728646	2189	254	0.811124	0.403155	0.407969	4754.85
chr22	41681556	41683029	1474	70	0.101145	0.980346	-0.879202	-4742.55
chr14	100823966	100827691	3726	196	0.197951	0.883704	-0.685752	-4741.8
chr21	8204774	8209535	4762	740	0.308005	0.211055	0.09695	4487.18
chr1	151131607	151133387	1781	161	0.913411	0.319171	0.59424	4437.08
chr7	27141798	27144439	2642	176	0.936228	0.371762	0.564466	4427.59
chr2	113235116	113236609	1494	119	0.21011	0.899243	-0.689133	-4105.4
chr20	58850396	58853143	2748	135	0.0829033	0.84753	-0.764627	-4093.05
chr22	50299249	50300680	1432	151	0.131713	0.695994	-0.564282	-3805.2
chr10	133679427	133682896	3470	338	0.500435	0.825328	-0.324892	-3786.29
chr11	1997610	2001449	3840	169	0.149277	0.817591	-0.668314	-3761.69
chr1	147076764	147079421	2658	149	0.914189	0.229109	0.68508	3627.16
chr16	3442977	3444174	1198	74	0.0253002	0.876997	-0.851697	-3428.33
chr5	180618515	180619600	1086	108	0.900549	0.285209	0.615341	3360.42
chr2	94272681	94273710	1030	122	0.67796	0.0687864	0.609174	3332.56
chr20	31546787	31548525	1739	55	0.152688	0.977349	-0.824661	-3299.85
chr14	105767159	105772732	5574	192	0.191615	0.860162	-0.668548	-3271.71
chr9	41272725	41274849	2125	132	0.727333	0.102571	0.624762	3232.53
chr20	43513364	43515956	2593	91	0.851169	0.0724352	0.778734	3214.4
chr5	136079155	136081176	2022	82	0.0295444	0.881036	-0.851491	-3186.95
chr18	80159531	80160704	1174	122	0.84897	0.22714	0.62183	3155
chr17	21295716	21303494	7779	178	0.262343	0.93474	-0.672396	-3092.51
chr7	152405440	152416670	11231	189	0.960465	0.321035	0.63943	3081.82
chr6	169654366	169655670	1305	63	0.122865	0.955496	-0.832631	-3060.56
chr5	180313505	180314342	838	60	0.116748	0.914942	-0.798194	-3010.35
chr9	62836956	62839119	2164	138	0.632588	0.0330905	0.599498	2992.45
chr7	138663806	138665118	1313	87	0.0888533	0.844422	-0.755568	-2923.31
chr2	730893	733094	2202	155	0.299468	0.83146	-0.531992	-2892.91
chr21	13979149	13980781	1633	95	0.864087	0.165942	0.698145	2874.19
chr11	72821601	72822793	1193	110	0.213837	0.718595	-0.504758	-2795.32
chr9	62799002	62802814	3813	201	0.572584	0.0738076	0.498777	2762.14
chr17	78040210	78041562	1353	48	0.037793	0.928489	-0.890696	-2736.88
chr17	26773026	26776160	3135	347	0.708359	0.894236	-0.185877	-2728.64
chr1	224011159	224016525	5367	136	0.185025	0.88957	-0.704545	-2690.78
chr5	21341015	21342134	1120	75	0.102473	0.844564	-0.742091	-2669.66
chr9	68302523	68304399	1877	128	0.771167	0.200303	0.570864	2668.33
chr4	143911387	143912559	1173	65	0.0633494	0.77788	-0.714531	-2658.09
chr20	278419	279766	1348	99	0.38765	0.946908	-0.559259	-2643.98
chr12	113077146	113078215	1070	114	0.658728	0.113207	0.545521	2629.72
chr20	37520201	37522340	2140	138	0.977222	0.553071	0.424151	2628.21
chr2	94208132	94209279	1148	135	0.187321	0.613964	-0.426644	-2626.05
chr2	232351617	232352824	1208	105	0.207598	0.831005	-0.623407	-2602.97
chr8	144313358	144314154	797	60	0.155815	0.899756	-0.743941	-2568.89
chr10	42177027	42178134	1108	127	0.141196	0.685969	-0.544773	-2564.71
chr17	21842460	21844381	1922	260	0.771447	0.534354	0.237093	2556.41
chr1	121395993	121397561	1569	160	0.0467242	0.367764	-0.32104	-2546.93
chr19	573879	575892	2014	80	0.886642	0.154184	0.732458	2501.79
chr3	482518	483721	1204	142	0.932825	0.567789	0.365037	2498.89
chr16	34067532	34071269	3738	164	0.604522	0.0990063	0.505516	2489.47
chr1	146932363	146933938	1576	59	0.0781774	0.93043	-0.852253	-2487.59
chr4	39446600	39447690	1091	77	0.814468	0.15725	0.657217	2478.03
chr1	10638100	10639358	1259	149	0.545846	0.948291	-0.402445	-2469.31
chr11	2001890	2003556	1667	77	0.0544199	0.826603	-0.772183	-2424.12
chr22	16324147	16331702	7556	292	0.661462	0.3103	0.351161	2402.78
chr19	56838259	56841977	3719	187	0.400706	0.887445	-0.48674	-2389.63
chr10	133759422	133761828	2407	234	0.467092	0.880078	-0.412986	-2389.08
chr4	88697032	88698130	1099	58	0.892658	0.0576631	0.834995	2376.16
chr6	2874813	2876705	1893	107	0.0302238	0.555779	-0.525555	-2355.17
chr9	62532272	62533562	1291	62	0.062349	0.891206	-0.828857	-2346.31
chr7	27147308	27148323	1016	78	0.726224	0.0512411	0.674983	2318.73
chr14	33799511	33801331	1821	182	0.373442	0.770462	-0.39702	-2293.23
chr16	18342521	18344210	1690	105	0.879972	0.279256	0.600716	2256.01
chr1	22953191	22954276	1086	119	0.155277	0.649135	-0.493858	-2253.74
chr17	81119064	81119942	879	80	0.203418	0.850642	-0.647224	-2229.14
chr6	169424655	169425996	1342	76	0.876061	0.267346	0.608715	2205.05
chr16	10126	11026	901	82	0.802406	0.0763311	0.726075	2170.69
chr12	10587	11564	978	128	0.522944	0.909767	-0.386823	-2146.67
chr9	122225815	122227980	2166	150	0.87016	0.396554	0.473606	2139.76
chr2	130427523	130428921	1399	96	0.0416779	0.555694	-0.514016	-2098.83
chr2	91415993	91423021	7029	277	0.364211	0.668076	-0.303864	-2084.52
chr14	88479173	88480466	1294	110	0.912365	0.466689	0.445676	2073.74
chr7	27129964	27131449	1486	136	0.428931	0.794985	-0.366053	-2070.22
chr4	53102	54178	1077	77	0.26263	0.867241	-0.604611	-2038.68
chr6	1312721	1314522	1802	206	0.206163	0.518245	-0.312082	-2037.14
chr9	66265791	66268135	2345	124	0.123986	0.6446	-0.520614	-2036.06
chr10	8055348	8056633	1286	97	0.701992	0.114997	0.586995	2033.47
chr9	68305411	68308324	2914	158	0.735944	0.256854	0.47909	2025.6
chr18	80147167	80149254	2088	99	0.113321	0.707648	-0.594326	-2020.53
chr7	155457442	155458926	1485	226	0.306406	0.0945282	0.211877	2003.11
chr9	41073632	41075299	1668	123	0.561971	0.134154	0.427817	1991.75
chr9	25677323	25678721	1399	139	0.106087	0.490895	-0.384807	-1973.98
chr21	46661114	46662102	989	80	0.955175	0.491197	0.463979	1960.29
chr4	190020846	190023749	2904	249	0.279813	0.0736612	0.206152	1945.64
chr6	160005494	160007040	1547	89	0.98052	0.427993	0.552528	1933
chr4	6007903	6008715	813	61	0.175803	0.889647	-0.713844	-1923.36
chr16	817032	818074	1043	77	0.852178	0.234572	0.617606	1902.77
chr5	10639008	10640092	1085	193	0.842258	0.990709	-0.148452	-1901.05
chr19	12873061	12874056	996	89	0.500744	0.979895	-0.479151	-1876.02
chr19	12765661	12766645	985	43	0.915902	0.1433	0.772603	1872.58
chr9	64016184	64017419	1236	114	0.90221	0.535217	0.366992	1860.51
chr17	82750316	82751618	1303	124	0.587056	0.190327	0.396729	1855.08
chr5	563317	565850	2534	269	0.927051	0.803944	0.123108	1843.73
chr10	132784465	132786009	1545	216	0.413544	0.691618	-0.278074	-1841.09
chr15	21451142	21453041	1900	156	0.839701	0.436048	0.403653	1840.93
chr3	48594335	48595625	1291	82	0.132195	0.711633	-0.579438	-1835.81
chr10	103584046	103585073	1028	124	0.248499	0.646	-0.3975	-1832.76
chr19	21082089	21082828	740	38	0.0264179	0.918157	-0.891739	-1812.67
chr8	144686389	144687549	1161	77	0.0938796	0.701695	-0.607816	-1809.74
chr12	9739327	9740501	1175	63	0.941265	0.300767	0.640498	1804.16
chr10	129466612	129467670	1059	110	0.383341	0.0516129	0.331728	1801.45
chr16	34161628	34163976	2349	231	0.84342	0.605086	0.238334	1789.28
chr11	62602185	62602976	792	87	0.861224	0.390195	0.471028	1779.08
chr16	28600238	28601537	1300	72	0.130334	0.752062	-0.621728	-1773.81
chr3	75670249	75672781	2533	146	0.137287	0.55631	-0.419022	-1767.44
chr20	26208002	26209953	1952	220	0.509081	0.775019	-0.265938	-1759.11
chr1	161469420	161471469	2050	256	0.108375	0.224991	-0.116616	-1756.97
chr2	206249858	206252647	2790	103	0.847298	0.224618	0.62268	1752.91
chr8	144270177	144271876	1700	97	0.162895	0.693585	-0.53069	-1735.44
chr5	132271111	132272247	1137	79	0.399086	0.9401	-0.541014	-1728.72
chr8	144524276	144525347	1072	78	0.77122	0.215897	0.555324	1728.6
chr16	2236480	2238663	2184	181	0.708593	0.380139	0.328454	1722.59
chr17	4900496	4902374	1879	133	0.778836	0.313178	0.465658	1713.52
chr1	121117345	121118816	1472	76	0.834499	0.216489	0.618011	1711
chr4	1401889	1403529	1641	160	0.319061	0.644558	-0.325497	-1707.09
chr18	33820157	33820956	800	105	0.557827	0.955241	-0.397413	-1704.33
chr16	18927041	18928172	1132	47	0.753389	0.0741186	0.67927	1698.85
chr1	68049525	68052007	2483	91	0.197556	0.827407	-0.629851	-1687.77
chr17	45585545	45586772	1228	80	0.467705	0.0373498	0.430355	1684.87
chr1	16699227	16700249	1023	103	0.585991	0.190147	0.395844	1678.84
chr5	178993992	178995322	1331	149	0.34384	0.696475	-0.352635	-1678.5
chr8	143245832	143246650	819	81	0.133956	0.658343	-0.524386	-1677.45
chr21	44424643	44426166	1524	75	0.178816	0.841629	-0.662813	-1676.37
chr2	109614245	109615145	901	121	0.641524	0.252529	0.388996	1664.05
chr4	967457	968621	1165	96	0.878158	0.362326	0.515833	1660.67
chr2	236236813	236238150	1338	128	0.101653	0.481983	-0.380331	-1644.43
chr10	11869744	11870631	888	85	0.472212	0.932908	-0.460696	-1631.21
chr12	95548290	95549201	912	119	0.0733309	0.412553	-0.339222	-1612.45
chr2	117835674	117836874	1201	61	0.856218	0.19145	0.664768	1607.62
chr16	2090749	2091825	1077	126	0.743778	0.960657	-0.21688	-1600.5
chr7	4792013	4793165	1153	85	0.837136	0.247957	0.589179	1594.7
chr5	155727791	155729136	1346	133	0.439751	0.0884547	0.351297	1594.52
chr5	172683306	172684501	1196	173	0.696605	0.903922	-0.207317	-1572.84
chr15	31483049	31484024	976	159	0.0217989	0.148505	-0.126706	-1558.2
chr14	105740076	105744556	4481	164	0.227163	0.665169	-0.438005	-1556
chr14	105528725	105530075	1351	154	0.269888	0.0438859	0.226002	1553.81
chr2	10043143	10044501	1359	206	0.131437	0.309759	-0.178322	-1546.77
chr13	113725392	113726819	1428	123	0.362156	0.0641167	0.29804	1546.26
chr1	247936639	247937728	1090	59	0.108218	0.745964	-0.637745	-1533.04
chr7	151125460	151126334	875	73	0.294975	0.956003	-0.661029	-1531.84
chr8	37747564	37748663	1100	39	0.200961	0.965736	-0.764775	-1527.05
chr18	78979290	78980791	1502	248	0.0612554	0.162712	-0.101456	-1522.39
chr19	432706	434396	1691	104	0.56238	0.942093	-0.379712	-1512.06
chr6	37648160	37649577	1418	98	0.273434	0.797895	-0.524462	-1511.9
chr9	41106985	41109499	2515	116	0.704682	0.202234	0.502448	1511.38
chr21	34885826	34887396	1571	90	0.0790352	0.485178	-0.406143	-1503.22
chr1	54781040	54781898	859	90	0.95405	0.526772	0.427278	1501.87
chr18	72866678	72868100	1423	156	0.0448752	0.2784	-0.233525	-1497.07
chr19	45152370	45153714	1345	145	0.0640989	0.300354	-0.236255	-1496.05
chr19	615487	616716	1230	146	0.528042	0.218065	0.309976	1495.08
chr2	95944067	95962879	18813	89	0.947877	0.163127	0.784751	1490.69
chr10	2521373	2523611	2239	136	0.497726	0.886172	-0.388446	-1484.67
chr17	1032214	1032928	715	38	0.143105	0.94127	-0.798164	-1482.15
chr19	612866	614055	1190	106	0.468365	0.907098	-0.438733	-1479.33
chr6	5891464	5892579	1116	59	0.242854	0.884178	-0.641323	-1474.24
chr8	37841115	37842606	1492	133	0.756031	0.944654	-0.188623	-1472.78
chr8	649705	650529	825	64	0.970689	0.43891	0.531779	1472.42
chr2	240557159	240558319	1161	107	0.31916	0.751615	-0.432454	-1467.77
chr8	144413035	144414226	1192	79	0.134383	0.71859	-0.584207	-1460.34
chr19	14473419	14474265	847	122	0.179174	0.51287	-0.333696	-1455.39
chr8	97277376	97278281	906	102	0.14095	0.533655	-0.392705	-1449.89
chr15	24772620	24773911	1292	76	0.833954	0.235374	0.598581	1447.27
chr3	32902555	32903408	854	51	0.100096	0.801557	-0.701461	-1440.52
chr1	125158474	125162972	4499	179	0.315118	0.64158	-0.326462	-1440.01
chr12	98894204	98895570	1367	160	0.0642282	0.257158	-0.19293	-1435.85
chr7	58052935	58058022	5088	186	0.353646	0.683796	-0.33015	-1430.49
chr19	38385684	38387048	1365	126	0.723073	0.377481	0.345592	1428.14
chr8	143577538	143578821	1284	126	0.0745782	0.372995	-0.298417	-1422.42
chr9	124838547	124839319	773	54	0.911063	0.233726	0.677337	1414.79
chr1	85580436	85581555	1120	107	0.360204	0.0153545	0.34485	1413.89
chr10	35639550	35640762	1213	136	0.0720782	0.353537	-0.281459	-1413.06
chr9	42724954	42726129	1176	59	0.873556	0.202495	0.671061	1412.87
chr4	190037871	190038854	984	73	0.649777	0.0725732	0.577204	1404.4
chr7	72968870	72970113	1244	84	0.907561	0.410288	0.497273	1397.73
chr7	102321094	102321935	842	83	0.123088	0.500107	-0.377019	-1393.64
chr6	30070934	30071822	889	73	0.897375	0.27098	0.626395	1388.11
chr6	116461819	116462819	1001	92	0.481506	0.0330769	0.448429	1345.73
chr19	888029	889367	1339	49	0.927693	0.271338	0.656354	1339.68
chr15	83284375	83285095	721	110	0.072497	0.373309	-0.300812	-1332.14
chr1	180998	181864	867	112	0.674647	0.933288	-0.258641	-1328.29
chr2	73268734	73269577	844	104	0.512044	0.164845	0.347199	1322.12
chr1	145487103	145488684	1582	97	0.520317	0.106577	0.41374	1319.34
chr10	29409283	29410340	1058	82	0.417669	0.0260762	0.391592	1318.01
chr19	17243684	17244794	1111	65	0.100406	0.728578	-0.628171	-1316.49
chr12	128266571	128267680	1110	135	0.144065	0.429306	-0.285241	-1301.9
chr1	43348746	43349793	1048	83	0.915003	0.511757	0.403246	1293.89
chr3	198104386	198106154	1769	96	0.831247	0.363868	0.467379	1293.63
chr17	29612196	29613267	1072	97	0.71984	0.31998	0.39986	1292.65
chr1	240492664	240493681	1018	66	0.861787	0.332792	0.528995	1288.26
chr18	50267809	50268722	914	62	0.604169	0.0210038	0.583165	1287.64
chr2	208406425	208407395	971	85	0.584076	0.115389	0.468687	1286.14
chr2	47369476	47370424	949	83	0.162557	0.548472	-0.385915	-1286.03
chr6	10412448	10413759	1312	111	0.063069	0.369542	-0.306473	-1283.63
chr18	50298435	50299181	747	50	0.795306	0.167964	0.627342	1280.42
chr20	37383977	37385078	1102	108	0.417262	0.129373	0.287889	1280.09
chr17	5770811	5771647	837	59	0.886295	0.235598	0.650697	1273.64
chr1	1628974	1629890	917	87	0.268331	0.0185602	0.249771	1267.12
chr1	120354129	120355522	1394	54	0.173361	0.851303	-0.677942	-1265.75
chr16	164130	165675	1546	169	0.0762149	0.268662	-0.192447	-1260.22
chr19	1465207	1466651	1445	139	0.476502	0.794436	-0.317933	-1258.18
chr18	21241697	21242883	1187	145	0.210734	0.0355096	0.175224	1253.33
chr10	59176286	59177328	1043	120	0.112395	0.45345	-0.341055	-1251.42
chr7	76499726	76500687	962	43	0.267571	0.97111	-0.703539	-1247.02
chr17	26765931	26767189	1259	140	0.664456	0.882825	-0.218369	-1245.22
chr10	45330423	45331119	697	30	0.0328289	0.896961	-0.864132	-1245.19
chr8	64798160	64799466	1307	92	0.0736846	0.465436	-0.391751	-1240.79
chr1	112743052	112744695	1644	126	0.237863	0.532871	-0.295008	-1236.74
chr10	93060082	93061187	1106	81	0.837684	0.330185	0.5075	1233.7
chr7	152385324	152390187	4864	90	0.963931	0.374113	0.589818	1233.55
chr9	42851257	42852979	1723	125	0.597611	0.229865	0.367746	1230.22
chr20	34476059	34476590	532	37	0.139032	0.872388	-0.733356	-1223.84
chr16	54927727	54929212	1486	139	0.0598705	0.268614	-0.208743	-1222.11
chr17	81647756	81648756	1001	97	0.371334	0.805962	-0.434628	-1221.38
chr22	38214127	38215114	988	90	0.25236	0.0298467	0.222513	1217.51
chr1	63322426	63323429	1004	125	0.10725	0.366685	-0.259435	-1212.83
chr11	67022739	67023775	1037	119	0.0915875	0.388728	-0.297141	-1211.91
chr14	71253966	71254820	855	57	0.349297	0.904851	-0.555554	-1211.75
chr2	117859740	117860440	701	81	0.430419	0.855173	-0.424754	-1210.52
chr18	79519896	79520647	752	37	0.963338	0.226014	0.737324	1205.06
chr19	7869496	7870310	815	66	0.500559	0.0531301	0.447429	1200.07
chr9	62375557	62376751	1195	59	0.024054	0.794455	-0.7704	-1196.93
chr2	87348412	87349813	1402	148	0.949357	0.808097	0.141261	1190.24
chr7	45920684	45921873	1190	140	0.0878825	0.344836	-0.256954	-1188.82
chr7	30252	31707	1456	76	0.360188	0.860499	-0.50031	-1186.5
chr1	158177468	158178201	734	40	0.74527	0.0584571	0.686812	1182.48
chr3	181712119	181713160	1042	104	0.466732	0.0783361	0.388396	1182.37
chr1	182952496	182953457	962	92	0.776349	0.346817	0.429532	1179.17
chr8	54466382	54467750	1369	144	0.279634	0.0665382	0.213095	1172.8
chr7	159144379	159145558	1180	140	0.0934311	0.321861	-0.22843	-1162.3
chr7	62307167	62311063	3897	153	0.687835	0.326858	0.360977	1160.13
chr12	113463105	113464236	1132	121	0.0666118	0.301937	-0.235325	-1158.4
chr14	44798251	44799116	866	61	0.296937	0.839891	-0.542953	-1158.38
chr22	43861962	43862713	752	116	0.381038	0.110468	0.27057	1152.46
chr3	132376589	132377752	1164	43	0.895252	0.311145	0.584107	1152.03
chr13	114198506	114199486	981	141	0.652131	0.85155	-0.199419	-1151.67
chr4	44446978	44448375	1398	126	0.10877	0.393475	-0.284705	-1149.58
chr17	17722143	17723281	1139	91	0.775854	0.429069	0.346785	1148.11
chr4	6105121	6105991	871	75	0.52234	0.949204	-0.426864	-1146.8
chr17	32822266	32822945	680	83	0.0164754	0.216183	-0.199707	-1142.77
chr3	39502023	39502945	923	56	0.126897	0.742934	-0.616037	-1140.07
chr8	143739692	143740526	835	95	0.523889	0.156152	0.367737	1135.89
chr10	11742294	11743035	742	92	0.344128	0.0648449	0.279283	1133.38
chr4	22515433	22516566	1134	140	0.0221737	0.154206	-0.132032	-1131.87
chr7	152376700	152382351	5652	61	0.954729	0.171033	0.783696	1130.89
chr11	65455568	65457913	2346	53	0.0989802	0.798355	-0.699375	-1129.82
chr8	126556488	126557622	1135	118	0.0694481	0.339458	-0.27001	-1128.12
chr8	17026715	17027828	1114	122	0.248831	0.0310742	0.217756	1124.74
chr8	1841543	1842215	673	66	0.93017	0.42912	0.50105	1122.07
chr4	154490112	154490706	595	78	0.198983	0.581406	-0.382423	-1121.34
chr1	144642121	144643109	989	116	0.263972	0.0370906	0.226882	1119.22
chr1	180953611	180954802	1192	105	0.0924719	0.290406	-0.197935	-1114.88
chr1	205849533	205850885	1353	48	0.760256	0.0773084	0.682948	1112.42
chr9	63859117	63860172	1056	76	0.104478	0.555426	-0.450948	-1110.7
chr19	7862921	7864017	1097	106	0.572461	0.264138	0.308323	1108.16
chr13	112330652	112332226	1575	102	0.335254	0.712797	-0.377544	-1102.23
chr2	88170009	88170865	857	92	0.325576	0.0775712	0.248005	1099.26
chr12	54369310	54370800	1491	85	0.824813	0.394424	0.430389	1097.29
chr5	260843	262092	1250	120	0.775564	0.983075	-0.207512	-1097.26
chr5	391856	392959	1104	87	0.742553	0.382466	0.360086	1095.11
chr5	157651358	157652470	1113	94	0.687914	0.301809	0.386105	1092.43
chr3	198100086	198102538	2453	115	0.679741	0.346596	0.333145	1091.11
chr17	57662582	57663665	1084	35	0.958302	0.214144	0.744158	1082.21
chr11	1389917	1390514	598	112	0.03551	0.276621	-0.241111	-1080.49
chr13	22926490	22927540	1051	81	0.318978	0.771452	-0.452475	-1074.19
chr1	1644703	1645566	864	59	0.501937	0.970729	-0.468792	-1072.35
chr20	61946735	61948668	1934	161	0.706505	0.906235	-0.19973	-1068.78
chr1	597639	598861	1223	106	0.624259	0.941082	-0.316823	-1067.92
chr11	133832398	133833729	1332	123	0.720002	0.944452	-0.22445	-1067.17
chr14	69572869	69574048	1180	113	0.619988	0.333394	0.286594	1064.13
chr5	156850124	156850904	781	53	0.965143	0.415934	0.549209	1063.97
chr8	143760635	143761566	932	79	0.0767539	0.489696	-0.412942	-1063.88
chr14	105033318	105033855	538	47	0.113916	0.667532	-0.553616	-1060
chr11	92224417	92225346	930	101	0.0373226	0.291367	-0.254045	-1056.56
chr13	49220446	49221477	1032	124	0.251489	0.071727	0.179762	1055.15
chr2	131039755	131041494	1740	115	0.492701	0.78944	-0.296739	-1050.87
chr15	99104616	99105725	1110	143	0.0302243	0.176862	-0.146638	-1050.39
chr20	64047901	64048823	923	122	0.0859938	0.284046	-0.198052	-1048.36
chr15	23686273	23687478	1206	107	0.85149	0.504077	0.347413	1047.37
chr7	149415037	149416142	1106	56	0.694705	0.0963945	0.59831	1044.95
chr3	159839703	159840576	874	35	0.081084	0.832957	-0.751873	-1044.31
chr21	41766120	41767274	1155	130	0.100217	0.326179	-0.225962	-1041.58
chr8	144332174	144333721	1548	149	0.347283	0.125131	0.222152	1038.26
chr1	125146777	125149947	3171	132	0.378089	0.694788	-0.3167	-1036.69
chr8	5122612	5123476	865	104	0.722857	0.97249	-0.249633	-1036.55
chr2	95939106	95943477	4372	69	0.978385	0.428061	0.550324	1035.73
chr9	113056335	113057369	1035	64	0.607062	0.105791	0.501271	1035.64
chr9	40991528	40992784	1257	91	0.518846	0.177207	0.341639	1035.42
chr2	230990375	230991294	920	95	0.914906	0.60624	0.308666	1035.13
chr6	3093204	3094170	967	101	0.755405	0.988396	-0.232991	-1032.83
chr11	1262356	1263143	788	31	0.86313	0.0877894	0.775341	1028.26
chr3	195761998	195763161	1164	123	0.362799	0.678988	-0.316189	-1027.95
chr18	4454547	4455465	919	118	0.438949	0.165085	0.273864	1027.35
chr1	39558959	39560088	1130	52	0.403707	0.975941	-0.572235	-1027.07
chr12	51821590	51822297	708	84	0.135592	0.440569	-0.304978	-1026.83
chr22	38454945	38455656	712	120	0.0113265	0.119077	-0.107751	-1025.78
chr19	872335	873550	1216	47	0.805572	0.151465	0.654107	1023.8
chr9	63385001	63386126	1126	136	0.932729	0.807663	0.125066	1022.48
chr3	12004222	12005125	904	124	0.278225	0.0788304	0.199395	1017.74
chr8	31639978	31641022	1045	118	0.324902	0.106055	0.218848	1014.75
chr19	55062407	55063582	1176	86	0.46255	0.0474161	0.415133	1013.83
chr4	186722957	186724170	1214	134	0.28739	0.0962357	0.191154	1013.53
chr10	38891451	38895659	4209	120	0.206589	0.588329	-0.381741	-1010.86
chr4	946709	947573	865	61	0.742082	0.218918	0.523164	1009.88
chr15	78830437	78831479	1043	71	0.657105	0.166321	0.490785	1008.94
chr22	49771068	49772040	973	74	0.818087	0.387653	0.430434	1007.84
chr19	18776818	18778336	1519	103	0.575413	0.888766	-0.313353	-1000.05
chr1	155125961	155126787	827	67	0.759412	0.306661	0.452751	997.137
chr10	43361644	43362925	1282	74	0.0939643	0.593713	-0.499749	-996.951
chr2	176130018	176130740	723	115	0.203453	0.485101	-0.281647	-994.418
chr6	73314434	73315462	1029	65	0.664803	0.178362	0.486441	994.398
chr8	138496068	138497519	1452	134	0.331846	0.119986	0.21186	993.579
chr2	138779916	138781175	1260	114	0.0983006	0.322881	-0.22458	-993.235
chr19	36245077	36246238	1162	93	0.27331	0.665255	-0.391946	-992.058
chr16	14925860	14927543	1684	103	0.713608	0.943414	-0.229806	-990.412
chr16	3364668	3365738	1071	57	0.0927582	0.627559	-0.534801	-987.398
chr11	1748178	1749314	1137	120	0.335481	0.108614	0.226867	987.365
chr5	181441469	181442482	1014	42	0.81543	0.125214	0.690216	986.68
chr2	190760852	190761660	809	60	0.748155	0.299539	0.448616	984.527
chr16	22813992	22815124	1133	133	0.341458	0.136863	0.204596	984.496
chr1	16534666	16535799	1134	90	0.572078	0.253639	0.318439	982.988
chr11	849594	850429	836	126	0.379574	0.189108	0.190466	980.232
chr19	604539	606288	1750	69	0.305791	0.844015	-0.538224	-979.288
chr16	87491652	87492414	763	105	0.455479	0.201731	0.253748	976.117
chr5	28927415	28928636	1222	100	0.882004	0.603697	0.278307	975.14
chr22	11253230	11255280	2051	145	0.62781	0.874385	-0.246575	-973.621
chr7	58062424	58065531	3108	130	0.372883	0.6813	-0.308417	-972.78
chr2	235494284	235495275	992	139	0.0204613	0.135907	-0.115445	-969.379
chr20	56630322	56631322	1001	100	0.0596122	0.3093	-0.249688	-969.051
chr19	51098436	51099307	872	99	0.767308	0.976444	-0.209136	-968.916
chr17	34637245	34638412	1168	91	0.0528508	0.30533	-0.252479	-964.745
chr2	50346625	50347773	1149	100	0.107386	0.395449	-0.288063	-963.776
chr17	14303254	14304519	1266	74	0.594256	0.163881	0.430375	962.715
chr17	28381139	28381967	829	76	0.758282	0.375315	0.382967	962.663
chr8	53880242	53881655	1414	142	0.0671383	0.25128	-0.184142	-962.104
chr12	131808595	131809476	882	53	0.442802	0.904602	-0.4618	-961.907
chr8	41308179	41309428	1250	131	0.366252	0.146873	0.219378	961.801
chr5	180648806	180649532	727	105	0.0375083	0.199621	-0.162112	-961.726
chr13	111411203	111411673	471	43	0.253392	0.865217	-0.611824	-961.201
chr9	41643531	41644354	824	62	0.661316	0.115379	0.545937	961.011
chr1	16872669	16873667	999	78	0.0826181	0.362837	-0.280219	-959.935
chr4	1405866	1406842	977	144	0.543484	0.75115	-0.207666	-958.176
chr1	112854416	112855179	764	52	0.775358	0.221911	0.553446	957.095
chr7	4861359	4862303	945	69	0.820193	0.414737	0.405456	957.068
chr11	94401060	94401862	803	70	0.10349	0.540226	-0.436736	-956.653
chr20	45097780	45098829	1050	130	0.311599	0.555292	-0.243692	-955.236
chr20	30376723	30377854	1132	78	0.325506	0.0377201	0.287786	955.199
chr19	3403325	3404318	994	56	0.861555	0.366195	0.495359	954.13
chr11	118634643	118635227	585	40	0.106399	0.777568	-0.671169	-954.069
chr10	86388818	86390150	1333	88	0.25326	0.601688	-0.348428	-953.911
chr2	231483107	231484349	1243	80	0.568812	0.139873	0.428939	953.586
chr9	126613980	126614734	755	109	0.0493042	0.272433	-0.223129	-949.646
chr18	5542973	5543801	829	115	0.18452	0.0272437	0.157276	948.137
chr4	190040534	190041720	1187	78	0.500394	0.915334	-0.41494	-946.926
chr22	46052809	46054727	1919	101	0.284323	0.0406946	0.243628	945.277
chr7	62275123	62276891	1769	157	0.78284	0.530891	0.251949	945.054
chr6	117270430	117271235	806	97	0.0798359	0.327839	-0.248003	-943.849
chr19	518643	519412	770	89	0.369319	0.689377	-0.320057	-939.808
chr9	113059729	113061134	1406	134	0.559455	0.309576	0.249879	938.924
chr6	3022623	3024419	1797	57	0.65431	0.0955973	0.558713	938.066
chr16	8588894	8590242	1349	92	0.122164	0.453051	-0.330887	-936.898
chr1	21428119	21428868	750	104	0.389755	0.160017	0.229739	934.732
chr22	50057768	50058939	1172	117	0.134466	0.36571	-0.231243	-933.363
chr12	75390663	75391640	978	42	0.609981	0.0281017	0.58188	933.139
chr4	109302316	109303501	1186	90	0.490957	0.10009	0.390867	932.636
chr5	1501904	1503479	1576	52	0.171211	0.77514	-0.60393	-929.846
chr6	72182263	72182964	702	78	0.142024	0.547167	-0.405143	-929.813
chr11	65546171	65547017	847	70	0.0350086	0.288876	-0.253867	-929.041
chr14	99674994	99675823	830	94	0.722306	0.413096	0.30921	927.022
chr13	22837885	22838587	703	47	0.819226	0.167301	0.651925	923.618
chr9	5042617	5043394	778	41	0.412298	0.977555	-0.565257	-920.783
chr22	48575363	48575934	572	111	0.0640143	0.22809	-0.164076	-920.477
chr8	43276064	43277468	1405	101	0.446398	0.747539	-0.30114	-920.146
chr10	133638880	133642417	3538	99	0.481216	0.853222	-0.372006	-919.864
chr13	41427716	41428791	1076	67	0.660242	0.147701	0.512541	918.754
chr14	30690164	30691080	917	38	0.357827	0.961569	-0.603741	-918.08
chr22	49983586	49984258	673	70	0.0534735	0.426711	-0.373238	-917.609
chr6	10720213	10720983	771	56	0.744235	0.27445	0.469785	915.498
chr8	69994215	69995106	892	51	0.618864	0.0935627	0.525301	914.152
chr6	30110976	30111758	783	34	0.860022	0.119362	0.74066	912.614
chr10	133565196	133566113	918	76	0.517616	0.85122	-0.333604	-912.204
chr17	19724421	19725200	780	56	0.239237	0.692329	-0.453092	-910.84
chr1	125118592	125119914	1323	128	0.711634	0.903476	-0.191842	-910.756
chr1	145167749	145169261	1513	95	0.887248	0.606806	0.280442	908.735
chr10	101226972	101227883	912	90	0.0827685	0.379331	-0.296562	-907.537
chr4	1794379	1795442	1064	134	0.0479646	0.170622	-0.122658	-905.694
chr7	58086760	58088521	1762	147	0.712825	0.901392	-0.188567	-904.891
chr2	1743039	1744474	1436	149	0.102648	0.264455	-0.161807	-904.281
chr5	132822819	132823730	912	67	0.186063	0.628708	-0.442645	-901.638
chr11	18455605	18456442	838	49	0.894535	0.339599	0.554936	900.803
chr5	177985432	177986271	840	57	0.160487	0.633604	-0.473117	-900.602
chr2	118846623	118847478	856	87	0.468225	0.166326	0.301899	900.448
chr22	45971435	45972347	913	108	0.445284	0.170301	0.274983	900.091
chr9	27690404	27691231	828	36	0.0527793	0.827428	-0.774648	-899.026
chr20	63177016	63177866	851	123	0.260634	0.104602	0.156032	898.355
chr17	64778185	64779000	816	100	0.205311	0.0412431	0.164068	896.501
chr4	6563697	6564668	972	109	0.497295	0.208873	0.288423	895.582
chr14	99792635	99793299	665	82	0.317101	0.0690065	0.248094	895.308
chr1	152107470	152109084	1615	122	0.676374	0.394608	0.281766	894.33
chr4	182799828	182800584	757	88	0.757644	0.955083	-0.197439	-892.245
chr15	100555168	100557057	1890	161	0.770199	0.917919	-0.14772	-890.619
chr16	28367833	28368651	819	77	0.54192	0.889194	-0.347274	-889.659
chr2	130036887	130038237	1351	94	0.502166	0.84547	-0.343305	-888.913
chr2	130252032	130253408	1377	76	0.710842	0.254657	0.456185	888.478
chr1	22563286	22563946	661	112	0.183053	0.030683	0.15237	887.45
chr14	100904201	100905207	1007	49	0.749592	0.1404	0.609191	887.356
chr8	9151424	9151988	565	57	0.456976	0.0191479	0.437828	884.457
chr21	39385583	39386411	829	46	0.93607	0.365896	0.570173	884.05
chr14	24006696	24008291	1596	74	0.355888	0.0645816	0.291306	882.328
chr4	3766889	3767880	992	134	0.5237	0.29943	0.22427	881.654
chr4	57195585	57196197	613	41	0.885015	0.25139	0.633624	880.902
chr8	28347117	28349336	2220	63	0.274402	0.860791	-0.586388	-879.968
chr7	38310901	38311762	862	45	0.189499	0.772258	-0.582758	-878.192
chr2	25161070	25161824	755	77	0.35559	0.779955	-0.424365	-878.17
chr22	16313480	16316896	3417	113	0.628982	0.278625	0.350357	877.564
chr16	31427541	31428238	698	80	0.839377	0.469841	0.369536	873.846
chr7	157612654	157613617	964	89	0.510333	0.199582	0.310751	871.177
chr12	915958	916935	978	47	0.444451	0.966643	-0.522191	-870.887
chr9	96383368	96384491	1124	77	0.138338	0.480682	-0.342344	-870.641
chr19	5229108	5229913	806	77	0.277078	0.0641753	0.212903	868.397
chr14	105762499	105763978	1480	48	0.212316	0.895058	-0.682742	-867.774
chr1	201649602	201650923	1322	80	0.20104	0.584068	-0.383028	-867.328
chr20	3751720	3752828	1109	102	0.670049	0.882627	-0.212578	-866.564
chr9	41126853	41128360	1508	114	0.380478	0.146121	0.234357	865.816
chr15	23647088	23648621	1534	60	0.864095	0.357202	0.506893	865.602
chr21	44436335	44440028	3694	113	0.949925	0.637211	0.312714	864.155
chr1	100538267	100539509	1243	65	0.429423	0.0469054	0.382518	863.859
chr17	44557878	44558830	953	92	0.129783	0.431412	-0.301628	-863.288
chr4	21948475	21949152	678	83	0.165181	0.494852	-0.329671	-863.096
chr7	152401153	152405095	3943	62	0.955529	0.301442	0.654087	861.029
chr22	10698786	10700173	1388	142	0.826324	0.653731	0.172594	860.767
chr19	48194425	48195461	1037	116	0.933204	0.769163	0.164042	860.5
chr10	25174722	25175920	1199	104	0.17846	0.410183	-0.231724	-859.636
chr9	123365917	123366593	677	73	0.5041	0.897774	-0.393674	-858.371
chr21	33033045	33034059	1015	84	0.540125	0.893139	-0.353014	-857.769
chr17	42039685	42040430	746	75	0.626324	0.893511	-0.267187	-857.67
chr5	181182787	181183734	948	69	0.436834	0.0721623	0.364672	855.526
chr2	26727982	26728665	684	80	0.573967	0.252399	0.321569	855.406
chr2	90244896	90245671	776	91	0.854972	0.573267	0.281705	855.283
chr15	21344449	21345355	907	98	0.623857	0.853704	-0.229847	-855.092
chr7	63899983	63901551	1569	85	0.445036	0.0839839	0.361052	854.22
chr18	79616838	79617812	975	98	0.449945	0.711164	-0.261219	-852.222
chr19	1998578	1999552	975	56	0.468806	0.954896	-0.48609	-849.937
chr22	42128747	42130045	1299	96	0.92215	0.651058	0.271092	844.95
chr19	13298473	13299315	843	97	0.293545	0.57735	-0.283805	-844.163
chr19	4059328	4060416	1089	56	0.702694	0.239815	0.462879	843.157
chr15	22769974	22770988	1015	34	0.747284	0.0989877	0.648297	841.98
chr19	53575646	53582143	6498	125	0.971276	0.666066	0.30521	841.33
chr2	63048187	63049894	1708	106	0.354237	0.0910239	0.263213	841.174
chr19	31349755	31350912	1158	148	0.0530049	0.151514	-0.0985091	-840.941
chr20	13995302	13996356	1055	110	0.499805	0.220833	0.278971	839.756
chr9	40971625	40976885	5261	63	0.323666	0.937642	-0.613977	-839.196
chr9	21559134	21560306	1173	122	0.0597088	0.243896	-0.184188	-839.045
chr8	144799431	144800329	899	38	0.694448	0.0768588	0.617589	838.701
chr1	110150277	110151019	743	88	0.195999	0.0324226	0.163576	838.547
chr6	124962208	124962957	750	91	0.266073	0.0589323	0.20714	835.801
chr19	5567488	5568387	900	102	0.276166	0.583847	-0.307682	-835.773
chr6	170717207	170718220	1014	42	0.0827058	0.756484	-0.673778	-834.879
chr6	108561414	108562199	786	78	0.499814	0.174209	0.325605	834.427
chr19	4784497	4785238	742	36	0.238274	0.911625	-0.673351	-834.049
chr1	63316553	63318101	1549	123	0.285951	0.0800569	0.205894	832.957
chr15	100544186	100545182	997	84	0.806273	0.456734	0.349539	832.925
chr12	132328875	132330062	1188	135	0.177908	0.371502	-0.193595	-832.763
chr19	50694674	50696067	1394	145	0.27431	0.103962	0.170348	832.006
chr2	109613077	109614054	978	101	0.203035	0.0326633	0.170371	830.856
chr2	130143729	130144646	918	53	0.122729	0.653501	-0.530772	-830.659
chr12	7915716	7916362	647	38	0.924571	0.264449	0.660122	830.353
chr11	134342143	134342907	765	67	0.847599	0.437485	0.410114	829.634
chr22	43834421	43835392	972	102	0.423998	0.720734	-0.296735	-829.105
chr18	75204561	75205434	874	88	0.571921	0.248725	0.323195	829.064
chr1	110069089	110070515	1427	119	0.102227	0.301553	-0.199326	-828.67
chr2	91441994	91442916	923	114	0.165876	0.0560777	0.109799	828.544
chr4	110622279	110623362	1084	92	0.371341	0.101629	0.269712	827.617
chr1	165355898	165357217	1320	122	0.11352	0.336713	-0.223193	-827.605
chr7	129055741	129056587	847	26	0.953935	0.198669	0.755266	826.898
chr6	10659513	10660321	809	52	0.346034	0.851884	-0.505851	-826.259
chr9	63812814	63813924	1111	84	0.551439	0.255462	0.295977	825.575
chr9	128192686	128193438	753	54	0.748724	0.199046	0.549679	824.898
chr12	29783579	29784854	1276	122	0.128119	0.330253	-0.202134	-823.938
chr16	87724738	87725825	1088	42	0.233426	0.812295	-0.578869	-823.622
chr2	72147085	72148179	1095	97	0.0457656	0.263272	-0.217507	-823.286
chr20	8132101	8133746	1646	124	0.0225513	0.156491	-0.13394	-821.056
chr1	45327226	45328072	847	67	0.0726162	0.461249	-0.388633	-820.808
chr17	81392771	81393960	1190	141	0.178129	0.0556189	0.12251	820.767
chr19	21474615	21475566	952	58	0.137068	0.612368	-0.4753	-819.898
chr2	3180332	3181723	1392	105	0.953485	0.748129	0.205356	819.869
chr16	22368	23329	962	49	0.12961	0.681785	-0.552175	-819.358
chr7	55018727	55019419	693	93	0.233057	0.0369479	0.196109	819.17
chr2	206274238	206275525	1288	124	0.015901	0.120143	-0.104242	-819.034
chr11	31809969	31810818	850	90	0.402703	0.110649	0.292054	817.805
chr6	137493158	137494287	1130	92	0.194277	0.478226	-0.283949	-817.371
chr12	54378903	54379433	531	52	0.807336	0.344374	0.462962	816.582
chr10	49441369	49443104	1736	54	0.868647	0.236315	0.632331	816.338
chr2	10081417	10082422	1006	35	0.163566	0.812665	-0.649099	-816.239
chr14	104250739	104252105	1367	132	0.950919	0.813609	0.137309	815.355
chr7	157017947	157018822	876	78	0.380472	0.0509647	0.329507	814.465
chr21	34890510	34891587	1078	72	0.196866	0.604815	-0.407949	-814.242
chr18	13610309	13612667	2359	75	0.162706	0.532019	-0.369312	-814.13
chr8	82425	83523	1099	109	0.950562	0.756189	0.194373	813.179
chr17	62458715	62459951	1237	35	0.136722	0.726925	-0.590204	-812.298
chr5	561592	562559	968	95	0.955493	0.795803	0.15969	811.714
chr1	247639354	247640113	760	59	0.50699	0.112579	0.394412	811.379
chr17	81961467	81962270	804	86	0.485027	0.17215	0.312876	811.064
chr4	80197700	80198430	731	44	0.0835689	0.581563	-0.497994	-810.49
chr11	396527	397649	1123	69	0.568211	0.22892	0.33929	808.325
chr12	1662583	1663577	995	59	0.402919	0.826647	-0.423727	-807.59
chr19	29526127	29527183	1057	120	0.0489104	0.171544	-0.122634	-806.838
chr10	133424363	133425628	1266	100	0.0470232	0.248231	-0.201208	-805.577
chr13	93227352	93228501	1150	103	0.334903	0.105477	0.229426	805.309
chr19	2250128	2251272	1145	97	0.498106	0.209188	0.288918	804.226
chr2	25821877	25822941	1065	33	0.893017	0.207425	0.685592	803.51
chr13	19344529	19345301	773	60	0.635729	0.182085	0.453644	803.137
chr3	131361390	131362410	1021	65	0.503398	0.0604079	0.44299	802.704
chr1	58577123	58577771	649	59	0.132615	0.573427	-0.440811	-802.581
chr5	135028481	135029644	1164	104	0.572315	0.303828	0.268487	802.35
chr7	636024	636962	939	87	0.817421	0.964025	-0.146604	-801.579
chr11	125164818	125165543	726	90	0.250081	0.0136346	0.236446	801.555
chr17	48563937	48564893	957	83	0.570671	0.866725	-0.296055	-800.913
chr10	92114844	92115527	684	36	0.9502	0.369827	0.580374	800.066
chr9	67059013	67059709	697	72	0.0325558	0.308376	-0.275821	-799.548
chr1	110211594	110212431	838	86	0.104406	0.377819	-0.273412	-798.456
chr15	83206896	83207698	803	119	0.0453922	0.156113	-0.110721	-797.657
chr4	138552876	138553742	867	51	0.376259	0.890163	-0.513905	-795.816
chr2	950297	951100	804	99	0.389938	0.136057	0.253881	795.551
chr1	161441108	161442474	1367	150	0.391243	0.269241	0.122003	795.547
chr5	1881764	1882869	1106	110	0.220572	0.475864	-0.255292	-794.275
chr19	53992601	53993567	967	65	0.664168	0.267702	0.396466	793.838
chr7	64569321	64570265	945	76	0.45678	0.107854	0.348926	793.433
chr12	65741340	65742615	1276	135	0.25045	0.119311	0.131139	793.246
chr9	129436861	129438415	1555	107	0.208848	0.0233828	0.185465	792.241
chr19	2926035	2927174	1140	76	0.953512	0.6938	0.259713	792.054
chr22	19150236	19151060	825	98	0.0576747	0.224078	-0.166404	-791.354
chr3	56467656	56468743	1088	110	0.0786029	0.244418	-0.165815	-789.673
chr8	24955887	24956783	897	101	0.340672	0.11907	0.221602	788.551
chr11	57499448	57500205	758	42	0.335534	0.904914	-0.56938	-786.064
chr9	43329773	43332170	2398	104	0.362721	0.69604	-0.333318	-785.089
chr19	47447684	47448468	785	89	0.268871	0.603504	-0.334633	-784.347
chr20	61945454	61946548	1095	96	0.641361	0.890817	-0.249455	-783.756
chr19	58561977	58562678	702	71	0.47508	0.15242	0.32266	782.797
chr18	7117312	7118292	981	106	0.147324	0.367177	-0.219853	-782.178
chr15	24986840	24997541	10702	70	0.341307	0.944347	-0.60304	-781.687
chr21	36980349	36980972	624	51	0.553723	0.0753498	0.478374	780.418
chr14	92323046	92323734	689	98	0.127026	0.0127039	0.114322	780.353
chr13	53200873	53201485	613	87	0.798259	0.50001	0.298249	780.261
chr16	369799	370613	815	63	0.615057	0.243368	0.371689	779.065
chr6	10487746	10488550	805	49	0.886149	0.393207	0.492941	779.05
chr6	99613914	99614710	797	83	0.197811	0.0204866	0.177325	778.125
chr20	64201535	64202269	735	47	0.144374	0.663206	-0.518831	-777.606
chr18	78973958	78974661	704	88	0.368279	0.117209	0.25107	777.032
chr1	4655066	4655667	602	93	0.202491	0.0533706	0.14912	776.865
chr5	177970966	177971669	704	50	0.91856	0.472266	0.446294	775.863
chr13	28532363	28533413	1051	109	0.254579	0.0729938	0.181585	775.298
chr10	42242936	42243688	753	105	0.337981	0.131587	0.206394	775.113
chr6	360856	364359	3504	89	0.937302	0.501033	0.43627	773.545
chr11	67711297	67712286	990	89	0.509735	0.171567	0.338168	773.128
chr15	78620552	78621573	1022	110	0.222067	0.0611112	0.160956	772.364
chr19	7681840	7682579	740	71	0.829496	0.544755	0.284741	772.112
chr8	2001995	2002577	583	101	0.334653	0.549969	-0.215315	-771.772
chr19	46411936	46413345	1410	89	0.324453	0.67573	-0.351276	-771.159
chr16	3500011	3500589	579	49	0.13709	0.60874	-0.47165	-769.246
chr12	54046581	54048076	1496	93	0.178907	0.496114	-0.317207	-768.47
chr4	186554932	186555798	867	91	0.773316	0.490878	0.282438	768.332
chr19	45396407	45397173	767	83	0.470113	0.804863	-0.33475	-767.776
chr4	25029877	25031159	1283	116	0.199374	0.0425254	0.156848	766.487
chr17	26835855	26838662	2808	90	0.140051	0.495066	-0.355015	-764.684
chr5	258718	259578	861	81	0.754029	0.985008	-0.230979	-764.432
chr1	81800212	81801184	973	95	0.0292767	0.29172	-0.262443	-764.046
chr20	33666840	33668028	1189	123	0.0679339	0.0121517	0.0557822	763.602
chr2	238848482	238849643	1162	109	0.549616	0.290613	0.259003	762.64
chr20	51768407	51768946	540	91	0.216472	0.0547531	0.161719	762.479
chr12	64390086	64390948	863	81	0.381934	0.108941	0.272992	761.319
chr5	172669728	172670458	731	92	0.711265	0.89603	-0.184765	-760.552
chr22	12096624	12098807	2184	85	0.359098	0.728522	-0.369424	-760.393
chr18	11751441	11752365	925	96	0.319415	0.0999751	0.21944	759.826
chr2	131034724	131035563	840	103	0.0859352	0.286831	-0.200895	-759.71
chr3	129045661	129046597	937	99	0.629274	0.375932	0.253342	759.57
chr3	107697507	107698426	920	36	0.354996	0.95758	-0.602584	-759.187
chr9	96218879	96219572	694	68	0.262098	0.683952	-0.421854	-758.482
chr6	168101102	168102244	1143	106	0.495344	0.247091	0.248253	757.243
chr11	504057	505043	987	74	0.455488	0.180998	0.27449	757
chr7	155466465	155467746	1282	100	0.325703	0.0880335	0.237669	755.766
chr17	83215608	83216515	908	114	0.766236	0.934439	-0.168203	-755.283
chr11	279843	280765	923	106	0.291905	0.108023	0.183882	754.124
chr18	47247025	47247704	680	89	0.249514	0.0623705	0.187143	753.669
chr14	59463789	59464464	676	57	0.716574	0.309091	0.407483	752.867
chr5	147509074	147510482	1409	115	0.271	0.0699731	0.201027	752.114
chr4	8892703	8893609	907	96	0.0551203	0.244521	-0.1894	-749.949
chr8	21789433	21790549	1117	104	0.0566158	0.243001	-0.186386	-749.716
chr14	44911800	44912583	784	75	0.307288	0.73143	-0.424142	-748.894
chr20	63795978	63796599	622	36	0.28787	0.957566	-0.669695	-748.455
chr18	76823483	76824156	674	36	0.331488	0.905146	-0.573658	-748.438
chr20	36862375	36863120	746	85	0.453291	0.19918	0.254112	748.248
chr1	220747873	220749022	1150	90	0.328519	0.0391815	0.289337	746.763
chr5	178729219	178730319	1101	86	0.488993	0.700551	-0.211558	-746.715
chr12	630396	631651	1256	60	0.666846	0.279546	0.387299	746.08
chr10	122461313	122461873	561	93	0.102418	0.283586	-0.181168	-744.514
chr11	536258	537194	937	80	0.00929546	0.225637	-0.216341	-744.054
chr22	16601759	16602704	946	122	0.119049	0.270878	-0.151829	-743.146
chr9	39791239	39792350	1112	67	0.175726	0.561716	-0.385991	-743.085
chr3	535775	536672	898	55	0.385041	0.862916	-0.477875	-742.242
chr5	72106813	72107742	930	80	0.353428	0.0457805	0.307648	740.583
chr19	13702392	13703090	699	72	0.682794	0.925355	-0.242561	-740.149
chr4	146638382	146639382	1001	101	0.0535699	0.203011	-0.149441	-739.083
chr12	132688342	132689254	913	82	0.336503	0.581533	-0.24503	-736.459
chr1	247518124	247518902	779	78	0.913206	0.674602	0.238604	734.316
chr15	52487194	52489517	2324	29	0.894332	0.123142	0.77119	734.1
chr19	2227305	2228401	1097	97	0.563714	0.762957	-0.199243	-732.652
chr16	30561309	30562147	839	57	0.541871	0.100736	0.441134	731.346
chr18	79952292	79953227	936	70	0.531868	0.215355	0.316513	731.246
chr9	61854487	61856105	1619	68	0.0385265	0.550393	-0.511867	-730.933
chr13	99980243	99980930	688	82	0.0218554	0.22055	-0.198694	-729.522
chr11	77137930	77138599	670	69	0.681032	0.313827	0.367205	728.444
chr14	23969814	23970721	908	59	0.0613604	0.439522	-0.378161	-728.371
chr22	19522988	19523837	850	73	0.0390502	0.253987	-0.214937	-727.823
chr12	124388583	124389808	1226	85	0.221156	0.516842	-0.295685	-727.455
chr7	102493573	102494875	1303	72	0.126501	0.500642	-0.374141	-725.944
chr6	149964408	149965257	850	105	0.0444469	0.15668	-0.112233	-725.874
chr19	45767324	45768212	889	77	0.552157	0.223025	0.329133	723.497
chr10	133236457	133237274	818	104	0.0693969	0.226361	-0.156964	-722.074
chr20	11890677	11891531	855	123	0.0957029	0.0255679	0.070135	721.809
chr20	43507465	43508477	1013	95	0.308156	0.0776755	0.23048	721.803
chr17	26829083	26832692	3610	106	0.175621	0.474137	-0.298516	-721.629
chr9	126610228	126611507	1280	86	0.0635741	0.310418	-0.246844	-721.256
chr4	8199619	8201371	1753	69	0.0447275	0.428035	-0.383307	-721.251
chr5	81393494	81394643	1150	83	0.364723	0.0912953	0.273427	720.569
chr11	330223	331501	1279	52	0.6929	0.17172	0.52118	719.963
chr22	48489117	48489733	617	104	0.0372096	0.13611	-0.0989005	-719.594
chr18	37274498	37275403	906	80	0.545566	0.212213	0.333352	718.118
chr3	47009491	47010339	849	74	0.109375	0.344617	-0.235242	-717.506
chr4	164383187	164384161	975	74	0.209245	0.589116	-0.379871	-717.201
chr14	101560783	101561333	551	95	0.280085	0.477052	-0.196967	-714.798
chr16	86508048	86509102	1055	110	0.148595	0.328847	-0.180252	-714.684
chr5	1444563	1445375	813	91	0.435973	0.170114	0.265858	714.016
chr18	12253986	12254814	829	76	0.359028	0.095591	0.263437	713.907
chr6	27864159	27865213	1055	62	0.659338	0.280249	0.379089	710.583
chr1	7705127	7705783	657	87	0.0384889	0.177759	-0.13927	-709.757
chr1	213985229	213986462	1234	72	0.419866	0.104156	0.31571	708.867
chr9	67725311	67726354	1044	43	0.0359739	0.717953	-0.681979	-707.397
chr1	248691431	248692300	870	63	0.698888	0.948896	-0.250008	-706.968
chr19	7857979	7858666	688	32	0.0714824	0.714276	-0.642793	-705.994
chr9	95312863	95313632	770	34	0.971867	0.308035	0.663832	705.897
chr1	18630970	18632050	1081	91	0.0467555	0.259792	-0.213036	-705.099
chr1	224616329	224617044	716	76	0.0773359	0.340251	-0.262915	-704.608
chr14	105760084	105761503	1420	32	0.169674	0.949826	-0.780152	-704.524
chr10	127195655	127196379	725	104	0.326524	0.149942	0.176582	704.52
chr4	118265338	118265974	637	63	0.730914	0.350095	0.380819	704.045
chr6	127475262	127476057	796	97	0.980715	0.889722	0.0909925	703.989
chr19	55041223	55042897	1675	57	0.315196	0.805927	-0.49073	-703.469
chr10	129972026	129973038	1013	98	0.43895	0.207558	0.231392	702.799
chr2	128901531	128902616	1086	58	0.538689	0.125361	0.413328	702.614
chr1	2025430	2026180	751	44	0.208813	0.736256	-0.527443	-701.193
chr1	54800515	54801157	643	63	0.198651	0.572055	-0.373405	-700.911
chr11	12377660	12378333	674	81	0.349847	0.0845965	0.26525	700.895
chr16	16368954	16370167	1214	74	0.748376	0.396138	0.352238	700.176
chr21	33070451	33071303	853	105	0.0360205	0.177479	-0.141458	-699.869
chr9	96877169	96877983	815	57	0.225094	0.640631	-0.415537	-698.99
chr6	170724162	170724946	785	69	0.674011	0.966649	-0.292639	-697.551
chr5	178589831	178590374	544	80	0.169062	0.0208245	0.148238	697.452
chr15	96330270	96330883	614	79	0.299374	0.0808887	0.218485	697.376
chr19	58009360	58010394	1035	67	0.109188	0.441836	-0.332647	-697.363
chr20	45963069	45963996	928	34	0.152347	0.784525	-0.632179	-697.19
chr4	84497111	84498003	893	82	0.189357	0.466054	-0.276697	-697.138
chr17	21290635	21292512	1878	46	0.248646	0.900701	-0.652055	-697.114
chr12	45610421	45611681	1261	44	0.67209	0.0745399	0.597551	696.456
chr17	77321062	77322178	1117	53	0.0880544	0.543248	-0.455193	-695.55
chr7	37915995	37916791	797	75	0.315189	0.0616347	0.253554	694.576
chr17	61397679	61398658	980	74	0.524127	0.191802	0.332325	694.197
chr12	19129391	19129950	560	81	0.0567152	0.212716	-0.156	-693.172
chr17	35431915	35433441	1527	44	0.69559	0.146213	0.549377	692.13
chr19	45939731	45940651	921	89	0.541355	0.276947	0.264408	691.487
chr20	21521918	21522668	751	103	0.479915	0.259747	0.220169	691.462
chr7	63925527	63926740	1214	71	0.468849	0.0757227	0.393126	690.41
chr5	9545153	9546018	866	86	0.253103	0.0462334	0.20687	690.384
chr9	39809065	39810129	1065	56	0.368756	0.0739931	0.294763	690.148
chr22	21384870	21385528	659	62	0.0927396	0.338975	-0.246236	-689.777
chr19	862760	863412	653	48	0.0885779	0.537024	-0.448446	-689.713
chr19	45234162	45235284	1123	112	0.575253	0.342866	0.232388	689.322
chr15	62163968	62164632	665	99	0.332303	0.159639	0.172664	689.024
chr6	31815494	31816213	720	66	0.51304	0.211628	0.301412	688.967
chr13	101415865	101416905	1041	111	0.190278	0.0630731	0.127205	688.918
chr5	181184562	181185398	837	41	0.114481	0.664778	-0.550297	-687.901
chr12	32390715	32391368	654	46	0.245422	0.670239	-0.424817	-687.867
chr8	104588758	104589496	739	95	0.0608794	0.18686	-0.125981	-687.62
chr19	49701063	49701779	717	45	0.679752	0.136721	0.543032	687.096
chr3	122912681	122913538	858	79	0.821286	0.539454	0.281832	685.601
chr4	118590839	118592111	1273	35	0.186767	0.629366	-0.4426	-685.125
chr1	27959224	27959941	718	59	0.128675	0.466286	-0.337611	-684.221
chr10	129970344	129971629	1286	98	0.174054	0.03202	0.142034	683.51
chr7	58059264	58060973	1710	73	0.327239	0.690384	-0.363145	-683.343
chr22	49489017	49491796	2780	96	0.694123	0.961069	-0.266945	-682.622
chr1	50047752	50048450	699	55	0.525703	0.139641	0.386061	682.449
chr18	36298047	36298748	702	79	0.281057	0.033578	0.247479	682.371
chr19	2888493	2889411	919	54	0.476635	0.866446	-0.389811	-682.25
chr4	121932188	121933194	1007	70	0.516608	0.857392	-0.340784	-682.001
chr10	129705825	129709200	3376	98	0.624355	0.931488	-0.307133	-681.439
chr1	6418544	6419306	763	66	0.055208	0.334106	-0.278898	-680.878
chr12	117360611	117361695	1085	115	0.21581	0.0761127	0.139697	679.953
chr17	61403628	61404985	1358	105	0.333504	0.133069	0.200435	679.864
chr11	68750179	68751042	864	81	0.326533	0.604103	-0.27757	-679.703
chr1	39639296	39640230	935	90	0.231697	0.0518046	0.179893	678.745
chr7	27144591	27145423	833	55	0.850304	0.45786	0.392444	677.686
chr3	138944896	138945771	876	95	0.322138	0.11995	0.202188	677.653
chr17	20895972	20896836	865	61	0.374137	0.767598	-0.393461	-677.458
chr7	151115010	151115684	675	117	0.120789	0.0356579	0.0851312	676.979
chr2	176122638	176123636	999	105	0.105044	0.287865	-0.182821	-675.742
chr7	23205937	23206641	705	76	0.623778	0.917419	-0.29364	-675.213
chr7	12570033	12571385	1353	84	0.267026	0.0493071	0.217719	674.905
chr9	136994659	136995596	938	103	0.877644	0.973286	-0.0956415	-674.62
chr10	95230514	95231349	836	39	0.824446	0.277049	0.547397	672.519
chr7	121872836	121873941	1106	98	0.197698	0.0427644	0.154933	670.872
chr6	1378110	1379244	1135	111	0.255819	0.098382	0.157437	670.844
chr7	25602922	25603734	813	39	0.0608254	0.590683	-0.529857	-670.524
chr6	27826591	27827378	788	67	0.662056	0.96368	-0.301624	-670.438
chr2	130229023	130229818	796	86	0.756845	0.547719	0.209126	669.892
chr5	139394250	139394834	585	71	0.535352	0.271957	0.263395	669.768
chr19	40567596	40568565	970	83	0.34389	0.0871194	0.256771	669.505
chr19	718852	719647	796	70	0.368943	0.762432	-0.393489	-669.444
chr1	30807089	30807886	798	53	0.17275	0.63833	-0.46558	-669.223
chr4	76420758	76421664	907	84	0.665134	0.341746	0.323387	669.014
chr18	712232	712808	577	84	0.104867	0.285958	-0.18109	-667.741
chr14	102928932	102929486	555	70	0.113784	0.436433	-0.322649	-667.71
chr3	123447707	123448252	546	80	0.286929	0.55972	-0.272791	-667.367
chr20	62835993	62837379	1387	66	0.859867	0.473722	0.386145	666.517
chr8	97775998	97776838	841	79	0.227703	0.0279704	0.199733	666.336
chr18	12076310	12076900	591	63	0.822758	0.569178	0.25358	666.211
chr2	26242541	26243610	1070	30	0.240684	0.929564	-0.688881	-665.774
chr8	62863871	62864468	598	30	0.912407	0.311731	0.600676	665.603
chr12	52714049	52714685	637	66	0.413428	0.10651	0.306918	665.539
chr11	110208911	110209688	778	39	0.367953	0.895076	-0.527123	-664.215
chr1	3067763	3068640	878	102	0.153358	0.034611	0.118747	663.837
chr9	136198574	136199615	1042	123	0.164098	0.0581415	0.105956	663.272
chr17	61398846	61399523	678	76	0.101488	0.371315	-0.269827	-662.111
chr3	146160748	146161498	751	88	0.166754	0.0341245	0.132629	660.52
chr14	103207463	103208004	542	75	0.514122	0.810051	-0.295929	-660.439
chr1	2027975	2028538	564	46	0.147074	0.609505	-0.46243	-659.546
chr22	16386891	16387983	1093	81	0.544381	0.239432	0.30495	658.375
chr2	102142443	102143041	599	78	0.0772392	0.295705	-0.218465	-658.097
chr17	79305903	79307335	1433	54	0.6734	0.138363	0.535037	657.761
chr5	5139640	5140414	775	86	0.0659046	0.246109	-0.180204	-657.742
chr8	102528479	102530020	1542	48	0.448449	0.0340435	0.414406	656.732
chr20	610042	610545	504	89	0.143371	0.336475	-0.193104	-656.133
chr1	207644284	207645644	1361	75	0.224244	0.594834	-0.370589	-656.093
chr10	133786259	133786781	523	74	0.580632	0.89343	-0.312798	-655.899
chr1	146443216	146444458	1243	62	0.482305	0.0929328	0.389373	654.823
chr11	62370814	62371569	756	40	0.306486	0.808018	-0.501532	-654.643
chr10	126387998	126388982	985	120	0.191732	0.0708572	0.120874	654.038
chr14	103871627	103872789	1163	62	0.106758	0.560656	-0.453898	-653.737
chr16	88801875	88802837	963	49	0.58234	0.11661	0.465731	652.916
chr16	79598985	79599616	632	101	0.17036	0.0586493	0.11171	652.594
chr20	34997013	34997689	677	51	0.460221	0.93885	-0.478629	-652.58
chr4	76896751	76897428	678	66	0.103221	0.386341	-0.283121	-652.558
chr9	34809688	34810277	590	69	0.245431	0.594895	-0.349464	-652.4
chr18	12776617	12777512	896	60	0.678897	0.929462	-0.250565	-651.49
chr7	72335661	72336869	1209	112	0.22529	0.0779906	0.147299	651.455
chr5	93588323	93589021	699	77	0.253572	0.563787	-0.310214	-650.792
chr3	75771509	75775805	4297	60	0.758902	0.163123	0.59578	650.64
chr2	9473580	9474353	774	62	0.0369362	0.292424	-0.255487	-650.254
chr2	172094320	172095271	952	76	0.0309013	0.273831	-0.242929	-650.056
chr12	14773360	14774280	921	38	0.160175	0.691427	-0.531252	-649.651
chr7	155374443	155375327	885	91	0.228272	0.0446835	0.183588	649.23
chr20	31085378	31088783	3406	83	0.141545	0.524312	-0.382767	-649.006
chr12	9450265	9450968	704	55	0.96248	0.658935	0.303545	648.742
chr5	16179687	16180264	578	80	0.138254	0.373746	-0.235492	-648.17
chr21	44440204	44442996	2793	86	0.964251	0.645683	0.318568	648.166
chr17	78484510	78485373	864	45	0.0799189	0.522288	-0.442369	-647.609
chr1	247111406	247112069	664	90	0.0631126	0.193936	-0.130823	-647.41
chr2	70888141	70889242	1102	80	0.140261	0.409398	-0.269138	-646.863
chr17	11240622	11241315	694	117	0.386135	0.241505	0.144631	646.539
chr1	4654140	4654867	728	108	0.0765706	0.195258	-0.118687	-646.467
chr10	27413482	27415431	1950	75	0.493145	0.843031	-0.349886	-646.195
chr7	1233296	1234335	1040	94	0.489396	0.214526	0.274871	645.513
chr14	60509021	60510160	1140	94	0.0829917	0.299783	-0.216792	-644.508
chr14	104154946	104155927	982	53	0.269618	0.708775	-0.439157	-643.489
chr3	58586515	58587319	805	60	0.261632	0.617349	-0.355717	-643.361
chr18	79962835	79963952	1118	41	0.747922	0.160025	0.587897	643.133
chr10	99535434	99536475	1042	97	0.0418739	0.197077	-0.155203	-642.684
chr11	133919065	133919915	851	63	0.251985	0.543563	-0.291577	-642.184
chr19	39247449	39248146	698	68	0.248868	0.5648	-0.315932	-641.218
chr16	76634839	76635253	415	35	0.431404	0.906076	-0.474672	-640.965
chr16	67199410	67200358	949	57	0.571511	0.96576	-0.394249	-640.533
chr17	6893583	6894756	1174	58	0.546479	0.169632	0.376847	640.188
chr4	13543593	13544571	979	109	0.127947	0.276184	-0.148237	-640.003
chr19	18868739	18869633	895	118	0.87132	0.733137	0.138183	638.364
chr4	1404676	1405644	969	79	0.4157	0.717859	-0.302159	-638.187
chr4	2798921	2800990	2070	61	0.216765	0.685263	-0.468498	-637.053
chr1	109711761	109712632	872	47	0.580305	0.152691	0.427614	636.817
chr1	115337522	115338251	730	76	0.250172	0.0493576	0.200815	636.776
chr10	132786423	132787238	816	112	0.594533	0.409095	0.185438	636.097
chr6	107633974	107634966	993	109	0.0602589	0.17379	-0.113531	-636.043
chr10	122879099	122879704	606	50	0.0756574	0.425443	-0.349786	-635.569
chr5	176597165	176597674	510	69	0.174579	0.452625	-0.278046	-635.48
chr10	50990814	50991825	1012	84	0.0279238	0.200664	-0.17274	-634.157
chr3	75778426	75781212	2787	29	0.880404	0.153812	0.726592	633.551
chr11	133081797	133082482	686	44	0.914375	0.319144	0.595231	633.365
chr7	2566685	2567728	1044	35	0.724917	0.112297	0.61262	633.146
chr19	45382219	45382960	742	40	0.900973	0.422371	0.478602	633.124
chr1	111039619	111040956	1338	46	0.942299	0.504285	0.438015	633.054
chr6	112366761	112367464	704	62	0.541644	0.883285	-0.341641	-632.397
chr6	85449723	85450749	1027	104	0.0123438	0.103751	-0.0914072	-631.769
chr9	86945574	86946179	606	74	0.0546503	0.224165	-0.169515	-631.61
chr1	31588660	31589450	791	67	0.389266	0.125311	0.263955	631.138
chr2	91659603	91660241	639	46	0.0672626	0.522312	-0.45505	-630.222
chr17	26788283	26790639	2357	79	0.257277	0.628847	-0.37157	-629.838
chr19	34481409	34482034	626	97	0.0771482	0.199357	-0.122209	-629.223
chr21	8258864	8259560	697	117	0.135274	0.236717	-0.101443	-629.054
chr9	65737613	65738836	1224	82	0.248414	0.0520138	0.1964	629.049
chr1	236686578	236687126	549	55	0.569874	0.155168	0.414706	627.457
chr7	62439144	62441230	2087	86	0.311891	0.651727	-0.339836	-627.21
chr13	98751935	98752746	812	73	0.424218	0.181629	0.242589	626.936
chr16	1533595	1534673	1079	78	0.330086	0.639656	-0.309571	-626.71
chr4	81153681	81154522	842	35	0.865597	0.267961	0.597636	626.551
chr4	141131859	141132856	998	80	0.309137	0.0613079	0.247829	626.497
chr19	37817085	37818108	1024	69	0.207868	0.570719	-0.362851	-625.598
chr15	29968292	29969085	794	123	0.323801	0.188822	0.134979	625.313
chr2	176136250	176137233	984	73	0.0434063	0.335856	-0.29245	-623.919
chr14	37197632	37198273	642	61	0.16832	0.513263	-0.344943	-623.632
chr1	32611859	32612781	923	46	0.619761	0.176689	0.443072	623.618
chr9	122913527	122914459	933	53	0.207416	0.61322	-0.405804	-623.058
chr7	35971340	35971924	585	53	0.629142	0.294848	0.334294	622.921
chr20	30397171	30403923	6753	56	0.338	0.951564	-0.613565	-622.66
chr11	2165928	2166904	977	79	0.306208	0.619246	-0.313038	-622.213
chr16	29483520	29484818	1299	74	0.170815	0.472165	-0.30135	-622.178
chr1	144785337	144786851	1515	96	0.489954	0.22804	0.261914	622.023
chr8	10726165	10726845	681	47	0.319942	0.804343	-0.484401	-620.669
chr16	90082119	90082811	693	54	0.396951	0.0471745	0.349776	619.987
chr10	86535422	86536424	1003	70	0.345347	0.119492	0.225855	619.858
chr5	178576622	178577397	776	95	0.410822	0.201788	0.209034	619.708
chr1	59814712	59815344	633	70	0.219419	0.0219685	0.197451	619.445
chr10	132351916	132352793	878	72	0.392435	0.740513	-0.348078	-618.946
chr18	15197606	15198960	1355	83	0.126509	0.369066	-0.242558	-618.402
chr12	121634230	121635194	965	46	0.473914	0.963623	-0.48971	-618.298
chr19	36605082	36606606	1525	79	0.185424	0.0554192	0.130005	617.987
chr22	21548883	21549507	625	65	0.342694	0.627749	-0.285056	-617.983
chr12	132603315	132604465	1151	83	0.707789	0.433512	0.274276	617.054
chr17	61396611	61397365	755	81	0.381221	0.144604	0.236617	616.577
chr19	21586148	21586954	807	72	0.162345	0.451357	-0.289012	-616.344
chr12	107844363	107845467	1105	79	0.104806	0.327928	-0.223122	-615.714
chr7	27169252	27170470	1219	88	0.0558451	0.268983	-0.213138	-615.599
chr19	30225745	30226372	628	68	0.0417247	0.231636	-0.189912	-615.509
chr18	59267683	59268603	921	60	0.0994821	0.461893	-0.36241	-615.397
chr21	43920102	43922594	2493	71	0.761839	0.33899	0.422848	615.229
chr15	44425239	44426653	1415	43	0.101425	0.692718	-0.591293	-615.212
chr22	16321538	16323570	2033	78	0.694858	0.317162	0.377696	615.169
chr4	46389710	46390393	684	63	0.0819128	0.346561	-0.264648	-615.087
chr10	133334511	133335286	776	55	0.511455	0.150052	0.361403	614.217
chr17	7350888	7351607	720	55	0.0671609	0.456366	-0.389205	-614.1
chr8	143278548	143279263	716	58	0.891257	0.508347	0.38291	612.93
chr6	104941220	104941870	651	70	0.438063	0.180483	0.257581	612.746
chr17	21322647	21323433	787	43	0.711236	0.175624	0.535612	612.712
chr7	62303314	62305332	2019	87	0.647906	0.351002	0.296905	612.469
chr17	2058026	2058599	574	70	0.467005	0.201308	0.265696	611.475
chr18	79800230	79801106	877	44	0.801374	0.348859	0.452515	611.286
chr19	43774268	43774874	607	50	0.965365	0.619524	0.345841	610.537
chr11	315941	316621	681	74	0.577089	0.853453	-0.276364	-610.492
chr22	49532565	49534737	2173	69	0.557605	0.948625	-0.39102	-609.839
chr17	7023336	7024027	692	50	0.595501	0.220896	0.374605	609.672
chr16	28623199	28624194	996	88	0.026315	0.186246	-0.159931	-609.231
chr2	176092615	176093420	806	100	0.0850261	0.217266	-0.13224	-608.13
chr12	7639631	7641068	1438	85	0.69258	0.528611	0.163969	607.802
chr19	33225290	33226008	719	74	0.443729	0.143274	0.300455	607.703
chr7	32318309	32319294	986	55	0.175311	0.582083	-0.406771	-607.675
chr19	36775542	36776307	766	56	0.316289	0.696793	-0.380503	-607.388
chr17	80476029	80476763	735	112	0.0924802	0.0282038	0.0642763	607.027
chr19	58117983	58118856	874	93	0.727048	0.468999	0.258049	606.514
chr18	5891235	5892119	885	76	0.148939	0.403252	-0.254313	-606.355
chr4	190065040	190065658	619	51	0.735936	0.359604	0.376331	606.11
chr10	131982322	131983092	771	88	0.106614	0.280306	-0.173692	-605.807
chr6	127514450	127515236	787	41	0.109301	0.640506	-0.531205	-605.108
chr11	95037253	95038057	805	75	0.676789	0.421558	0.255231	604.936
chr2	206256135	206259010	2876	57	0.72164	0.173005	0.548634	604.874
chr20	31093211	31096735	3525	87	0.111013	0.475112	-0.364099	-604.51
chr22	17159297	17159991	695	68	0.313136	0.0775034	0.235632	604.263
chr4	8867541	8868283	743	95	0.0376586	0.171662	-0.134004	-603.966
chr2	43100593	43101390	798	65	0.877338	0.587142	0.290196	603.669
chr15	56007033	56007437	405	42	0.520597	0.138911	0.381686	603.274
chr1	181482543	181483342	800	65	0.384514	0.0924972	0.292017	602.857
chr7	108003137	108003922	786	64	0.465306	0.141717	0.323589	602.851
chr4	2954794	2955540	747	53	0.820497	0.426975	0.393522	602.802
chr17	31559408	31560213	806	96	0.207372	0.395612	-0.18824	-602.546
chr6	122996034	122996827	794	70	0.375163	0.105982	0.269181	601.498
chr9	64488550	64488840	291	32	0.411545	0.929165	-0.517619	-599.322
chr9	124503960	124504835	876	117	0.0260394	0.0864989	-0.0604595	-598.98
chr1	63773811	63774460	650	79	0.0185698	0.148617	-0.130047	-598.505
chr17	50468292	50469150	859	70	0.237143	0.538116	-0.300973	-598.399
chr18	76518503	76519504	1002	39	0.105134	0.709153	-0.604019	-598.124
chr9	77022676	77023996	1321	66	0.391619	0.0697053	0.321914	597.866
chr19	16895712	16896183	472	29	0.770991	0.119863	0.651128	597.457
chr11	8168386	8169425	1040	78	0.198672	0.0279498	0.170722	596.743
chr17	44004667	44005344	678	72	0.023854	0.197975	-0.174121	-596.527
chr15	26772758	26773293	536	76	0.636084	0.363997	0.272087	596.065
chr19	55639989	55640575	587	40	0.320702	0.809983	-0.489281	-595.955
chr6	169961879	169962542	664	71	0.1029	0.314433	-0.211533	-595.949
chr1	125163074	125165109	2036	86	0.355252	0.633439	-0.278187	-595.449
chr15	20476092	20480492	4401	67	0.951416	0.437338	0.514078	595.013
chr12	29149391	29150498	1108	69	0.0696534	0.308902	-0.239249	-595.007
chr8	54174332	54175068	737	40	0.453385	0.919508	-0.466123	-594.872
chr1	90706425	90707378	954	76	0.0598741	0.324071	-0.264197	-594.829
chr1	35120533	35121219	687	41	0.61714	0.156226	0.460914	594.094
chr10	123134315	123135005	691	50	0.535314	0.131152	0.404162	593.642
chr1	203075385	203076587	1203	89	0.0723619	0.282303	-0.209941	-593.581
chr19	49422188	49422966	779	66	0.0417203	0.356517	-0.314796	-592.501
chr7	87039604	87040408	805	36	0.314928	0.848913	-0.533985	-592.422
chr7	101299571	101300546	976	73	0.110196	0.442594	-0.332398	-592.113
chr21	20997839	20998495	657	82	0.0849778	0.256339	-0.171361	-591.51
chr10	75043511	75044299	789	66	0.553627	0.874046	-0.320419	-591.433
chr17	21681691	21682952	1262	79	0.771632	0.484211	0.287421	590.877
chr9	76571505	76572239	735	40	0.0419001	0.390935	-0.349035	-590.732
chr7	146115957	146116754	798	69	0.269836	0.047755	0.222081	590.629
chr7	16850862	16851671	810	42	0.124141	0.574211	-0.45007	-590.616
chr11	44315954	44316737	784	66	0.359135	0.0743402	0.284795	590.171
chr21	26844206	26844836	631	80	0.136586	0.0229104	0.113676	589.513
chr5	140718121	140720442	2322	70	0.526146	0.904529	-0.378383	-589.415
chr1	160083845	160084788	944	112	0.451016	0.28793	0.163086	589.233
chr18	14430815	14431611	797	72	0.520399	0.185074	0.335325	589.206
chr9	137233885	137234858	974	56	0.328606	0.73293	-0.404324	-589.155
chr21	45018909	45019650	742	74	0.500593	0.212287	0.288306	588.57
chr2	45169697	45170975	1279	100	0.0980308	0.29813	-0.200099	-587.429
chr16	737413	738880	1468	50	0.183949	0.627989	-0.44404	-586.105
chr2	196593321	196593970	650	69	0.0495376	0.275382	-0.225845	-586.08
chr11	65872341	65872911	571	69	0.380714	0.123386	0.257328	585.835
chr19	31351075	31351792	718	66	0.0747535	0.272671	-0.197917	-584.913
chr20	7803508	7804196	689	52	0.844004	0.455628	0.388377	584.635
chr7	151013809	151014445	637	49	0.0567783	0.414408	-0.35763	-584.529
chr18	73020	73951	932	70	0.710544	0.412153	0.298391	584.279
chr13	27954275	27954857	583	68	0.499989	0.197467	0.302522	583.995
chr16	68737147	68738221	1075	94	0.335793	0.131242	0.204551	583.986
chr6	167145526	167147263	1738	51	0.333719	0.824017	-0.490299	-583.74
chr14	28767244	28767841	598	75	0.526651	0.26367	0.262981	583.631
chr12	63150422	63151742	1321	101	0.360202	0.177325	0.182877	583.624
chr19	1008798	1009652	855	93	0.852016	0.95497	-0.102955	-583.494
chr14	32932888	32933956	1069	79	0.202886	0.0270344	0.175852	582.793
chr12	129855138	129856426	1289	88	0.693083	0.894144	-0.201062	-582.603
chr20	59933164	59933730	567	73	0.823572	0.619894	0.203678	582.087
chr8	143275399	143276363	965	80	0.0653121	0.265426	-0.200114	-581.871
chr14	23047742	23048482	741	79	0.714693	0.44092	0.273773	581.65
chr1	207669407	207670118	712	55	0.316263	0.0662131	0.25005	581.582
chr5	1009255	1009838	584	75	0.337751	0.1352	0.202551	581.568
chr1	933459	934407	949	49	0.652808	0.203413	0.449396	581.315
chr1	200034219	200035803	1585	77	0.17508	0.498264	-0.323184	-580.599
chr3	137760303	137762052	1750	89	0.394673	0.139173	0.2555	578.453
chr16	1065427	1066084	658	57	0.679696	0.310093	0.369603	578.129
chr16	70679789	70680458	670	70	0.67629	0.887228	-0.210937	-577.875
chr1	148014195	148015470	1276	77	0.364357	0.0876768	0.27668	577.686
chr19	17328874	17329503	630	72	0.41948	0.172092	0.247388	577.653
chr15	28454644	28455401	758	73	0.494658	0.229762	0.264896	577.21
chr3	129003478	129004176	699	67	0.286883	0.039704	0.247179	576.821
chr18	46333549	46334260	712	102	0.0949664	0.0254675	0.0694989	576.672
chr6	158536728	158537547	820	103	0.127196	0.0426139	0.0845823	576.465
chr2	219484260	219485185	926	97	0.030703	0.144651	-0.113948	-576.374
chr5	12482	12957	476	111	0.985057	0.95129	0.0337669	576.159
chr19	58350286	58350892	607	62	0.333078	0.658315	-0.325237	-575.718
chr10	133459471	133460256	786	84	0.755561	0.93037	-0.174809	-575.65
chr22	10571525	10572217	693	96	0.943145	0.84556	0.0975857	575.507
chr22	49516845	49519136	2292	83	0.688313	0.947513	-0.2592	-575.353
chr10	93566560	93567216	657	65	0.488696	0.11445	0.374247	575.3
chr4	25863752	25864456	705	33	0.644017	0.102207	0.54181	575.183
chr17	79832234	79832951	718	57	0.405448	0.763678	-0.358231	-575.155
chr6	45663015	45663708	694	61	0.0638055	0.339471	-0.275665	-575.072
chr17	752900	753566	667	51	0.534396	0.861157	-0.326761	-574.619
chr4	574655	575330	676	92	0.183411	0.358362	-0.174951	-574.569
chr20	3057013	3057688	676	30	0.204344	0.905593	-0.701249	-574.235
chr1	161462297	161463075	779	99	0.0653043	0.147193	-0.0818889	-574.109
chr1	52842745	52843264	520	71	0.193153	0.0270613	0.166092	573.669
chr19	35944469	35945055	587	59	0.91572	0.511951	0.403769	570.616
chr17	21293040	21295202	2163	48	0.327948	0.911787	-0.583838	-570.358
chr1	32892782	32893648	867	76	0.0891488	0.30498	-0.215831	-570.057
chr1	3746329	3747037	709	56	0.39925	0.0951495	0.304101	569.875
chr7	27165091	27165730	640	68	0.0886255	0.335904	-0.247279	-569.851
chr12	124928181	124928798	618	35	0.49377	0.0440428	0.449727	569.803
chr22	44331636	44332120	485	85	0.159919	0.0477026	0.112217	569.562
chr16	89096934	89098059	1126	44	0.73034	0.208019	0.522322	568.652
chr17	26802673	26805392	2720	87	0.243704	0.53607	-0.292366	-568.261
chr21	46297806	46298707	902	67	0.217045	0.495067	-0.278022	-568.127
chr1	237041913	237042707	795	101	0.241372	0.115616	0.125755	566.994
chr16	34590791	34592502	1712	73	0.358744	0.684238	-0.325494	-566.856
chr16	84505122	84506190	1069	41	0.646086	0.0721559	0.57393	566.708
chr7	138146879	138147740	862	33	0.808159	0.152804	0.655355	566.349
chr17	26731028	26732259	1232	117	0.677415	0.821128	-0.143713	-566.286
chr2	10912077	10912758	682	82	0.328505	0.154507	0.173998	565.817
chr2	92079554	92081527	1974	77	0.357697	0.679568	-0.321871	-565.343
chr19	2578771	2579969	1199	60	0.144486	0.486354	-0.341868	-565.343
chr1	7993475	7994250	776	23	0.881541	0.144973	0.736569	565.167
chr3	57196945	57197275	331	27	0.411406	0.958013	-0.546607	-564.965
chr4	157075588	157077247	1660	98	0.16111	0.358319	-0.197208	-564.665
chr2	6918179	6918951	773	46	0.446053	0.0839035	0.362149	564.201
chr17	40342121	40342875	755	68	0.101793	0.344559	-0.242766	-563.877
chr2	221570720	221571384	665	42	0.47285	0.0582749	0.414575	563.861
chr3	48656553	48657427	875	86	0.319999	0.558814	-0.238814	-563.521
chr2	90325921	90326474	554	70	0.0397761	0.171693	-0.131917	-563.382
chr2	8457057	8458032	976	59	0.612818	0.25345	0.359368	563.156
chr19	14979375	14980226	852	96	0.136864	0.0360325	0.100832	563.118
chr11	61955540	61956220	681	54	0.0889027	0.431579	-0.342676	-562.647
chr1	16647943	16648733	791	63	0.231868	0.497971	-0.266102	-562.148
chr8	57994052	57994945	894	80	0.0935109	0.266174	-0.172663	-562.04
chr8	144428874	144429651	778	50	0.0315291	0.275508	-0.243979	-561.746
chr20	50009776	50010404	629	64	0.554291	0.254878	0.299413	561.354
chr10	7407270	7408149	880	66	0.58944	0.320011	0.269429	560.738
chr5	169299620	169300789	1170	73	0.399424	0.137997	0.261427	560.101
chr19	33226618	33227439	822	77	0.346193	0.135263	0.21093	559.853
chr2	112139570	112140801	1232	75	0.135824	0.432259	-0.296435	-559.835
chr5	77850466	77851717	1252	81	0.538598	0.304898	0.233699	559.741
chr3	73624004	73624576	573	86	0.772528	0.56373	0.208797	558.881
chr1	44407202	44407921	720	77	0.256881	0.0642857	0.192596	558.368
chr11	67056751	67057324	574	60	0.325737	0.0585639	0.267173	558.36
chr17	30971650	30972634	985	41	0.681273	0.169718	0.511554	558.196
chr17	7858306	7859097	792	35	0.583299	0.103949	0.47935	558.073
chr9	96719422	96720259	838	61	0.0486247	0.341774	-0.293149	-557.208
chr2	467470	468829	1360	97	0.178033	0.38693	-0.208896	-557.022
chr2	239231182	239232123	942	48	0.207909	0.684683	-0.476774	-556.966
chr2	9207027	9207750	724	92	0.0135576	0.0913262	-0.0777687	-556.058
chr4	175427600	175428301	702	56	0.596324	0.888832	-0.292508	-556.028
chr19	7730732	7731522	791	84	0.330719	0.589378	-0.258659	-555.83
chr17	43952891	43953709	819	70	0.135599	0.39382	-0.258221	-555.317
chr1	1711945	1712663	719	51	0.682695	0.957124	-0.27443	-555.2
chr7	35257264	35258166	903	74	0.0848908	0.312584	-0.227693	-555.097
chr21	42684802	42685762	961	54	0.507611	0.846776	-0.339165	-554.731
chr8	144273968	144275142	1175	54	0.174331	0.564573	-0.390243	-554.132
chr1	16625302	16627938	2637	73	0.516075	0.889458	-0.373383	-554.041
chr9	135075095	135075816	722	75	0.46585	0.216555	0.249295	553.556
chr7	65258496	65259213	718	63	0.837874	0.499474	0.3384	553.473
chr3	125766214	125766935	722	73	0.0298697	0.180784	-0.150915	-553.455
chr9	77020577	77021611	1035	79	0.326507	0.0868991	0.239608	553.407
chr18	47260054	47261370	1317	90	0.498297	0.228862	0.269436	553.287
chr20	30289509	30290797	1289	57	0.257102	0.0240922	0.23301	553.268
chr10	133423132	133423753	622	75	0.0793714	0.246327	-0.166956	-553.223
chr10	2501286	2501967	682	67	0.663736	0.905136	-0.2414	-553.147
chr20	21101666	21102365	700	49	0.518017	0.08181	0.436207	552.741
chr7	104328181	104329034	854	73	0.0346948	0.194268	-0.159573	-552.732
chr6	6002060	6003393	1334	92	0.148331	0.359555	-0.211224	-552.512
chr6	57941151	57941675	525	18	0.959724	0.162558	0.797166	552.506
chr9	133608901	133609566	666	85	0.514959	0.289918	0.225041	551.574
chr19	55080537	55081540	1004	76	0.292195	0.0560006	0.236195	551.308
chr15	20436391	20438966	2576	65	0.951747	0.585182	0.366565	551.103
chr12	113467135	113467978	844	71	0.0637381	0.264939	-0.2012	-551.089
chr17	19867680	19868298	619	81	0.208934	0.0751949	0.133739	550.845
chr7	100744937	100745758	822	53	0.290837	0.669437	-0.378599	-550.529
chr4	1248725	1249245	521	113	0.0322108	0.00730157	0.0249092	550.519
chr10	123145891	123146643	753	60	0.383924	0.0566614	0.327263	550.422
chr2	80304280	80304873	594	55	0.371825	0.0843709	0.287454	550.406
chr17	80477479	80478112	634	70	0.210834	0.0421064	0.168728	550.153
chr13	36673758	36674408	651	64	0.0393818	0.229098	-0.189716	-549.598
chr12	131003622	131004656	1035	50	0.277272	0.718576	-0.441304	-549.425
chr4	48490572	48491402	831	117	0.317232	0.463188	-0.145956	-549.326
chr15	81002150	81002593	444	54	0.48474	0.183727	0.301013	549.308
chr7	32298479	32299061	583	65	0.345165	0.0922004	0.252965	549.164
chr9	136991522	136992303	782	63	0.391506	0.105178	0.286327	548.868
chr17	79609902	79610532	631	72	0.144424	0.384364	-0.23994	-547.698
chr6	78910550	78911265	716	55	0.0867784	0.406224	-0.319446	-547.65
chr3	128674705	128675392	688	24	0.814136	0.0714112	0.742725	547.512
chr7	56367727	56369254	1528	76	0.828173	0.575816	0.252358	547.075
chr7	67364373	67365066	694	66	0.916944	0.721654	0.19529	546.761
chr1	3188231	3189203	973	42	0.760156	0.246375	0.513781	546.73
chr13	112062499	112063254	756	67	0.201742	0.471337	-0.269595	-546.671
chr22	49543587	49546830	3244	63	0.476625	0.935526	-0.458901	-546.24
chr5	55695807	55696968	1162	102	0.875136	0.971763	-0.0966269	-546.201
chr9	63814669	63816198	1530	77	0.530887	0.281152	0.249735	545.65
chr17	34581282	34582077	796	86	0.139936	0.0139152	0.126021	545.466
chr11	75428083	75428908	826	46	0.497836	0.0695678	0.428268	545.098
chr8	90165	90747	583	41	0.245644	0.772678	-0.527034	-544.819
chr1	143327005	143327474	470	100	0.807593	0.911492	-0.103899	-544.67
chr22	19722936	19723647	712	64	0.16431	0.457854	-0.293544	-544.471
chr2	234952541	234953178	638	65	0.253408	0.0521695	0.201239	544.061
chr4	184096707	184097774	1068	42	0.721719	0.345109	0.37661	544.049
chr6	35213318	35214002	685	60	0.175894	0.476065	-0.300171	-543.993
chr1	145475133	145475862	730	44	0.0655656	0.443642	-0.378077	-543.77
chr9	98709215	98709866	652	67	0.32308	0.0930876	0.229992	543.752
chr1	47996966	47997650	685	90	0.0970888	0.0144961	0.0825927	543.662
chr9	1051609	1052151	543	79	0.0410649	0.150087	-0.109022	-543.553
chr7	192586	193313	728	110	0.102927	0.032908	0.0700191	542.773
chr13	24510883	24511609	727	19	0.761646	0.02583	0.735816	542.605
chr17	81803768	81804507	740	101	0.0281102	0.0976768	-0.0695666	-542.562
chr1	2789438	2790120	683	88	0.212652	0.425048	-0.212396	-542.426
chr11	2270957	2271820	864	78	0.256489	0.550439	-0.293951	-542.42
chr7	66413253	66414317	1065	67	0.174138	0.483734	-0.309596	-542.301
chr13	98543328	98544342	1015	32	0.710765	0.117589	0.593176	541.975
chr10	129958618	129959111	494	60	0.0963487	0.346857	-0.250509	-541.771
chr11	8936421	8937029	609	32	0.888337	0.200543	0.687794	541.37
chr14	103138291	103139401	1111	82	0.62764	0.855132	-0.227492	-541.355
chr19	58520777	58521438	662	38	0.590136	0.959519	-0.369383	-541.225
chr10	14995715	14996582	868	57	0.620814	0.918842	-0.298028	-541.17
chr2	113979431	113980064	634	75	0.439306	0.766664	-0.327358	-540.923
chr2	16013030	16014490	1461	63	0.630763	0.281301	0.349462	540.366
chr17	5112302	5113284	983	35	0.134807	0.728485	-0.593678	-539.834
chr9	111891606	111892588	983	21	0.891465	0.144747	0.746718	539.54
chr9	135989709	135990465	757	37	0.657411	0.178871	0.478541	539.375
chr12	43551554	43552480	927	89	0.442192	0.199134	0.243058	539.307
chr21	8213364	8213872	509	118	0.318739	0.252128	0.0666117	538.734
chr22	50547111	50547624	514	42	0.586257	0.963434	-0.377177	-537.947
chr1	247530657	247531343	687	60	0.563213	0.901469	-0.338256	-537.901
chr14	101583802	101584733	932	57	0.394755	0.782097	-0.387342	-537.759
chr17	50781172	50782106	935	48	0.172133	0.684321	-0.512187	-537.66
chr19	38527280	38528727	1448	65	0.459659	0.794294	-0.334635	-537.3
chr11	47214157	47214877	721	34	0.495855	0.039136	0.456719	537.253
chr2	63055379	63056540	1162	77	0.345652	0.112683	0.232969	537.128
chr19	3786180	3786930	751	74	0.193908	0.0366958	0.157212	537.086
chr7	82443106	82443810	705	102	0.0486264	0.142911	-0.0942851	-536.917
chr15	73367615	73368105	491	72	0.0851614	0.33403	-0.248869	-536.413
chr16	1432395	1433182	788	60	0.289448	0.586425	-0.296977	-536.146
chr10	133568676	133569434	759	79	0.514596	0.737325	-0.222729	-535.835
chr1	37033874	37034367	494	70	0.075311	0.275156	-0.199845	-535.811
chr20	24469461	24470249	789	97	0.242396	0.112381	0.130015	534.801
chr7	156639922	156640413	492	52	0.188777	0.481246	-0.292469	-534.093
chr4	4871102	4872012	911	61	0.112579	0.448366	-0.335787	-533.745
chr15	29569896	29570402	507	69	0.0704769	0.26981	-0.199334	-532.551
chr22	23402104	23402723	620	58	0.369854	0.089491	0.280363	532.404
chr8	80893516	80894998	1483	43	0.10619	0.490536	-0.384346	-532.12
chr3	128653357	128654359	1003	50	0.956162	0.601364	0.354798	532.054
chr20	1184910	1185468	559	80	0.155545	0.044116	0.111429	532.032
chr11	45921834	45922478	645	50	0.570818	0.22536	0.345457	531.98
chr3	108091269	108091713	445	53	0.495744	0.181091	0.314653	531.559
chr9	132586371	132587260	890	74	0.227423	0.0597923	0.16763	531.552
chr14	36517376	36518224	849	99	0.475761	0.295383	0.180379	531.538
chr13	21326130	21326714	585	42	0.9712	0.518691	0.452509	531.093
chr8	26045751	26046402	652	56	0.397661	0.0968071	0.300854	531.009
chr8	17496970	17497694	725	91	0.113917	0.0305865	0.0833303	530.571
chr20	64049119	64049644	526	81	0.0815511	0.0115835	0.0699676	530.097
chr5	101783223	101784246	1024	37	0.175385	0.767084	-0.591698	-529.987
chr17	73147752	73148640	889	32	0.360156	0.91813	-0.557974	-529.224
chr6	98832316	98832939	624	53	0.48606	0.138759	0.347302	528.778
chr17	8347072	8347871	800	53	0.396142	0.832576	-0.436434	-528.55
chr18	14450132	14450735	604	74	0.337389	0.120906	0.216483	528.265
chr2	42047335	42047897	563	77	0.151941	0.0310093	0.120932	528.102
chr6	106360205	106361069	865	85	0.0495955	0.213115	-0.163519	-527.996
chr19	55086425	55087074	650	58	0.372541	0.0790429	0.293498	527.68
chr10	132388102	132388737	636	76	0.301496	0.121931	0.179565	527.309
chr1	242523328	242524412	1085	84	0.0443317	0.179546	-0.135214	-527.288
chr7	128915534	128916334	801	65	0.504193	0.743663	-0.23947	-527.268
chr16	33028243	33029211	969	109	0.821855	0.699706	0.122149	526.627
chr2	172172425	172173154	730	61	0.0295428	0.336679	-0.307136	-526.306
chr7	27245900	27246433	534	67	0.0469745	0.207941	-0.160967	-526.181
chr11	72243462	72244186	725	64	0.172183	0.494129	-0.321946	-525.484
chr7	111728165	111728778	614	43	0.59457	0.904981	-0.310411	-525.331
chr13	107867736	107868713	978	86	0.373255	0.161711	0.211545	525.127
chr2	130549409	130550301	893	57	0.85409	0.498726	0.355364	524.75
chr9	43342359	43344300	1942	70	0.394221	0.715032	-0.320811	-524.683
chr6	160348213	160348800	588	83	0.29196	0.135259	0.156701	523.069
chr17	78358581	78359186	606	53	0.348073	0.0557643	0.292309	522.983
chr1	225911256	225911922	667	41	0.220352	0.679226	-0.458875	-522.439
chr13	112067844	112068370	527	81	0.416816	0.606167	-0.189351	-522.088
chr21	44369405	44370198	794	59	0.503559	0.829497	-0.325938	-521.749
chr1	125156085	125158358	2274	85	0.333496	0.607356	-0.27386	-521.661
chr5	180208539	180209132	594	76	0.0307939	0.119324	-0.0885298	-520.85
chr1	2549387	2550387	1001	44	0.138555	0.623079	-0.484523	-520.503
chr12	6539929	6541158	1230	48	0.180268	0.594629	-0.414362	-520.061
chr11	9004077	9004675	599	70	0.0616209	0.243901	-0.18228	-520.017
chr3	28575887	28576576	690	70	0.0775079	0.286649	-0.209141	-519.99
chr13	23903081	23904316	1236	86	0.294845	0.0944033	0.200441	519.932
chr13	108495653	108496118	466	70	0.4114	0.179355	0.232046	519.901
chr10	4826043	4826603	561	63	0.060448	0.245135	-0.184687	-519.878
chr2	130756069	130756608	540	70	0.0723312	0.25459	-0.182259	-519.783
chr20	25859729	25860753	1025	63	0.789326	0.389739	0.399587	519.463
chr16	1093214	1093854	641	62	0.620894	0.876325	-0.255431	-519.416
chr2	25215630	25216227	598	56	0.120451	0.414026	-0.293575	-518.655
chr19	6041801	6042699	899	33	0.380954	0.896903	-0.515949	-518.641
chr10	122818511	122819093	583	50	0.385632	0.772592	-0.386959	-517.986
chr9	137174814	137175609	796	57	0.379908	0.733839	-0.353931	-517.681
chr19	2291389	2291921	533	72	0.937262	0.794858	0.142404	517.29
chr11	61042262	61043634	1373	31	0.657698	0.0737319	0.583966	516.818
chr17	82238170	82239109	940	41	0.779639	0.244473	0.535167	516.517
chr20	25984898	25985502	605	41	0.595028	0.135337	0.459691	516.201
chr15	58065005	58065622	618	60	0.200262	0.469821	-0.269559	-516.1
chr17	26783208	26785562	2355	68	0.224633	0.585839	-0.361207	-515.776
chr8	78762193	78762706	514	36	0.164367	0.769542	-0.605175	-515.639
chr14	29927752	29928333	582	69	0.0448819	0.240572	-0.19569	-515.635
chr4	212322	213123	802	61	0.702179	0.373711	0.328468	515.345
chr16	34159165	34160399	1235	113	0.852752	0.730262	0.12249	514.976
chr17	28717224	28717982	759	90	0.18336	0.0685231	0.114837	514.402
chr19	41998847	41999344	498	78	0.0160294	0.0959794	-0.0799501	-514.076
chr6	25881943	25882565	623	33	0.412722	0.909084	-0.496363	-513.816
chr11	518557	519076	520	67	0.304092	0.0884773	0.215615	513.708
chr1	161420453	161421459	1007	37	0.420195	0.92153	-0.501335	-513.471
chr16	67149890	67150391	502	74	0.294391	0.496506	-0.202115	-512.77
chr12	113471082	113472376	1295	102	0.163422	0.333773	-0.170351	-512.76
chr5	168529458	168529976	519	88	0.284977	0.45847	-0.173493	-512.526
chr17	8072166	8073338	1173	69	0.370239	0.0814754	0.288763	512.219
chr2	95857588	95861318	3731	21	0.893285	0.077479	0.815806	511.939
chr2	44802369	44802951	583	45	0.10873	0.531634	-0.422904	-511.821
chr8	52940410	52941276	867	70	0.479757	0.234884	0.244873	511.541
chr7	150047422	150048209	788	86	0.0223151	0.123767	-0.101452	-511.54
chr12	122524941	122525611	671	29	0.819948	0.181389	0.63856	511.356
chr20	63774741	63775528	788	66	0.797725	0.54507	0.252655	511.17
chr20	34268853	34269534	682	58	0.46126	0.163458	0.297802	510.715
chr7	62300171	62301702	1532	58	0.619131	0.250757	0.368374	510.315
chr9	136094800	136095268	469	85	0.0848428	0.0178984	0.0669444	510.144
chr15	96331733	96332296	564	54	0.277361	0.59832	-0.320959	-509.792
chr19	13024600	13025374	775	53	0.245166	0.597597	-0.35243	-509.717
chr1	109695927	109699289	3363	40	0.933928	0.227793	0.706134	509.69
chr12	115451756	115452378	623	81	0.0932171	0.0133594	0.0798577	509.422
chr11	18208943	18209510	568	38	0.812335	0.291207	0.521128	509.131
chr4	169774534	169775217	684	46	0.215103	0.560067	-0.344964	-508.878
chr5	141409224	141410177	954	75	0.439741	0.712838	-0.273096	-508.829
chr6	39228018	39229297	1280	63	0.560655	0.25566	0.304995	508.809
chr2	192193858	192194852	995	56	0.383985	0.0530128	0.330973	508.758
chr8	142450573	142451248	676	68	0.0196578	0.183412	-0.163755	-508.742
chr6	168233878	168237747	3870	58	0.256287	0.737823	-0.481536	-508.624
chr3	184603958	184604702	745	65	0.261322	0.0206229	0.240699	507.581
chr11	133140693	133141047	355	62	0.747578	0.910611	-0.163033	-507.131
chr11	102110750	102111784	1035	96	0.0581853	0.174789	-0.116604	-506.494
chr4	185534626	185535491	866	62	0.256362	0.0391859	0.217176	506.167
chr17	81342388	81343260	873	69	0.15434	0.393882	-0.239542	-506.095
chr8	84184302	84185104	803	56	0.390428	0.0877416	0.302686	505.53
chr4	154491297	154492594	1298	74	0.0320892	0.214755	-0.182665	-505.408
chr17	2057172	2057744	573	80	0.0650731	0.193004	-0.127931	-505.14
chr6	88047544	88048134	591	74	0.938682	0.782873	0.155809	504.793
chr19	58396400	58396996	597	91	0.370285	0.201787	0.168499	504.266
chr11	1571268	1571847	580	64	0.18069	0.0279539	0.152736	504.067
chr8	144185379	144186048	670	51	0.304538	0.697063	-0.392525	-503.837
chr13	112071823	112072543	721	58	0.0922329	0.349272	-0.257039	-503.757
chr13	52599906	52600598	693	71	0.19087	0.0256704	0.1652	503.757
chr2	118835098	118836165	1068	84	0.3026	0.106178	0.196422	503.6
chr22	11973557	11974391	835	53	0.68602	0.333497	0.352523	502.829
chr16	46843974	46844652	679	72	0.443656	0.723733	-0.280077	-501.969
chr3	154121816	154123113	1298	90	0.432303	0.237678	0.194625	501.931
chr7	35253649	35254424	776	78	0.0980257	0.253432	-0.155406	-501.36
chr9	138220712	138221615	904	62	0.3264	0.606869	-0.280469	-501.329
chr11	782860	784077	1218	52	0.535859	0.950005	-0.414145	-501.21
chr18	28177633	28178140	508	87	0.0186659	0.0852395	-0.0665737	-501.117
chr11	120563878	120564553	676	49	0.484465	0.146172	0.338293	499.47
chr1	6424686	6425194	509	77	0.234637	0.0520144	0.182623	499.46
chr21	26967483	26968317	835	48	0.0937287	0.420801	-0.327073	-499.318
chr11	134762067	134762820	754	64	0.524989	0.812721	-0.287732	-499.306
chr17	74842776	74843434	659	90	0.286213	0.134535	0.151678	499.051
chr19	13207056	13207619	564	63	0.919167	0.768571	0.150596	498.902
chr5	174751100	174751839	740	85	0.0703377	0.229582	-0.159244	-498.502
chr17	26821136	26823789	2654	76	0.203275	0.511026	-0.307751	-498.11
chr6	79631116	79631807	692	67	0.0610521	0.255677	-0.194625	-497.99
chr10	13158318	13159021	704	43	0.182426	0.594201	-0.411775	-497.595
chr22	49971951	49972736	786	53	0.66692	0.23119	0.43573	497.193
chr5	157690315	157690949	635	57	0.875842	0.533327	0.342515	497.114
chr19	12769533	12770072	540	43	0.610339	0.90162	-0.291281	-497.068
chr6	98835320	98836208	889	79	0.126894	0.333339	-0.206445	-496.881
chr21	40846487	40846977	491	67	0.390548	0.630785	-0.240237	-496.824
chr4	164956722	164957589	868	45	0.0468461	0.419386	-0.37254	-496.617
chr18	34493808	34494549	742	80	0.224339	0.0667906	0.157548	496.396
chr5	83362	84464	1103	89	0.802298	0.622129	0.180169	496.242
chr10	119651867	119652510	644	66	0.160945	0.0274236	0.133522	496.166
chr17	83208227	83208897	671	41	0.465739	0.0579114	0.407827	495.921
chr7	16586291	16587097	807	38	0.85424	0.365087	0.489153	495.858
chr1	228608374	228609108	735	61	0.549793	0.815205	-0.265412	-495.27
chr18	111675	112335	661	66	0.131091	0.301166	-0.170076	-494.922
chr15	26971120	26971788	669	87	0.33351	0.553468	-0.219958	-494.778
chr7	4883053	4883715	663	88	0.0430609	0.141136	-0.0980752	-494.496
chr13	23945543	23946552	1010	53	0.307259	0.697493	-0.390233	-494.044
chr6	31682871	31683732	862	55	0.434538	0.799034	-0.364495	-493.586
chr19	39307752	39308439	688	83	0.942585	0.819842	0.122743	493.472
chr19	17873084	17873980	897	52	0.583771	0.209176	0.374595	492.547
chr11	640036	640804	769	68	0.218606	0.0330984	0.185508	492.279
chr1	183416751	183417692	942	67	0.376947	0.693117	-0.31617	-492.052
chr8	143733561	143734346	786	100	0.0193432	0.0829472	-0.063604	-490.874
chr10	114043946	114044440	495	66	0.133104	0.329727	-0.196623	-490.331
chr3	197023833	197024410	578	34	0.318311	0.814087	-0.495776	-490.32
chr9	136095547	136096251	705	75	0.117734	0.280748	-0.163014	-489.798
chr12	3366019	3366520	502	63	0.0251206	0.155106	-0.129985	-489.643
chr8	19013813	19014691	879	78	0.061308	0.203793	-0.142485	-489.593
chr16	56637934	56638682	749	64	0.042251	0.283455	-0.241204	-489.214
chr3	75657282	75658943	1662	53	0.166201	0.515612	-0.349411	-488.701
chr8	15540127	15540823	697	68	0.213689	0.477039	-0.263349	-488.611
chr20	62201025	62202338	1314	53	0.749929	0.348888	0.40104	488.424
chr21	45405652	45406111	460	79	0.140162	0.040695	0.0994669	487.769
chr12	114699718	114700812	1095	64	0.120881	0.43814	-0.317259	-487.767
chr1	21814275	21814967	693	67	0.412119	0.149049	0.26307	487.662
chr2	232420369	232421029	661	70	0.0684049	0.219363	-0.150959	-487.547
chr2	92081896	92083426	1531	63	0.689648	0.323293	0.366355	487.505
chr1	47433874	47434654	781	56	0.547515	0.212637	0.334878	487.479
chr5	115816384	115817153	770	63	0.303706	0.0795497	0.224156	487.196
chr3	138946113	138946735	623	75	0.0686937	0.226965	-0.158271	-487.009
chr19	13817398	13818583	1186	49	0.273929	0.668691	-0.394762	-486.954
chr6	31766032	31766885	854	37	0.922985	0.470239	0.452746	486.858
chr22	49051880	49052691	812	47	0.775155	0.390285	0.38487	486.796
chr12	114666729	114667741	1013	60	0.488203	0.134507	0.353696	486.034
chr22	50177935	50178560	626	62	0.802948	0.956331	-0.153383	-485.942
chr1	28246779	28247577	799	47	0.221333	0.0128611	0.208472	485.903
chr3	142946803	142947775	973	52	0.676482	0.327255	0.349227	485.808
chr6	170288158	170288734	577	35	0.886573	0.375242	0.511331	485.774
chr17	16352016	16352699	684	35	0.0540515	0.514642	-0.46059	-485.58
chr18	28176545	28177074	530	65	0.190552	0.0440088	0.146544	485.494
chr4	190092482	190093142	661	72	0.891898	0.724762	0.167136	485.423
chr1	75134753	75135499	747	45	0.0244218	0.379585	-0.355164	-485.178
chr6	26304744	26305951	1208	34	0.172966	0.712975	-0.540009	-485.156
chr15	96331047	96331529	483	78	0.199598	0.0728441	0.126754	483.859
chr14	76376837	76377386	550	64	0.0346113	0.206353	-0.171742	-483.773
chr7	127650893	127651625	733	36	0.069015	0.538605	-0.46959	-483.754
chr6	84763452	84764065	614	68	0.0314072	0.17017	-0.138763	-483.282
chr7	158253049	158254071	1023	46	0.239107	0.680538	-0.441431	-483.218
chr6	19836576	19837364	789	64	0.676692	0.36255	0.314142	482.839
chr10	133104205	133104828	624	31	0.796675	0.233648	0.563027	482.811
chr8	23709667	23711133	1467	80	0.488271	0.21856	0.269711	482.766
chr1	99765366	99766125	760	31	0.503813	0.976647	-0.472833	-482.634
chr17	8799147	8799721	575	51	0.917435	0.564979	0.352456	482.558
chr15	67063881	67064757	877	31	0.906107	0.326053	0.580053	482.296
chr5	123099181	123099944	764	56	0.149698	0.430479	-0.280781	-481.904
chr17	18634728	18635358	631	56	0.385562	0.121818	0.263745	481.892
chr2	174336308	174336813	506	67	0.36716	0.169737	0.197422	481.78
chr21	45555480	45556384	905	79	0.439032	0.237757	0.201275	481.192
chr8	1350382	1351019	638	67	0.791862	0.942089	-0.150227	-480.983
chr16	36125654	36127143	1490	63	0.361269	0.668478	-0.30721	-480.938
chr12	53994041	53994783	743	63	0.445619	0.194116	0.251503	480.934
chr10	1327062	1328007	946	55	0.935863	0.584008	0.351856	480.237
chr2	112159397	112160012	616	34	0.553859	0.121399	0.43246	479.997
chr8	98974092	98974771	680	72	0.244971	0.0593611	0.18561	479.949
chr17	76076297	76077066	770	71	0.0242883	0.14284	-0.118551	-479.787
chr20	6767927	6768448	522	69	0.0752749	0.22122	-0.145945	-479.675
chr15	96333018	96333690	673	59	0.41653	0.145642	0.270888	479.53
chr18	12287091	12287866	776	48	0.115811	0.487178	-0.371366	-479.428
chr3	130093669	130094987	1319	33	0.0937242	0.75373	-0.660006	-479.354
chr19	54416526	54417153	628	45	0.796564	0.460884	0.335679	479.105
chr10	125892554	125894395	1842	33	0.307411	0.891277	-0.583866	-479.088
chr5	96921829	96922898	1070	31	0.314119	0.910039	-0.595919	-478.626
chr1	10704331	10704968	638	50	0.41069	0.789194	-0.378504	-478.534
chr15	40281603	40282149	547	67	0.232702	0.448543	-0.215841	-478.5
chr12	54000195	54000685	491	66	0.135778	0.325098	-0.18932	-478.494
chr1	6454776	6455245	470	71	0.275627	0.11398	0.161647	478.097
chr15	69451755	69452622	868	33	0.495828	0.0296119	0.466216	477.938
chr15	90000076	90000796	721	56	0.77124	0.47852	0.29272	477.753
chr16	87603280	87604173	894	66	0.0542693	0.250449	-0.19618	-477.298
chr10	133637361	133638096	736	57	0.311204	0.0432123	0.267992	477.2
chr8	57216314	57217560	1247	58	0.368008	0.793902	-0.425894	-477.074
chr21	7933406	7935453	2048	69	0.24964	0.521329	-0.271688	-476.622
chr1	36321883	36322749	867	70	0.603508	0.357207	0.246301	476.471
chr3	62370114	62370755	642	43	0.439362	0.0558832	0.383479	476.116
chr14	23365007	23365686	680	69	0.0262575	0.153888	-0.12763	-476.008
chr22	46536793	46537256	464	81	0.236534	0.115019	0.121515	474.649
chr20	2820469	2821660	1192	90	0.548585	0.322201	0.226384	474.058
chr5	136191116	136192130	1015	53	0.111019	0.444302	-0.333283	-473.97
chr7	1158768	1159650	883	48	0.503091	0.147155	0.355936	473.865
chr12	54587980	54588795	816	77	0.0838542	0.278788	-0.194934	-473.693
chr7	602205	602939	735	39	0.486274	0.111571	0.374703	473.693
chr2	109615355	109615969	615	40	0.334677	0.759717	-0.42504	-473.635
chr10	26217700	26218503	804	80	0.078295	0.236591	-0.158296	-473.53
chr10	43409617	43410160	544	37	0.381157	0.0271177	0.35404	473.225
chr2	114661850	114662586	737	57	0.66349	0.358877	0.304614	473.179
chr1	165235392	165236445	1054	81	0.137814	0.326708	-0.188894	-473.029
chr16	73065919	73066939	1021	81	0.104107	0.299422	-0.195316	-472.866
chr15	28788655	28789173	519	56	0.189251	0.475411	-0.28616	-472.049
chr16	88100686	88101476	791	44	0.726357	0.297146	0.429211	472.015
chr4	57194320	57195052	733	49	0.883566	0.479948	0.403618	471.944
chr1	44417710	44418598	889	81	0.258971	0.0994259	0.159545	471.885
chr13	27919864	27920479	616	72	0.167757	0.405751	-0.237994	-471.096
chr10	122462063	122463136	1074	77	0.133683	0.329544	-0.195862	-471.006
chr16	87726256	87726693	438	90	0.989885	0.958349	0.031536	470.778
chr15	24970106	24974057	3952	52	0.474961	0.957099	-0.482139	-470.675
chr8	27879354	27879975	622	34	0.436926	0.880545	-0.443619	-470.664
chr9	69672362	69672872	511	66	0.0267656	0.185185	-0.158419	-470.576
chr8	69445415	69445826	412	26	0.901124	0.269155	0.631969	470.355
chr6	37649886	37650529	644	37	0.41075	0.972266	-0.561516	-470.156
chr20	21505765	21506311	547	64	0.277796	0.0673453	0.210451	470.05
chr13	60267519	60268518	1000	31	0.734077	0.115267	0.61881	469.834
chr21	7950685	7952973	2289	63	0.119717	0.416376	-0.296659	-469.08
chr7	114084706	114085241	536	53	0.0355516	0.281714	-0.246163	-468.835
chr3	75785103	75789107	4005	128	0.576618	0.376797	0.199821	468.822
chr4	16228381	16229088	708	31	0.074014	0.558917	-0.484903	-468.801
chr14	51650417	51651114	698	36	0.849438	0.349101	0.500337	468.763
chr1	156848830	156849610	781	55	0.528925	0.216419	0.312506	468.752
chr19	39032179	39033135	957	58	0.349414	0.0839223	0.265492	468.596
chr5	93584595	93585247	653	83	0.0247209	0.0974103	-0.0726895	-468.589
chr19	53197245	53198048	804	44	0.461567	0.0722591	0.389308	468.214
chr10	75396792	75397382	591	51	0.119032	0.385188	-0.266155	-468.202
chr5	1245672	1246428	757	67	0.50219	0.778699	-0.276509	-468.169
chr19	19538129	19538794	666	56	0.123616	0.437687	-0.314071	-467.578
chr20	57265605	57266293	689	71	0.0952896	0.278607	-0.183318	-467.256
chr1	904287	904768	482	66	0.225047	0.0547307	0.170316	466.933
chr16	677248	678053	806	55	0.882578	0.547395	0.335183	466.288
chr3	185825914	185826448	535	54	0.247862	0.0517407	0.196122	466.133
chr22	20358317	20358973	657	94	0.97709	0.929421	0.0476688	465.759
chr19	23070225	23071371	1147	64	0.409764	0.149441	0.260323	465.564
chr9	136222567	136223550	984	40	0.943615	0.481299	0.462315	464.95
chr13	20118982	20119728	747	38	0.0707955	0.469055	-0.398259	-464.656
chr9	68298420	68302110	3691	39	0.478445	0.969836	-0.491391	-464.568
chr1	16938673	16939350	678	46	0.838525	0.474444	0.36408	464.194
chr10	100748533	100749590	1058	67	0.243958	0.0475105	0.196448	463.815
chr10	132941956	132942664	709	66	0.0455598	0.226067	-0.180507	-463.316
chr1	152188529	152189401	873	53	0.35263	0.0575738	0.295056	463.075
chr6	35182134	35182786	653	55	0.488481	0.733668	-0.245187	-462.727
chr5	43038015	43039063	1049	39	0.1855	0.6745	-0.489	-462.164
chr3	196207129	196207888	760	76	0.347306	0.118323	0.228983	461.818
chr6	1620277	1620813	537	54	0.407402	0.684946	-0.277544	-461.776
chr5	140842209	140842634	426	27	0.88872	0.333784	0.554936	461.703
chr16	2785382	2785979	598	64	0.389217	0.141792	0.247425	461.584
chr6	83430580	83431234	655	57	0.339845	0.0811124	0.258732	461.388
chr5	322473	323112	640	50	0.866673	0.617501	0.249172	461.178
chr5	138241699	138242280	582	61	0.0418345	0.212004	-0.17017	-461.151
chr17	81452481	81453541	1061	58	0.160771	0.546269	-0.385498	-460.952
chr1	154866713	154867627	915	30	0.763143	0.132517	0.630626	460.905
chr4	170025774	170026332	559	71	0.212772	0.0896806	0.123091	460.625
chr2	238846975	238847536	562	61	0.14683	0.389391	-0.242561	-460.411
chr4	173537943	173538651	709	48	0.116362	0.471967	-0.355605	-460.259
chr1	16630415	16631621	1207	55	0.700027	0.937862	-0.237836	-460.004
chr14	37591586	37592207	622	57	0.595591	0.289395	0.306196	459.906
chr2	288379	288880	502	71	0.0435235	0.150842	-0.107319	-459.45
chr17	5115755	5116582	828	83	0.742554	0.523059	0.219495	459.193
chr19	51326606	51327359	754	58	0.411241	0.142148	0.269093	459.113
chr5	32711606	32712372	767	74	0.0611623	0.191492	-0.13033	-458.164
chr19	1795969	1796902	934	66	0.675392	0.414984	0.260407	458.127
chr11	2269994	2270569	576	82	0.119251	0.254688	-0.135437	-457.979
chr18	57352276	57352842	567	50	0.110838	0.434832	-0.323995	-457.932
chr9	137329345	137329904	560	49	0.79561	0.469545	0.326064	457.915
chr14	69571659	69572297	639	75	0.100009	0.236762	-0.136753	-457.601
chr1	239386787	239387309	523	64	0.120576	0.319696	-0.199121	-457.453
chr21	33026873	33027458	586	64	0.263967	0.0918371	0.17213	457.132
chr19	497452	498294	843	80	0.17148	0.033452	0.138027	457.125
chr15	26867032	26867492	461	68	0.315013	0.150347	0.164666	457.077
chr7	101164165	101164956	792	72	0.0506141	0.192498	-0.141884	-456.786
chr12	39145111	39145689	579	66	0.251	0.489017	-0.238017	-456.185
chr2	238128407	238129198	792	42	0.873265	0.511189	0.362076	455.541
chr5	132747485	132747992	508	68	0.268572	0.454766	-0.186193	-455.436
chr18	76495002	76495621	620	83	0.0588352	0.0107475	0.0480877	455.141
chr1	13582977	13583575	599	26	0.098862	0.670025	-0.571163	-455.121
chr19	56507244	56508135	892	82	0.349131	0.180327	0.168805	455.113
chr20	45316422	45317094	673	59	0.496879	0.183209	0.31367	454.996
chr5	146339731	146340588	858	71	0.465172	0.224446	0.240727	454.802
chr13	106917399	106917996	598	61	0.121425	0.338028	-0.216603	-454.665
chr10	38896747	38898595	1849	58	0.225693	0.571568	-0.345875	-453.96
chr17	7437061	7437575	515	63	0.15727	0.432354	-0.275084	-453.594
chr15	68431004	68431698	695	70	0.216127	0.471062	-0.254935	-453.591
chr1	247373508	247374100	593	41	0.596081	0.18294	0.413141	453.432
chr5	45695416	45695997	582	62	0.463869	0.193948	0.269921	453.168
chr9	43324803	43326357	1555	65	0.297721	0.620054	-0.322333	-453.129
chr9	43347351	43349046	1696	65	0.299043	0.626416	-0.327373	-452.719
chr2	85292082	85292318	237	23	0.932173	0.213691	0.718482	452.684
chr2	120344093	120344879	787	70	0.194321	0.0279246	0.166396	452.541
chr2	5696563	5697063	501	63	0.248578	0.0787855	0.169793	452.371
chr17	27349227	27349841	615	59	0.224256	0.473975	-0.249718	-452.289
chr7	47052800	47053310	511	56	0.718491	0.461571	0.25692	452.134
chr22	27614099	27614824	726	60	0.44323	0.1764	0.26683	452.115
chr16	1992420	1992971	552	69	0.674123	0.472545	0.201579	451.936
chr3	119551964	119552812	849	30	0.220534	0.801677	-0.581143	-451.816
chr16	66427078	66427542	465	75	0.0294433	0.103796	-0.0743529	-451.786
chr12	131783512	131785343	1832	48	0.813467	0.437134	0.376333	451.751
chr1	65309232	65309963	732	69	0.172298	0.379132	-0.206835	-451.648
chr1	215082852	215083414	563	70	0.0651517	0.208782	-0.14363	-450.801
chr8	98427345	98427897	553	50	0.394729	0.122047	0.272682	450.746
chr15	42079251	42080034	784	37	0.789509	0.323441	0.466068	450.692
chr4	183721763	183722670	908	52	0.507089	0.793814	-0.286725	-450.132
chr7	64463614	64464391	778	40	0.290709	0.760713	-0.470003	-450.116
chr3	43105657	43106509	853	71	0.17619	0.0223659	0.153824	450.059
chr17	78890224	78891009	786	28	0.211269	0.815073	-0.603803	-449.958
chr14	77026767	77027314	548	57	0.20368	0.432366	-0.228687	-449.948
chr10	103668524	103669059	536	32	0.737708	0.233509	0.504198	449.839
chr19	954502	955675	1174	57	0.513661	0.227311	0.28635	449.621
chr2	10091258	10091876	619	52	0.0697158	0.347707	-0.277991	-449.562
chr1	240092677	240093232	556	50	0.395881	0.131542	0.264339	449.276
chr1	228613126	228614093	968	82	0.817114	0.67536	0.141754	449.187
chr18	12307627	12308252	626	79	0.076295	0.0133358	0.0629592	449.148
chr16	54931089	54931598	510	73	0.237396	0.427873	-0.190477	-449.142
chr3	45145439	45146320	882	80	0.233561	0.0776471	0.155914	448.886
chr2	149320220	149320946	727	52	0.858421	0.585341	0.27308	448.747
chr12	31252002	31252609	608	34	0.826247	0.301198	0.525049	448.687
chr5	43603422	43604221	800	46	0.426938	0.109948	0.31699	448.427
chr8	29352523	29353478	956	52	0.0820365	0.378662	-0.296625	-448.15
chr4	186298017	186298787	771	44	0.321647	0.732092	-0.410444	-448.032
chr6	150167807	150168710	904	29	0.614658	0.053608	0.56105	447.999
chr17	21947684	21949216	1533	52	0.223517	0.62875	-0.405233	-447.974
chr10	44863327	44864551	1225	36	0.773762	0.185323	0.588438	447.971
chr8	60713839	60714533	695	54	0.768164	0.975002	-0.206838	-447.678
chr15	74135079	74135841	763	43	0.0735264	0.453105	-0.379578	-447.652
chr4	173518661	173519594	934	59	0.409912	0.136495	0.273417	447.378
chr9	42974670	42975059	390	32	0.676754	0.174993	0.501761	447.118
chr7	105580872	105581673	802	46	0.547956	0.160556	0.3874	446.795
chr8	30555725	30556584	860	39	0.63518	0.151657	0.483523	446.516
chr20	43189824	43190298	475	77	0.130002	0.271099	-0.141097	-446.319
chr10	133041439	133042554	1116	63	0.541853	0.805036	-0.263183	-446.261
chr4	137022705	137023336	632	32	0.83818	0.248403	0.589777	446.242
chr10	75402632	75403238	607	44	0.0192641	0.242248	-0.222984	-446.123
chr2	132278238	132279579	1342	53	0.338164	0.768962	-0.430798	-445.732
chr10	97577813	97578763	951	47	0.522046	0.89928	-0.377233	-445.645
chr17	17792435	17793339	905	42	0.313729	0.75521	-0.441482	-445.618
chr11	61008200	61009063	864	46	0.434367	0.819896	-0.385529	-445.552
chr9	113071023	113071580	558	63	0.417669	0.655249	-0.23758	-445.167
chr19	39098306	39099313	1008	56	0.299192	0.671781	-0.372589	-445.055
chr22	16379931	16381787	1857	77	0.707741	0.441939	0.265802	444.9
chr12	119153273	119154537	1265	57	0.303482	0.700621	-0.397139	-444.666
chr16	90022377	90023098	722	56	0.321268	0.0853628	0.235905	444.535
chr7	1237321	1237884	564	51	0.072085	0.340458	-0.268373	-444.381
chr4	4866995	4867868	874	66	0.139551	0.427692	-0.288141	-444.298
chr6	41373494	41374115	622	55	0.310138	0.0738081	0.23633	444.201
chr6	33633298	33633930	633	86	0.0366613	0.114838	-0.0781769	-444.091
chr5	138132930	138134000	1071	25	0.17079	0.86586	-0.69507	-443.902
chr7	118214149	118214926	778	44	0.490841	0.094488	0.396353	443.463
chr17	61454249	61454868	620	58	0.631071	0.347152	0.283919	443.38
chr7	84098995	84099447	453	27	0.319579	0.883707	-0.564128	-443.149
chr8	104367139	104367869	731	49	0.341567	0.696917	-0.355349	-443.008
chr3	198125	198690	566	53	0.305787	0.0349418	0.270845	442.938
chr8	18387207	18387873	667	61	0.135757	0.395611	-0.259854	-442.756
chr22	30802362	30802973	612	61	0.133199	0.367777	-0.234578	-442.64
chr12	72271610	72272561	952	81	0.114188	0.269361	-0.155173	-442.217
chr20	4249256	4249847	592	63	0.143903	0.344172	-0.20027	-441.79
chr3	8767156	8767712	557	44	0.533201	0.191723	0.341478	441.732
chr16	54281893	54282570	678	63	0.304784	0.104991	0.199793	441.685
chr9	38621332	38622148	817	68	0.175782	0.0271571	0.148625	441.545
chr17	191704	192268	565	93	0.929881	0.972198	-0.0423174	-441.327
chr5	1487050	1488178	1129	40	0.551962	0.953787	-0.401825	-440.899
chr5	176061099	176061759	661	58	0.077369	0.251709	-0.17434	-440.764
chr18	76787160	76787891	732	44	0.296095	0.686107	-0.390011	-440.476
chr3	100682031	100682777	747	40	0.378148	0.80136	-0.423213	-440.458
chr1	2628699	2629512	814	78	0.283927	0.106199	0.177728	440.095
chr15	70853599	70854072	474	58	0.251989	0.0618727	0.190117	439.942
chr6	105981189	105981797	609	53	0.206408	0.491505	-0.285097	-439.909
chr13	19601591	19602187	597	57	0.145954	0.0275585	0.118395	439.763
chr2	66444523	66445751	1229	67	0.611496	0.275582	0.335915	439.749
chr19	1754275	1754653	379	65	0.0451754	0.144649	-0.0994738	-439.486
chr4	61200165	61200664	500	64	0.319022	0.115879	0.203142	439.436
chr10	132036405	132036978	574	87	0.0231464	0.077099	-0.0539525	-439.335
chr10	92592197	92592771	575	30	0.102195	0.608795	-0.5066	-439.198
chr14	36580857	36581361	505	63	0.192871	0.0671291	0.125742	439.145
chr6	108164918	108165568	651	55	0.208212	0.488165	-0.279952	-439.03
chr14	24334282	24335423	1142	73	0.114078	0.325914	-0.211836	-438.878
chr2	45003892	45004809	918	59	0.264547	0.0423631	0.222184	438.374
chr12	132598096	132598652	557	84	0.0101347	0.0531238	-0.0429891	-438.231
chr8	9904982	9905504	523	34	0.458396	0.0366547	0.421741	437.962
chr7	2522697	2523697	1001	43	0.19159	0.592507	-0.400918	-437.894
chr19	1133283	1134093	811	36	0.421087	0.0393872	0.3817	437.773
chr4	153788675	153789276	602	54	0.256407	0.0412112	0.215196	437.624
chr11	70087542	70088464	923	42	0.207162	0.679402	-0.472241	-437.266
chr19	10292409	10293259	851	71	0.231952	0.0505828	0.181369	437.253
chr14	47675796	47676334	539	63	0.134931	0.328107	-0.193177	-437.173
chr2	183038193	183038662	470	70	0.016177	0.096318	-0.080141	-437.168
chr11	78196177	78196699	523	76	0.82534	0.927202	-0.101862	-436.576
chr1	51330050	51330615	566	66	0.132413	0.0230444	0.109369	436.332
chr16	56617037	56617666	630	51	0.322595	0.0611963	0.261399	436.288
chr9	133539143	133540070	928	50	0.598172	0.201971	0.396201	436.065
chr15	29675594	29676553	960	55	0.160285	0.450024	-0.289739	-435.968
chr8	31638836	31639674	839	67	0.037529	0.186798	-0.149269	-435.792
chr7	158586495	158587303	809	73	0.171126	0.349715	-0.17859	-435.645
chr15	22371370	22371915	546	36	0.811037	0.285873	0.525165	435.611
chr5	2755043	2755425	383	52	0.436492	0.144331	0.29216	435.37
chr7	132577165	132577763	599	67	0.148152	0.0298842	0.118267	434.907
chr10	97418663	97419448	786	27	0.0436974	0.573553	-0.529856	-434.663
chr3	160450000	160450869	870	46	0.455362	0.146189	0.309173	434.601
chr17	978386	979130	745	70	0.0314605	0.151192	-0.119732	-434.261
chr11	65539608	65540078	471	55	0.581769	0.326974	0.254795	434.251
chr16	82627382	82628368	987	72	0.0455909	0.19308	-0.147489	-434.163
chr1	6208206	6209241	1036	87	0.22107	0.400656	-0.179586	-434.098
chr16	67279293	67279781	489	68	0.123015	0.278428	-0.155413	-433.875
chr2	237486418	237487147	730	70	0.308529	0.106176	0.202353	433.614
chr6	89887330	89887980	651	43	0.815141	0.440884	0.374257	433.579
chr22	17784507	17785926	1420	55	0.805156	0.403775	0.40138	433.499
chr19	6273734	6274308	575	30	0.958701	0.43917	0.519532	433.421
chr12	107318441	107319083	643	64	0.0255387	0.155625	-0.130086	-433.231
chr10	97974572	97975546	975	59	0.348619	0.672863	-0.324244	-433.22
chr6	16216524	16217061	538	41	0.772571	0.334074	0.438496	433.185
chr1	6007311	6007765	455	21	0.955207	0.22227	0.732937	433.121
chr9	62737888	62738537	650	38	0.655505	0.205755	0.44975	432.965
chr2	47401775	47402603	829	40	0.736171	0.356853	0.379318	432.916
chr15	100849568	100850289	722	58	0.479809	0.212897	0.266912	432.894
chr7	44064728	44065738	1011	46	0.185784	0.567415	-0.381631	-432.661
chr17	21305502	21307355	1854	36	0.365314	0.943666	-0.578352	-432.49
chr11	123654519	123655155	637	49	0.297157	0.0344962	0.262661	432.412
chr17	21862801	21864615	1815	62	0.249575	0.575572	-0.325997	-432.398
chr8	11700343	11701418	1076	57	0.0941153	0.408148	-0.314033	-432.386
chr16	172965	173645	681	60	0.0691273	0.273687	-0.20456	-432.359
chr10	133528438	133529055	618	64	0.248763	0.0704163	0.178346	432.147
chr11	30016682	30017299	618	48	0.569515	0.243679	0.325836	432.143
chr7	1236379	1236810	432	76	0.427036	0.244087	0.18295	432.028
chr9	87726123	87726657	535	50	0.13176	0.442494	-0.310734	-431.771
chr7	129784232	129785111	880	54	0.215898	0.544586	-0.328688	-431.641
chr12	132304084	132304955	872	66	0.801484	0.565554	0.23593	431.546
chr13	27975557	27976306	750	53	0.352241	0.0588795	0.293361	431.524
chr3	127135094	127136003	910	62	0.311993	0.0840232	0.227969	431.497
chr7	48847824	48848453	630	49	0.894475	0.624887	0.269587	431.445
chr4	118633255	118634763	1509	76	0.978396	0.845184	0.133212	431.404
chr2	176188821	176189316	496	72	0.0694511	0.185327	-0.115876	-431.3
chr11	20156103	20156869	767	63	0.34172	0.126353	0.215367	431.063
chr2	106269592	106270356	765	47	0.518757	0.170349	0.348408	430.598
chr12	102958474	102958982	509	56	0.0548025	0.219212	-0.16441	-430.165
chr3	50276246	50276817	572	68	0.486494	0.283358	0.203136	429.943
chr13	109869329	109870165	837	41	0.279855	0.722974	-0.443119	-429.886
chr10	133465073	133465811	739	58	0.417816	0.723797	-0.30598	-429.256
chr6	18019624	18020225	602	56	0.91447	0.656237	0.258233	428.843
chr20	43915445	43916262	818	75	0.0851824	0.261254	-0.176072	-428.75
chr14	103102280	103102907	628	81	0.47092	0.283258	0.187662	428.671
chr19	18791006	18791717	712	55	0.060301	0.289401	-0.2291	-428.637
chr3	36764221	36764851	631	72	0.281626	0.116575	0.165052	428.623
chr11	65355669	65356262	594	38	0.764497	0.326056	0.438441	428.498
chr16	54936346	54937273	928	66	0.1213	0.357887	-0.236587	-428.493
chr5	41869021	41869782	762	36	0.105956	0.524861	-0.418905	-428.066
chr10	42170376	42171747	1372	58	0.775148	0.427971	0.347177	428.013
chr12	9941113	9943749	2637	40	0.599079	0.175029	0.42405	428.006
chr11	82732895	82733477	583	80	0.0805028	0.191881	-0.111378	-427.974
chr15	77999880	78000628	749	27	0.889869	0.316041	0.573828	427.75
chr19	5827322	5828044	723	66	0.178329	0.0375037	0.140826	427.456
chr2	90359704	90360406	703	58	0.256174	0.511556	-0.255382	-427.192
chr7	99392781	99393678	898	70	0.172699	0.361371	-0.188672	-426.59
chr22	49449674	49450318	645	39	0.378654	0.800203	-0.421549	-426.531
chr6	157592627	157593800	1174	49	0.931882	0.687581	0.244301	426.465
chr3	181695584	181696303	720	66	0.243563	0.0786617	0.164901	426.204
chr20	63134762	63135708	947	43	0.313903	0.720869	-0.406966	-426.18
chr17	22044451	22045235	785	52	0.461965	0.791923	-0.329958	-425.399
chr16	88738346	88739014	669	28	0.329275	0.904499	-0.575224	-425.345
chr6	99603603	99604289	687	49	0.249708	0.0298142	0.219894	425.175
chr4	54231789	54232562	774	56	0.135173	0.432394	-0.297221	-425.052
chr6	170286526	170287025	500	21	0.885992	0.181943	0.704049	424.559
chr8	144500081	144500821	741	61	0.345597	0.590191	-0.244594	-424.558
chr5	73233497	73234147	651	60	0.236143	0.0440598	0.192083	424.178
chr5	7850625	7851400	776	77	0.126227	0.286017	-0.159791	-424.139
chr19	21463141	21464066	926	53	0.172669	0.462753	-0.290085	-424.023
chr5	178324150	178325076	927	35	0.0581387	0.568932	-0.510793	-423.787
chr14	90383746	90384362	617	35	0.0192781	0.376909	-0.357631	-423.39
chr9	41357622	41358460	839	49	0.492368	0.150071	0.342296	422.943
chr11	62558050	62558508	459	22	0.786501	0.105098	0.681403	422.615
chr2	10432376	10433182	807	46	0.554855	0.182932	0.371923	422.061
chr17	48543050	48543939	890	80	0.0883177	0.0165388	0.0717789	422.027
chr7	154913886	154914905	1020	68	0.237585	0.442661	-0.205075	-421.899
chr3	105353472	105354251	780	43	0.428017	0.115729	0.312287	421.892
chr7	100896865	100897312	448	75	0.107258	0.03074	0.0765183	421.814
chr14	36657051	36657913	863	60	0.421915	0.119741	0.302174	421.808
chr7	105955768	105956326	559	50	0.628511	0.886076	-0.257565	-421.152
chr7	4797959	4798571	613	31	0.209681	0.740126	-0.530446	-421.087
chr15	73926830	73927363	534	63	0.0685184	0.228191	-0.159672	-421.01
chr2	206263306	206264910	1605	45	0.81608	0.331739	0.484341	420.927
chr5	177783136	177783625	490	35	0.419096	0.0518399	0.367256	420.662
chr11	124868713	124869254	542	46	0.460075	0.0804604	0.379615	420.635
chr10	22335826	22336483	658	59	0.0259536	0.174289	-0.148335	-420.39
chr21	44817000	44817643	644	59	0.555316	0.351978	0.203338	420.351
chr11	64859970	64860947	978	40	0.603688	0.17134	0.432348	420.13
chr22	45007284	45007762	479	68	0.0664005	0.189331	-0.12293	-419.509
chr21	41955426	41956409	984	35	0.194615	0.682955	-0.48834	-418.918
chr19	50328197	50328692	496	77	0.0767678	0.0166376	0.0601302	418.794
chr16	75433978	75434742	765	35	0.0759059	0.501503	-0.425597	-418.737
chr18	45838357	45839012	656	48	0.802613	0.486283	0.31633	418.608
chr11	115503904	115504591	688	54	0.324929	0.0769017	0.248028	418.576
chr9	133429710	133430228	519	47	0.211421	0.585009	-0.373588	-418.369
chr2	28810859	28811491	633	60	0.461202	0.230856	0.230347	418.072
chr2	206252904	206254598	1695	50	0.827294	0.396676	0.430618	418.054
chr1	27360694	27361311	618	57	0.416875	0.169518	0.247357	418.052
chr11	47426754	47427580	827	44	0.0922604	0.32671	-0.23445	-417.711
chr5	126912232	126914828	2597	31	0.904377	0.248391	0.655987	417.616
chr2	132279823	132280598	776	34	0.188817	0.865374	-0.676556	-417.579
chr14	73536782	73537620	839	57	0.0850669	0.267312	-0.182245	-417.558
chr20	63548814	63549538	725	35	0.587736	0.177145	0.410591	416.701
chr21	8403251	8403637	387	59	0.383096	0.569975	-0.18688	-416.654
chr21	45589789	45590324	536	49	0.408246	0.713833	-0.305587	-416.553
chr2	5673291	5674006	716	51	0.342501	0.0711415	0.27136	416.465
chr7	101172323	101172799	477	60	0.146356	0.382099	-0.235743	-416.236
chr3	134650622	134651131	510	62	0.0913555	0.314731	-0.223376	-416.218
chr5	1003834	1004486	653	47	0.786003	0.461849	0.324154	415.941
chr20	3673082	3673763	682	70	0.58684	0.3643	0.22254	415.921
chr5	1380317	1380855	539	33	0.0652976	0.526983	-0.461685	-415.532
chr9	40956582	40963655	7074	53	0.231107	0.787913	-0.556806	-415.434
chr22	19149650	19150072	423	66	0.113485	0.0253747	0.0881102	415.235
chr18	59272939	59273681	743	79	0.266108	0.128085	0.138023	414.847
chr5	140870454	140870968	515	71	0.918086	0.79171	0.126376	413.912
chr21	46559292	46559932	641	16	0.924829	0.14042	0.784408	413.901
chr21	8403983	8404417	435	59	0.454157	0.635088	-0.180931	-413.751
chr17	76868742	76869375	634	62	0.188276	0.0300944	0.158182	413.713
chr8	9933566	9934130	565	34	0.689147	0.233	0.456147	413.172
chr10	46911104	46911738	635	46	0.821722	0.463015	0.358707	413.125
chr6	28536803	28538246	1444	48	0.461063	0.0943218	0.366741	412.884
chr7	157693408	157693911	504	59	0.312071	0.123201	0.18887	412.787
chr7	5607091	5607863	773	41	0.946385	0.66347	0.282915	412.765
chr17	3685678	3686702	1025	65	0.0266826	0.167458	-0.140776	-412.66
chr19	50357589	50358264	676	43	0.363323	0.0214552	0.341868	412.631
chr7	20784737	20785323	587	67	0.285113	0.500167	-0.215054	-412.614
chr16	813166	813974	809	73	0.305221	0.124726	0.180495	412.398
chr15	20464420	20467618	3199	62	0.981206	0.661648	0.319558	412.282
chr19	17323457	17324075	619	56	0.423008	0.23204	0.190968	412.139
chr12	50032570	50033081	512	45	0.164079	0.500558	-0.336479	-412.137
chr20	22584248	22585007	760	66	0.125328	0.361408	-0.236079	-412.049
chr2	236507089	236507726	638	50	0.0960666	0.389482	-0.293415	-411.93
chr9	120843223	120843901	679	40	0.522194	0.144865	0.377329	411.721
chr4	151407661	151408438	778	33	0.567465	0.110034	0.457431	411.576
chr5	344084	344567	484	49	0.420576	0.148551	0.272025	411.482
chr3	197498785	197499481	697	63	0.775732	0.952248	-0.176517	-411.397
chr14	106830879	106831906	1028	36	0.668789	0.236695	0.432094	411.068
chr3	158672081	158673031	951	34	0.506961	0.0451041	0.461857	410.886
chr2	112138231	112138930	700	75	0.0599164	0.166968	-0.107051	-410.86
chr5	179558602	179559729	1128	42	0.0500933	0.385	-0.334906	-410.858
chr9	66772347	66773144	798	42	0.789347	0.372584	0.416763	410.615
chr17	65558091	65559433	1343	50	0.166386	0.472896	-0.30651	-410.276
chr1	43068120	43068876	757	59	0.0608933	0.223845	-0.162951	-410.235
chr11	73956996	73957949	954	40	0.681783	0.179752	0.502031	410.204
chr15	73684083	73684590	508	61	0.0331397	0.209182	-0.176042	-410.189
chr7	27087780	27088549	770	68	0.366899	0.146255	0.220644	410.046
chr10	124792341	124792948	608	39	0.497516	0.168705	0.328811	409.93
chr13	33016231	33016714	484	72	0.0454917	0.140737	-0.0952458	-409.782
chr7	25862191	25863069	879	51	0.0186745	0.339154	-0.320479	-409.501
chr7	154304773	154305325	553	44	0.36616	0.690613	-0.324453	-409.152
chr12	122006312	122007540	1229	34	0.112516	0.606984	-0.494468	-409.001
chr7	159061638	159062170	533	45	0.788915	0.480862	0.308054	408.796
chr8	2089883	2090328	446	24	0.0428289	0.595582	-0.552753	-408.763
chr15	29821835	29822350	516	78	0.192214	0.0911182	0.101096	408.555
chr19	12555429	12555866	438	44	0.956762	0.753223	0.20354	408.195
chr1	121020734	121021430	697	38	0.154407	0.569439	-0.415032	-408.007
chr10	46786272	46787089	818	63	0.0489765	0.198404	-0.149428	-407.91
chr10	16519103	16519963	861	43	0.5554	0.180315	0.375084	407.811
chr9	103999353	103999940	588	44	0.935596	0.518895	0.416701	407.703
chr4	795396	796018	623	50	0.345628	0.111128	0.234501	407.692
chr14	61188185	61189203	1019	56	0.168123	0.474178	-0.306055	-407.323
chr22	29314853	29315391	539	78	0.0744628	0.0193049	0.0551578	407.321
chr1	28174779	28175615	837	24	0.837022	0.197036	0.639986	407.3
chr10	123972796	123973441	646	43	0.413817	0.101371	0.312446	407.111
chr19	40398576	40399378	803	51	0.646719	0.334793	0.311926	407.091
chr2	219002766	219003380	615	62	0.0485952	0.228718	-0.180123	-406.947
chr8	2023760	2024471	712	40	0.84076	0.387822	0.452939	406.785
chr19	56477586	56478549	964	70	0.160797	0.344087	-0.183291	-406.157
chr16	56588981	56589506	526	59	0.0463371	0.209023	-0.162686	-406.05
chr17	11598490	11599127	638	66	0.576139	0.339167	0.236972	405.904
chr5	178319426	178320877	1452	44	0.875257	0.478019	0.397239	405.866
chr1	151457187	151458221	1035	35	0.444445	0.0447778	0.399667	405.49
chr19	39320300	39320798	499	61	0.155544	0.0403815	0.115162	405.367
chr4	1567740	1568545	806	43	0.266778	0.655923	-0.389145	-405.354
chr12	138870	139959	1090	65	0.291692	0.532966	-0.241275	-405.285
chr16	660592	661610	1019	65	0.150122	0.377954	-0.227832	-405.237
chr7	149190878	149191589	712	37	0.497094	0.0996621	0.397431	405.076
chr13	25170401	25170966	566	65	0.0976798	0.246671	-0.148991	-405.052
chr17	21703020	21704171	1152	76	0.787949	0.550357	0.237592	404.719
chr14	106480241	106480942	702	49	0.567629	0.859389	-0.29176	-404.454
chr3	195633813	195634471	659	34	0.133643	0.555344	-0.421701	-404.086
chr13	50132833	50133843	1011	70	0.47647	0.255567	0.220903	403.933
chr5	180673832	180674345	514	58	0.26937	0.0889134	0.180457	403.693
chr3	62368537	62369202	666	54	0.498497	0.18784	0.310657	403.659
chr11	11620478	11621160	683	50	0.162894	0.38463	-0.221736	-403.574
chr17	5096831	5097702	872	54	0.231834	0.499592	-0.267757	-403.357
chr17	81341441	81341883	443	59	0.549266	0.304804	0.244461	403.269
chr10	117139561	117140206	646	53	0.4112	0.142062	0.269138	403.25
chr20	30921218	30921970	753	52	0.897938	0.601786	0.296152	403.228
chr17	77146497	77147405	909	23	0.660604	0.0413627	0.619242	402.937
chr1	118852403	118853021	619	34	0.876382	0.364773	0.51161	402.917
chr7	87627431	87627976	546	33	0.498348	0.0641113	0.434237	402.881
chr6	170422815	170423481	667	37	0.559196	0.890274	-0.331078	-402.799
chr2	218033692	218034444	753	41	0.687618	0.287835	0.399784	402.726
chr1	75124373	75125395	1023	55	0.198211	0.501337	-0.303126	-402.719
chr22	16609476	16610057	582	57	0.206771	0.45065	-0.243879	-402.324
chr6	1383521	1384325	805	78	0.21066	0.0778558	0.132804	402.109
chr15	53759345	53759971	627	48	0.345234	0.0872482	0.257986	401.666
chr18	33577901	33578391	491	72	0.0294525	0.11727	-0.0878174	-401.619
chr1	50422994	50423574	581	54	0.436176	0.159309	0.276868	401.427
chr12	4810063	4810580	518	48	0.145764	0.407294	-0.26153	-401.361
chr1	40883919	40884553	635	67	0.192807	0.404472	-0.211665	-401.144
chr6	31498493	31499218	726	44	0.300539	0.674373	-0.373835	-400.954
chr8	1561811	1562599	789	61	0.889304	0.686869	0.202436	400.866
chr17	39175025	39176027	1003	43	0.699222	0.276097	0.423125	400.843
chr7	2109650	2110578	929	34	0.360245	0.846178	-0.485933	-400.831
chr2	100321817	100322249	433	74	0.0829335	0.023014	0.0599195	400.628
chr2	44934402	44935056	655	45	0.0442111	0.289008	-0.244797	-400.438
chr13	102772723	102773275	553	40	0.124188	0.394259	-0.270071	-400.33
chr19	1299729	1300287	559	46	0.742455	0.383356	0.359099	400.203
chr15	62344787	62345265	479	19	0.127862	0.833055	-0.705193	-400.086
chr18	79886050	79886905	856	43	0.455095	0.834187	-0.379092	-399.897
chr12	128268087	128268592	506	50	0.38577	0.136137	0.249632	399.891
chr2	91589516	91590092	577	54	0.450516	0.665271	-0.214755	-399.398
chr17	1905052	1906197	1146	36	0.312617	0.765444	-0.452827	-399.387
chr12	113637786	113638431	646	54	0.173194	0.412891	-0.239697	-399.043
chr20	35601755	35602569	815	67	0.385373	0.201632	0.183741	398.961
chr3	51955543	51956027	485	49	0.234443	0.520146	-0.285703	-398.847
chr3	65549009	65549667	659	72	0.234693	0.44276	-0.208068	-398.53
chr17	14309025	14309469	445	48	0.0861761	0.351216	-0.26504	-398.393
chr17	7589217	7589733	517	51	0.702175	0.388297	0.313878	398.372
chr12	101209661	101210142	482	57	0.578942	0.307677	0.271265	398.196
chr17	49575543	49576008	466	64	0.023285	0.116431	-0.0931465	-397.832
chr10	50659851	50660562	712	30	0.284423	0.810071	-0.525648	-397.709
chr19	37551106	37551615	510	48	0.0532585	0.240265	-0.187006	-397.642
chr2	172084792	172085490	699	72	0.0280368	0.128917	-0.100881	-397.589
chr1	7826916	7827603	688	35	0.876566	0.521246	0.355319	397.551
chr20	56004623	56005207	585	52	0.63784	0.354007	0.283833	397.397
chr1	148245885	148246733	849	63	0.554476	0.807652	-0.253175	-397.387
chr6	99823597	99824648	1052	45	0.0817133	0.362154	-0.280441	-397.308
chr13	29503000	29503574	575	29	0.762836	0.262337	0.500499	397.005
chr1	8217353	8217878	526	48	0.0729292	0.319952	-0.247023	-396.93
chr6	3771302	3771819	518	39	0.582771	0.912391	-0.32962	-396.881
chr14	69483669	69484105	437	41	0.650014	0.272066	0.377948	396.632
chr10	48683052	48683758	707	27	0.36722	0.907374	-0.540154	-396.438
chr3	120140935	120141839	905	20	0.241711	0.930736	-0.689025	-396.166
chr14	92653250	92654711	1462	36	0.675141	0.150396	0.524746	395.872
chr19	51340273	51340802	530	48	0.252113	0.038875	0.213238	395.685
chr3	75758872	75760652	1781	29	0.858004	0.180772	0.677232	395.658
chr19	53982329	53982800	472	82	0.0744612	0.164545	-0.0900841	-395.618
chr15	76338099	76338593	495	59	0.16607	0.0490705	0.117	394.985
chr12	88580245	88580821	577	57	0.182236	0.0461458	0.13609	394.845
chr15	20458070	20461431	3362	50	0.926245	0.45634	0.469906	394.511
chr19	609871	610611	741	40	0.722421	0.35945	0.362972	394.472
chr11	82970517	82971210	694	63	0.924078	0.991093	-0.0670157	-394.264
chr2	90323009	90323563	555	53	0.047536	0.205005	-0.157469	-394.053
chr13	27966659	27967339	681	44	0.38572	0.0943738	0.291347	394.016
chr5	14869738	14870943	1206	30	0.0690633	0.603531	-0.534467	-393.834
chr10	116271391	116272052	662	61	0.29468	0.102017	0.192663	393.759
chr19	40512807	40513225	419	63	0.550976	0.354275	0.196701	393.736
chr5	38845989	38846475	487	60	0.221895	0.0769848	0.144911	393.609
chr12	5945002	5945491	490	55	0.0663566	0.262946	-0.19659	-393.531
chr6	79536919	79537908	990	62	0.0232392	0.178123	-0.154883	-393.509
chr15	51341554	51342363	810	72	0.512731	0.294706	0.218025	393.455
chr11	65899404	65899994	591	59	0.0159153	0.123746	-0.107831	-393.209
chr20	63568121	63568987	867	46	0.244039	0.570017	-0.325978	-393.131
chr5	17062083	17062721	639	47	0.911246	0.685796	0.22545	393.111
chr19	17403404	17404343	940	36	0.686119	0.191822	0.494297	392.891
chr3	152194168	152195678	1511	26	0.130572	0.760017	-0.629446	-392.128
chr7	158958041	158958671	631	35	0.620313	0.206849	0.413465	391.972
chr17	82859314	82860620	1307	32	0.329698	0.829894	-0.500195	-391.925
chr16	52547202	52548188	987	65	0.163331	0.0227461	0.140585	391.753
chr22	16520260	16520708	449	66	0.677268	0.841212	-0.163944	-391.634
chr18	12227882	12228288	407	22	0.0172605	0.57551	-0.558249	-391.582
chr1	68046960	68047534	575	34	0.287928	0.781489	-0.493561	-390.951
chr22	49962974	49963773	800	50	0.793183	0.452939	0.340244	390.849
chr11	13277184	13277767	584	56	0.0151462	0.128258	-0.113112	-390.316
chr5	137498327	137498910	584	72	0.259382	0.11858	0.140803	390.291
chr14	60514714	60515317	604	66	0.391287	0.189738	0.201549	390.272
chr22	18219778	18220290	513	42	0.330236	0.703442	-0.373205	-390.017
chr13	41456588	41457308	721	60	0.144182	0.37187	-0.227688	-389.922
chr20	36306607	36307392	786	63	0.175315	0.029593	0.145722	389.841
chr4	24799773	24800264	492	71	0.17735	0.321915	-0.144565	-389.689
chr7	130733433	130733970	538	72	0.270372	0.122295	0.148077	389.627
chr10	103464986	103465881	896	18	0.886973	0.143897	0.743076	389.571
chr6	50823458	50824153	696	39	0.141691	0.507242	-0.365551	-389.124
chr10	129652350	129654517	2168	57	0.624422	0.932497	-0.308074	-389.102
chr6	146543505	146544056	552	71	0.132393	0.0465394	0.0858541	389.076
chr17	38840484	38841525	1042	62	0.647145	0.856271	-0.209126	-389.038
chr6	26283622	26284385	764	35	0.618489	0.209356	0.409133	388.827
chr19	46649529	46649961	433	58	0.567601	0.324185	0.243416	388.685
chr19	10694738	10695683	946	37	0.185256	0.66032	-0.475064	-388.647
chr19	727743	728384	642	39	0.811737	0.417456	0.394282	388.604
chr8	893546	894346	801	29	0.672785	0.139439	0.533346	388.395
chr17	26962847	26963361	515	63	0.607449	0.765714	-0.158265	-388.314
chr22	45922973	45924237	1265	61	0.505942	0.788029	-0.282086	-388.227
chr9	969336	970238	903	58	0.111948	0.378591	-0.266643	-387.966
chr8	48734925	48735516	592	49	0.432649	0.160671	0.271978	387.914
chr15	25014800	25019127	4328	37	0.316508	0.916488	-0.599979	-387.867
chr17	7407962	7408574	613	54	0.611674	0.839446	-0.227772	-387.818
chr19	40217891	40218333	443	52	0.251023	0.0461093	0.204914	387.789
chr1	47438184	47438660	477	68	0.0294459	0.114264	-0.0848185	-387.559
chr21	8257536	8257862	327	79	0.149825	0.221001	-0.0711759	-387.382
chr6	31185673	31186489	817	25	0.899771	0.346786	0.552984	387.188
chr6	28491227	28491809	583	22	0.794811	0.145831	0.64898	387.08
chr2	94861378	94862042	665	52	0.10113	0.312755	-0.211625	-386.907
chr9	116154024	116154458	435	64	0.0880815	0.0173766	0.0707049	386.829
chr17	254181	255362	1182	74	0.854829	0.653958	0.200871	386.763
chr5	141224763	141225408	646	66	0.530888	0.763087	-0.2322	-386.455
chr7	50792927	50793335	409	77	0.0575669	0.0151077	0.0424592	386.198
chr18	79899319	79899998	680	77	0.926124	0.986855	-0.0607315	-386.124
chr8	70071034	70071635	602	61	0.411819	0.182992	0.228827	385.788
chr1	23902682	23903402	721	75	0.260873	0.466339	-0.205467	-385.473
chr12	114682816	114683724	909	58	0.318201	0.0639571	0.254244	385.473
chr17	21877545	21878984	1440	47	0.230363	0.604407	-0.374044	-385.103
chr19	3270291	3270719	429	52	0.269981	0.0803679	0.189613	385.09
chr2	130336740	130337586	847	28	0.163233	0.647822	-0.484589	-384.985
chr2	89648842	89649665	824	50	0.309561	0.609622	-0.300062	-384.929
chr1	201399319	201399802	484	61	0.0953962	0.274669	-0.179273	-384.663
chr1	725162	726647	1486	60	0.949569	0.763264	0.186305	384.525
chr1	115828098	115828698	601	52	0.140473	0.372208	-0.231735	-384.52
chr6	28984543	28985348	806	27	0.354222	0.920786	-0.566564	-384.394
chr22	24316888	24317513	626	50	0.970199	0.769096	0.201103	384.264
chr5	421054	421528	475	46	0.971118	0.80055	0.170568	384.042
chr4	336276	336843	568	64	0.0765502	0.211537	-0.134987	-384.029
chr20	17226567	17227152	586	51	0.279683	0.064229	0.215454	383.858
chr17	43927138	43928142	1005	45	0.379824	0.068254	0.31157	383.839
chr19	58150542	58151340	799	52	0.17889	0.0372378	0.141652	383.627
chr8	144354207	144354942	736	60	0.736256	0.421194	0.315062	383.575
chr15	100341166	100341534	369	64	0.13451	0.0466337	0.087876	383.26
chr3	5095671	5096319	649	41	0.110321	0.414135	-0.303814	-383.194
chr7	90211372	90211990	619	55	0.0478138	0.213921	-0.166108	-383.137
chr4	140579323	140579782	460	29	0.320778	0.811695	-0.490917	-383.083
chr1	18636351	18636884	534	49	0.266323	0.065951	0.200372	382.499
chr17	26790830	26792825	1996	59	0.259441	0.587166	-0.327724	-382.456
chr2	86788813	86789596	784	56	0.384367	0.140722	0.243645	382.43
chr17	76556963	76557478	516	27	0.0379194	0.45805	-0.42013	-382.292
chr17	7260966	7261622	657	71	0.163193	0.0603482	0.102845	382.168
chr12	113479327	113480145	819	56	0.399519	0.150014	0.249505	382.137
chr1	1259883	1261422	1540	45	0.864698	0.416478	0.44822	382.126
chr1	144883400	144883941	542	70	0.158376	0.0261286	0.132247	382.052
chr18	59696262	59696981	720	55	0.0487876	0.232814	-0.184027	-382.009
chr22	25000040	25000487	448	31	0.877459	0.454777	0.422682	381.587
chr9	35036148	35036962	815	39	0.323827	0.664257	-0.34043	-381.243
chr10	61957290	61958524	1235	27	0.360837	0.929907	-0.56907	-381.198
chr12	1864840	1865398	559	43	0.835246	0.470046	0.3652	381.113
chr7	69646807	69647202	396	24	0.305384	0.937047	-0.631663	-381.106
chr3	13204145	13204946	802	59	0.534485	0.272604	0.261881	380.899
chr18	74457080	74457562	483	65	0.118935	0.026623	0.0923124	380.883
chr2	113503738	113504215	478	53	0.204519	0.0504858	0.154033	380.836
chr14	103056740	103057237	498	59	0.111782	0.0111702	0.100612	380.764
chr2	231614916	231615765	850	45	0.23005	0.553243	-0.323192	-380.652
chr19	49061371	49062001	631	33	0.140916	0.640282	-0.499366	-380.529
chr6	348189	350580	2392	60	0.958274	0.693738	0.264536	380.449
chr4	110632294	110632981	688	66	0.233094	0.0819835	0.151111	380.236
chr20	5504052	5504731	680	36	0.0888313	0.428795	-0.339964	-380.196
chr19	15195945	15196580	636	38	0.0940067	0.513605	-0.419599	-380.182
chr11	120511584	120512026	443	67	0.0312107	0.117781	-0.0865706	-380.086
chr16	1326161	1327242	1082	42	0.456539	0.853715	-0.397176	-380.011
chr6	156975794	156978157	2364	40	0.941835	0.525245	0.41659	380.006
chr16	10183096	10183565	470	54	0.0164538	0.135447	-0.118993	-379.853
chr11	69892042	69892824	783	39	0.59432	0.198076	0.396244	379.777
chr1	243487607	243488225	619	42	0.945663	0.721473	0.22419	379.723
chr5	1005080	1005570	491	46	0.198595	0.486254	-0.287659	-379.713
chr9	43344822	43346238	1417	57	0.400788	0.700029	-0.299241	-379.571
chr9	137411102	137411868	767	40	0.184782	0.561269	-0.376486	-379.265
chr3	44729358	44730006	649	49	0.0255703	0.187273	-0.161703	-379.233
chr9	1045915	1046911	997	63	0.34563	0.611529	-0.265899	-379.085
chr9	73098	73482	385	63	0.0662178	0.177781	-0.111563	-378.975
chr2	113275571	113276761	1191	57	0.070766	0.304107	-0.233341	-378.956
chr14	73861829	73862791	963	25	0.91876	0.326455	0.592305	378.954
chr19	15200658	15201128	471	59	0.186438	0.027346	0.159092	378.677
chr7	1246674	1247335	662	59	0.267205	0.0787631	0.188442	378.621
chr7	1225998	1226979	982	41	0.133763	0.560725	-0.426962	-378.589
chr22	50275835	50276508	674	40	0.384267	0.817047	-0.43278	-378.457
chr2	110245492	110245956	465	62	0.177042	0.0521054	0.124937	378.143
chr18	80246145	80246692	548	53	0.331501	0.123616	0.207884	378.066
chr22	39308664	39309397	734	25	0.909728	0.296485	0.613243	378.04
chr2	88549575	88550172	598	35	0.744231	0.303122	0.441109	377.741
chr12	52258476	52258986	511	59	0.404473	0.192414	0.21206	377.723
chr20	34338104	34338740	637	17	0.0906127	0.851509	-0.760897	-377.65
chr13	113407295	113407959	665	42	0.409115	0.735685	-0.32657	-377.584
chr11	31826786	31827377	592	50	0.46704	0.200221	0.26682	377.518
chr7	144195640	144196197	558	48	0.115773	0.362092	-0.246318	-377.257
chr6	26811735	26812123	389	37	0.265508	0.712202	-0.446694	-377.177
chr18	25349847	25350456	610	75	0.040507	0.125123	-0.0846162	-377.083
chr17	61494801	61495981	1181	28	0.728758	0.0896415	0.639117	377.01
chr10	129475400	129477767	2368	44	0.425456	0.893132	-0.467676	-376.939
chr2	70900929	70901583	655	65	0.217572	0.0554129	0.162159	376.605
chr2	44932518	44933487	970	52	0.327526	0.0737277	0.253798	376.578
chr11	69470956	69471745	790	60	0.742802	0.463067	0.279735	376.419
chr2	176159443	176160418	976	64	0.157032	0.378903	-0.221872	-376.209
chr22	50577747	50578322	576	58	0.740429	0.914177	-0.173748	-375.741
chr4	155759009	155759562	554	55	0.0250536	0.155556	-0.130502	-375.701
chr10	70283551	70284149	599	58	0.123735	0.333274	-0.209538	-375.666
chr6	123803705	123804162	458	73	0.0203945	0.0803192	-0.0599247	-375.659
chr20	1002155	1002899	745	79	0.0689363	0.171902	-0.102966	-375.547
chr9	121299138	121299832	695	49	0.0591532	0.244238	-0.185085	-375.297
chr11	94544555	94545051	497	58	0.263874	0.434844	-0.17097	-375.261
chr6	130365891	130366380	490	59	0.0166954	0.118794	-0.102099	-375.206
chr17	21679203	21680104	902	59	0.720048	0.449126	0.270922	375.203
chr3	125211975	125212657	683	46	0.200355	0.468541	-0.268186	-375.024
chr1	176203054	176203569	516	24	0.971287	0.371891	0.599396	374.62
chr2	235865044	235865675	632	29	0.649946	0.104891	0.545055	374.587
chr11	134276103	134276582	480	61	0.0160996	0.0956325	-0.0795329	-374.079
chr11	73661029	73661725	697	44	0.0900218	0.446104	-0.356082	-373.75
chr10	27744558	27745142	585	54	0.161159	0.0350287	0.126131	373.669
chr1	1022615	1023245	631	26	0.758856	0.204435	0.554421	373.418
chr5	96432063	96433467	1405	68	0.11952	0.354128	-0.234608	-373.407
chr12	54033118	54033659	542	39	0.0290033	0.301595	-0.272592	-373.396
chr17	21307566	21309667	2102	33	0.325569	0.942252	-0.616683	-373.212
chr4	176791811	176792476	666	62	0.0532833	0.173042	-0.119759	-373.007
chr11	120168869	120169397	529	71	0.261413	0.0877865	0.173627	372.995
chr15	23869239	23869961	723	33	0.741137	0.265984	0.475153	372.899
chr10	41849775	41850757	983	51	0.481006	0.773848	-0.292842	-372.869
chr8	71844976	71845971	996	32	0.618608	0.116023	0.502585	372.843
chr2	10006239	10006707	469	52	0.542336	0.798499	-0.256163	-372.812
chr15	25862908	25863337	430	73	0.022224	0.0829251	-0.0607011	-372.768
chr2	86861458	86862075	618	52	0.271625	0.0669191	0.204706	372.736
chr19	1275003	1275448	446	55	0.180504	0.362943	-0.182439	-372.699
chr11	32434804	32435407	604	76	0.227824	0.114134	0.11369	372.682
chr21	43826282	43826804	523	30	0.398845	0.861422	-0.462577	-372.639
chr17	6556494	6556842	349	58	0.0279136	0.116697	-0.0887834	-372.577
chr15	47184172	47184792	621	64	0.0835203	0.204566	-0.121046	-372.541
chr1	116774991	116775851	861	38	0.417222	0.877617	-0.460395	-372.471
chr4	41867016	41867561	546	44	0.0365737	0.254678	-0.218105	-372.266
chr9	126482366	126483090	725	47	0.580709	0.866599	-0.28589	-372.233
chr17	58324163	58324695	533	41	0.081409	0.446546	-0.365137	-371.746
chr16	48810460	48811071	612	61	0.110432	0.272034	-0.161602	-371.608
chr17	30600927	30601644	718	43	0.182555	0.0150192	0.167536	371.408
chr4	20254756	20255292	537	56	0.0621989	0.227355	-0.165156	-371.288
chr5	1827838	1828374	537	41	0.775768	0.45489	0.320877	371.217
chr8	747242	748312	1071	67	0.61116	0.80608	-0.19492	-371.169
chr18	47251240	47251781	542	49	0.113611	0.334494	-0.220883	-371.163
chr12	33439706	33440182	477	53	0.170467	0.427404	-0.256937	-371.048
chr19	10296333	10296841	509	54	0.399042	0.18043	0.218612	370.96
chr18	50194281	50194820	540	65	0.12411	0.030549	0.0935614	370.954
chr19	19272935	19273472	538	59	0.291779	0.109356	0.182423	370.931
chr17	27793421	27793916	496	56	0.048971	0.204763	-0.155792	-370.324
chr19	52787142	52787853	712	33	0.626011	0.177445	0.448565	370.239
chr10	131453117	131454127	1011	48	0.16271	0.51359	-0.35088	-370.067
chr12	70609677	70610172	496	52	0.147502	0.0225661	0.124936	369.951
chr2	176083192	176083664	473	47	0.590452	0.291019	0.299433	369.88
chr17	81901864	81902391	528	61	0.16344	0.0451138	0.118326	369.868
chr10	129556402	129558734	2333	58	0.675815	0.951963	-0.276149	-369.866
chr20	21396441	21396928	488	74	0.337931	0.508807	-0.170876	-369.785
chr7	137846353	137846817	465	66	0.0987962	0.0224976	0.0762986	369.64
chr4	87389919	87390543	625	24	0.345875	0.88576	-0.539885	-369.58
chr1	108272484	108273036	553	41	0.182301	0.546554	-0.364253	-369.529
chr5	138213838	138215101	1264	56	0.769332	0.478863	0.290469	369.385
chr22	20359453	20359915	463	75	0.973712	0.925424	0.0482877	369.252
chr11	119363008	119363681	674	36	0.549565	0.124003	0.425562	369.247
chr7	27199155	27199755	601	73	0.102789	0.211634	-0.108845	-369.137
chr5	140869024	140869719	696	36	0.670519	0.226084	0.444434	369.071
[truncated: 7,874 more rows]

## Sheet: HG004 DMRs
chr	start	end	length	nCG	meanMethy1	meanMethy2	diff.Methy	areaStat
chr1	228608374	228645773	37400	3313	0.761916	0.266768	0.495148	71021.6
chr20	58888050	58890578	2529	254	0.0248284	0.85488	-0.830051	-32424.1
chr7	130490535	130493840	3306	209	0.961072	0.0560277	0.905044	20920.7
chr21	8387848	8404270	16423	2207	0.381017	0.55546	-0.174443	-19102
chr11	2698156	2701394	3239	206	0.933775	0.0351538	0.898621	17951.1
chr6	144006707	144008932	2226	155	0.0856049	0.975345	-0.88974	-16013.9
chr16	88533736	88535309	1574	222	0.976446	0.245507	0.730939	15898.3
chr9	40583231	40585369	2139	151	0.936665	0.0600757	0.876589	15522.6
chr2	87823361	87826006	2646	177	0.923987	0.0227904	0.901197	13922.7
chr20	33666957	33668264	1308	133	0.0160585	0.890729	-0.874671	-13320.9
chr8	140098084	140101169	3086	193	0.973594	0.124326	0.849268	12891.9
chr7	50781255	50783554	2300	165	0.0601875	0.921075	-0.860888	-11944.3
chr1	144812837	144814810	1974	268	0.800664	0.131226	0.669438	11636.5
chr20	58838983	58843776	4794	258	0.981973	0.137986	0.843987	10881.2
chr1	161439591	161443816	4226	411	0.182556	0.666742	-0.484187	-10485.9
chr11	399991	403054	3064	363	0.959218	0.405361	0.553857	10403.8
chr5	561426	566079	4654	408	0.930971	0.323948	0.607023	9681.09
chr19	53553366	53555185	1820	109	0.0536091	0.955489	-0.90188	-9149.81
chr19	53537255	53539110	1856	130	0.0540283	0.933852	-0.879824	-9142.07
chr11	1997531	2003611	6081	255	0.871163	0.0553857	0.815778	9083.53
chr21	8211526	8220638	9113	1263	0.5886	0.455406	0.133194	8500.52
chr6	290587	293908	3322	177	0.860404	0.0299537	0.83045	8366.96
chr7	94656084	94658646	2563	127	0.0229521	0.886521	-0.863569	-8018.79
chr3	198098328	198106074	7747	351	0.724256	0.071471	0.652785	7980.25
chr20	58853969	58856590	2622	200	0.177547	0.944205	-0.766657	-7923.55
chr18	80147167	80149117	1951	95	0.98599	0.0750299	0.91096	7562.01
chr1	211416316	211417345	1030	91	0.0334765	0.922396	-0.888919	-7055.91
chr2	90244576	90246061	1486	124	0.928539	0.14582	0.782719	7037.85
chr5	1593837	1595112	1276	115	0.898365	0.0930575	0.805307	6636.9
chr3	80767883	80771461	3579	86	0.0154567	0.895233	-0.879776	-6449.91
chr22	38213644	38215161	1518	93	0.933363	0.0712454	0.862118	6394.34
chr10	125895464	125897319	1856	167	0.740921	0.0149694	0.725952	6233.93
chr15	24954396	24957247	2852	124	0.0507525	0.918709	-0.867957	-6136.98
chr2	91808982	91810517	1536	211	0.016037	0.642961	-0.626924	-6110.41
chr14	105528950	105530639	1690	138	0.781313	0.0428976	0.738415	6103.3
chr14	100823902	100828027	4126	223	0.191226	0.893373	-0.702147	-5978.27
chr20	58850396	58853143	2748	135	0.0542959	0.912302	-0.858006	-5945.98
chr17	64778053	64779337	1285	125	0.049946	0.813863	-0.763917	-5471.96
chr22	41681556	41683457	1902	80	0.976266	0.111122	0.865144	5061.8
chr2	92042168	92043787	1620	193	0.025788	0.725228	-0.69944	-5046.82
chr21	8438768	8444826	6059	923	0.463711	0.569139	-0.105427	-4991.97
chr20	43513364	43515956	2593	91	0.910814	0.0553074	0.855506	4842.94
chr4	19519821	19520453	633	55	0.961079	0.0165684	0.94451	4807.78
chr6	3848793	3850185	1393	97	0.306228	0.971094	-0.664866	-4685.26
chr14	103126648	103127584	937	116	0.252565	0.979068	-0.726503	-4671.86
chr9	68302608	68308220	5613	301	0.722951	0.183574	0.539376	4581.49
chr4	88697032	88698185	1154	59	0.971171	0.0541622	0.917009	4559.96
chr21	13979149	13982161	3013	166	0.826891	0.0738438	0.753047	4523.89
chr4	131974934	131976625	1692	119	0.928482	0.187441	0.741041	4518.84
chr12	203189	204211	1023	98	0.928953	0.138441	0.790511	4491.39
chr1	144641925	144643350	1426	162	0.842979	0.0780681	0.764911	4398.89
chr10	133679427	133684544	5118	497	0.526295	0.788272	-0.261977	-4391.91
chr2	90323847	90326437	2591	386	0.0314288	0.223361	-0.191932	-4390.39
chr9	63384191	63386340	2150	160	0.9631	0.434643	0.528456	4323.49
chr12	11546736	11547725	990	46	0.956717	0.0172999	0.939417	4223.45
chr14	68628056	68629221	1166	65	0.948314	0.060667	0.887647	4161.29
chr2	94272681	94273908	1228	123	0.727843	0.020302	0.707541	4140.84
chr19	56837566	56841579	4014	210	0.232123	0.889195	-0.657072	-4117.84
chr16	32084207	32086334	2128	186	0.737283	0.0930721	0.644211	4033.66
chr22	43833850	43835640	1791	142	0.217406	0.920517	-0.703111	-3962.5
chr21	8249343	8253968	4626	723	0.57789	0.474502	0.103388	3943.87
chr17	42548024	42549663	1640	98	0.110639	0.841003	-0.730365	-3912.53
chr17	21842082	21844544	2463	322	0.74382	0.433639	0.310181	3883.62
chr16	3442977	3444174	1198	74	0.0510176	0.915093	-0.864075	-3853.43
chr13	21318765	21319816	1052	63	0.979416	0.141293	0.838123	3829.84
chr2	113234936	113236496	1561	115	0.154173	0.821021	-0.666849	-3750.53
chr18	50267601	50268722	1122	64	0.874797	0.0185398	0.856257	3740.03
chr9	62798855	62802814	3960	206	0.62088	0.0427139	0.578166	3673.35
chr9	67722474	67727098	4625	258	0.548684	0.0643127	0.484371	3501.11
chr10	133568834	133569835	1002	106	0.209507	0.891174	-0.681667	-3494.77
chr4	52894	54271	1378	92	0.199842	0.891772	-0.69193	-3492.49
chr7	62300050	62311376	11327	416	0.386195	0.748216	-0.362021	-3472.8
chr20	31546787	31548295	1509	50	0.107144	0.979564	-0.87242	-3421.01
chr9	41357822	41359898	2077	154	0.761391	0.0310243	0.730367	3417.84
chr6	5891464	5892579	1116	59	0.919772	0.0485657	0.871206	3279.91
chr19	46494468	46496277	1810	119	0.843432	0.180787	0.662645	3260.57
chr6	169654366	169655549	1184	60	0.0884827	0.958127	-0.869644	-3227.23
chr13	48318337	48321625	3289	189	0.963315	0.418899	0.544416	3215.51
chr1	161461833	161464974	3142	356	0.703271	0.504462	0.198808	3168.27
chr5	180313397	180314342	946	66	0.945566	0.181308	0.764258	3144.61
chr1	144151713	144153439	1727	216	0.868808	0.542231	0.326577	3097.58
chr6	10659088	10660433	1346	72	0.935966	0.0794713	0.856494	3093.48
chr21	6839677	6840595	919	100	0.87209	0.132145	0.739944	3088.42
chr2	39243450	39244633	1184	97	0.892376	0.215441	0.676935	3079.46
chr9	122406006	122407058	1053	64	0.0227735	0.886998	-0.864225	-3078.7
chr6	160005232	160006662	1431	106	0.367936	0.985837	-0.617902	-3050.82
chr21	29076839	29078046	1208	56	0.869855	0.0167456	0.853109	3046.36
chr2	1797634	1798467	834	68	0.0539067	0.835438	-0.781532	-3032.17
chr18	12777131	12778347	1217	85	0.215795	0.912488	-0.696693	-3030.1
chr6	30070934	30072122	1189	76	0.153869	0.963975	-0.810106	-3010.65
chr14	33799598	33801331	1734	181	0.766811	0.253344	0.513467	2992.18
chr16	34067532	34071269	3738	164	0.115793	0.720806	-0.605013	-2983.87
chr1	125156350	125164802	8453	331	0.397449	0.767398	-0.369949	-2983.5
chr10	42177027	42178134	1108	127	0.674645	0.109083	0.565562	2978.18
chr9	41126671	41128546	1876	130	0.0694817	0.740771	-0.671289	-2940.02
chr3	75669146	75672781	3636	234	0.0879424	0.56029	-0.472348	-2908.41
chr10	133758950	133761828	2879	272	0.924754	0.518405	0.406349	2895.52
chr6	156719407	156720651	1245	64	0.116764	0.892653	-0.775889	-2891.35
chr17	26773026	26775811	2786	341	0.714054	0.910081	-0.196027	-2884.99
chr16	1979037	1979947	911	95	0.882484	0.219286	0.663198	2875.98
chr18	80159334	80160701	1368	123	0.978284	0.497405	0.480879	2875.93
chr22	30574131	30575078	948	79	0.105238	0.893315	-0.788077	-2867.37
chr3	194203902	194204833	932	73	0.0553853	0.837503	-0.782117	-2809.27
chr8	80231440	80232374	935	60	0.961894	0.153043	0.808851	2808.04
chr12	96315962	96317211	1250	48	0.0968317	0.965721	-0.868889	-2805.68
chr17	83103125	83104148	1024	71	0.0495495	0.842182	-0.792632	-2744.89
chr12	9739327	9740968	1642	66	0.974654	0.193789	0.780865	2741.84
chr1	161454360	161457084	2725	311	0.679751	0.491643	0.188108	2736.56
chr9	41272489	41274681	2193	134	0.779698	0.180649	0.599049	2735.91
chr9	98087454	98088384	931	92	0.980115	0.350504	0.629611	2708.44
chr17	21961116	21970328	9213	249	0.186024	0.685179	-0.499155	-2679.47
chr12	131808595	131809571	977	55	0.134813	0.907631	-0.772818	-2664.03
chr19	12720761	12721548	788	62	0.876194	0.0602174	0.815977	2661.42
chr15	23686522	23687854	1333	102	0.191371	0.843708	-0.652337	-2650.8
chr10	27252277	27253186	910	71	0.191713	0.945192	-0.753479	-2640.14
chr1	37995128	37996620	1493	70	0.136597	0.899409	-0.762812	-2606.36
chr7	152405440	152416670	11231	189	0.976662	0.399596	0.577065	2596.04
chr10	132785660	132787757	2098	304	0.264584	0.0427374	0.221847	2586.54
chr17	81118855	81119978	1124	89	0.841755	0.142348	0.699406	2572.45
chr5	28927415	28928709	1295	103	0.245784	0.888742	-0.642958	-2566.57
chr19	35993766	35994876	1111	69	0.0919552	0.836904	-0.744949	-2556.39
chr2	130036751	130038344	1594	99	0.91537	0.19447	0.7209	2556.31
chr8	687516	688555	1040	115	0.264995	0.842325	-0.57733	-2539.46
chr7	27157404	27159983	2580	92	0.797644	0.0902489	0.707395	2537.89
chr9	62836956	62839119	2164	138	0.498203	0.0249898	0.473213	2519.88
chr6	158209097	158210480	1384	65	0.170187	0.929957	-0.759771	-2518.08
chr19	21082089	21082828	740	38	0.0183782	0.966668	-0.94829	-2516.55
chr18	12076199	12076900	702	66	0.791262	0.055069	0.736193	2515.43
chr5	132271302	132272275	974	80	0.91191	0.179937	0.731973	2493.66
chr22	20670665	20671418	754	71	0.187952	0.904686	-0.716734	-2478.78
chr1	2189185	2190377	1193	77	0.922722	0.251602	0.67112	2478.65
chr14	101560490	101561765	1276	183	0.539508	0.145524	0.393984	2475.07
chr19	36309013	36310146	1134	91	0.350046	0.94765	-0.597604	-2467.99
chr15	41881670	41882995	1326	98	0.71917	0.0453402	0.67383	2454.76
chr17	17700122	17701088	967	93	0.978368	0.251641	0.726727	2452.79
chr8	2127145	2127999	855	47	0.859799	0.022414	0.837385	2452.66
chr1	2122807	2124597	1791	125	0.896776	0.299654	0.597122	2431.31
chr16	3431449	3432515	1067	40	0.969981	0.0880266	0.881954	2419.45
chr11	18455605	18456596	992	55	0.952084	0.141039	0.811045	2414.76
chr17	49013500	49014969	1470	92	0.232418	0.896883	-0.664466	-2411.08
chr15	81118251	81118970	720	47	0.0668522	0.925828	-0.858976	-2401.93
chr9	41353814	41357256	3443	125	0.745088	0.067265	0.677823	2394
chr4	186204151	186204541	391	45	0.915119	0.0245817	0.890537	2389.38
chr20	34476059	34476590	532	37	0.0352257	0.937419	-0.902193	-2385.14
chr16	1431810	1433496	1687	95	0.175852	0.8375	-0.661649	-2379.77
chr16	1427733	1429037	1305	74	0.110518	0.85128	-0.740762	-2374.89
chr2	206249648	206252647	3000	106	0.175998	0.910313	-0.734315	-2368.99
chr15	68930057	68930786	730	65	0.94238	0.244583	0.697798	2330.5
chr7	67364373	67365102	730	67	0.208708	0.951557	-0.742849	-2327.01
chr4	16228381	16229299	919	32	0.974786	0.0370354	0.937751	2319.96
chr9	41123017	41125666	2650	151	0.189802	0.747626	-0.557824	-2315.45
chr19	609871	611801	1931	94	0.749996	0.0792623	0.670734	2314.3
chr11	65591923	65592795	873	103	0.968821	0.407849	0.560972	2314.15
chr13	25170514	25171345	832	106	0.0870097	0.627124	-0.540115	-2303.39
chr17	8225915	8227172	1258	52	0.0537456	0.903464	-0.849718	-2298.34
chr2	16013030	16014796	1767	74	0.84135	0.0535079	0.787842	2292.35
chr11	67731639	67732558	920	55	0.887202	0.0867426	0.800459	2291.17
chr2	240557159	240558404	1246	111	0.854596	0.216551	0.638045	2289.45
chr17	6654696	6656450	1755	99	0.079147	0.653196	-0.574049	-2289.13
chr11	396527	397707	1181	72	0.800438	0.0909733	0.709465	2287.17
chr19	36604400	36605913	1514	103	0.0181647	0.606797	-0.588632	-2263.69
chr9	42724954	42726244	1291	62	0.0934969	0.902934	-0.809437	-2254.26
chr5	136079155	136081176	2022	82	0.0593508	0.816786	-0.757435	-2249.47
chr22	50299102	50300244	1143	113	0.858891	0.353779	0.505112	2248.93
chr8	144313370	144314119	750	56	0.945774	0.164009	0.781765	2234.73
chr8	144266495	144267371	877	117	0.524009	0.0703902	0.453619	2234.27
chr19	49387844	49388647	804	58	0.0981475	0.867149	-0.769002	-2223.69
chr10	42242648	42243849	1202	124	0.0923395	0.489388	-0.397048	-2212.04
chr19	50458169	50459290	1122	84	0.914829	0.26492	0.649909	2211.45
chr7	58058218	58065216	6999	280	0.410022	0.74172	-0.331698	-2205.6
chr11	62602195	62603079	885	92	0.206093	0.793543	-0.587449	-2203.46
chr2	96034315	96035252	938	62	0.813148	0.0777943	0.735353	2201.9
chr1	146932363	146933938	1576	59	0.154252	0.976427	-0.822175	-2193.29
chr17	7349869	7351469	1601	104	0.124756	0.692074	-0.567317	-2181.33
chr20	30585040	30586653	1614	116	0.0810757	0.655227	-0.574151	-2120.36
chr2	91416985	91423125	6141	247	0.748126	0.410646	0.33748	2111.22
chr5	154690311	154691411	1101	63	0.841321	0.0938625	0.747458	2110.72
chr1	121395727	121397403	1677	167	0.222154	0.0209599	0.201194	2106.66
chr17	43297166	43299309	2144	123	0.203604	0.718624	-0.515021	-2105.43
chr2	20670469	20672017	1549	146	0.279939	0.804154	-0.524215	-2091.64
chr2	26727901	26729078	1178	94	0.829387	0.273906	0.555481	2073.13
chr2	232381175	232381989	815	62	0.911415	0.159051	0.752364	2070.08
chr3	46898370	46899257	888	74	0.801102	0.13213	0.668973	2069.91
chr19	17323218	17324296	1079	65	0.7788	0.101915	0.676885	2068.07
chr1	1699597	1700671	1075	93	0.849173	0.277985	0.571188	2067.88
chr8	144202657	144203711	1055	63	0.134294	0.898017	-0.763722	-2037.24
chr3	28200314	28201161	848	60	0.150045	0.929167	-0.779122	-2028.83
chr17	38854337	38855474	1138	58	0.139928	0.868893	-0.728964	-2024.97
chr15	56007033	56007437	405	42	0.893035	0.0528748	0.84016	2011.48
chr12	33438842	33440241	1400	134	0.509408	0.056009	0.453399	1998.35
chr22	30079823	30080699	877	67	0.239197	0.941224	-0.702026	-1978.81
chr13	112014861	112016127	1267	138	0.970197	0.545821	0.424376	1968.76
chr6	31682650	31683732	1083	65	0.973344	0.281245	0.692099	1961.33
chr19	49132878	49134278	1401	89	0.924872	0.235134	0.689738	1961.28
chr10	86535194	86536155	962	62	0.089032	0.753055	-0.664023	-1953.12
chr1	121051038	121052146	1109	53	0.801816	0.082893	0.718923	1945.38
chr9	41106463	41109603	3141	142	0.204525	0.750026	-0.545501	-1945
chr17	57884970	57886025	1056	77	0.270169	0.937264	-0.667095	-1944.56
chr2	104855405	104856403	999	155	0.444732	0.0694749	0.375257	1938.93
chr11	68749999	68751186	1188	94	0.813288	0.241457	0.571831	1920.2
chr2	131829536	131831002	1467	137	0.881552	0.409094	0.472458	1908.52
chr8	37747432	37748638	1207	40	0.971915	0.136862	0.835053	1899.02
chr15	98865176	98866712	1537	60	0.836237	0.0515935	0.784643	1886.45
chr12	1921777	1923600	1824	69	0.776138	0.100319	0.675819	1873.67
chr7	128270807	128272500	1694	109	0.129937	0.750201	-0.620265	-1873.3
chr15	31483231	31484021	791	149	0.838849	0.46532	0.373528	1872.97
chr7	35971271	35971924	654	54	0.0481332	0.73962	-0.691486	-1872.84
chr13	99969922	99971171	1250	153	0.392466	0.0247781	0.367688	1863.36
chr18	75204286	75205434	1149	108	0.454207	0.978226	-0.524019	-1847.06
chr12	132286000	132286665	666	51	0.0728685	0.879959	-0.80709	-1846.25
chr12	131432728	131434329	1602	124	0.522859	0.913609	-0.39075	-1827.82
chr1	121007901	121010293	2393	137	0.118541	0.560442	-0.441902	-1818.89
chr1	58576952	58577771	820	81	0.189193	0.761266	-0.572074	-1814.17
chr17	11239334	11241368	2035	204	0.448228	0.138148	0.31008	1802.46
chr1	68050054	68052007	1954	84	0.872645	0.161234	0.711412	1792.17
chr10	484494	485824	1331	57	0.0346033	0.823532	-0.788929	-1789.35
chr1	148353778	148354949	1172	66	0.88636	0.200571	0.685789	1780.31
chr18	12068165	12068897	733	50	0.943407	0.163607	0.779801	1776.89
chr7	57868051	57869522	1472	155	0.444877	0.104175	0.340703	1765.95
chr20	30289061	30290797	1737	73	0.0217599	0.756677	-0.734917	-1764.14
chr1	16534067	16535853	1787	125	0.21878	0.663852	-0.445072	-1754.12
chr13	84086190	84087307	1118	58	0.917999	0.189163	0.728836	1752.83
chr1	161468973	161471292	2320	273	0.596769	0.45133	0.14544	1750.26
chr13	27980105	27981420	1316	70	0.0956811	0.805527	-0.709846	-1749.97
chr16	34014515	34015449	935	108	0.362165	0.85209	-0.489925	-1748.24
chr13	19344366	19345488	1123	73	0.704619	0.0259979	0.678621	1741.3
chr10	102422520	102423172	653	30	0.0311528	0.91067	-0.879517	-1740.44
chr10	117137004	117138629	1626	167	0.0577239	0.406394	-0.34867	-1739.26
chr6	1312136	1314152	2017	249	0.364395	0.129976	0.234419	1732.51
chr9	76571496	76572239	744	41	0.0223938	0.80616	-0.783766	-1725.89
chr21	8434884	8436861	1978	370	0.503685	0.584991	-0.0813054	-1722.46
chr18	22171373	22172289	917	121	0.597305	0.119453	0.477853	1712.04
chr19	45395438	45397173	1736	141	0.414882	0.848403	-0.433521	-1706.6
chr4	48490652	48491618	967	116	0.675965	0.19545	0.480515	1703.54
chr19	18776818	18778434	1617	104	0.904044	0.401429	0.502615	1702.26
chr1	203075397	203076799	1403	89	0.621186	0.0707759	0.55041	1699.89
chr19	39247085	39248114	1030	88	0.250907	0.850541	-0.599634	-1690.93
chr12	51821204	51822107	904	114	0.289821	0.692426	-0.402604	-1682.99
chr19	13817252	13818655	1404	57	0.941415	0.216061	0.725354	1681.43
chr10	75407067	75408319	1253	91	0.0868848	0.596222	-0.509337	-1678.25
chr7	1938738	1939584	847	46	0.154028	0.944308	-0.79028	-1677.41
chr10	43202979	43204212	1234	50	0.852218	0.0593633	0.792855	1664.29
chr20	30283327	30284485	1159	68	0.157968	0.812885	-0.654917	-1663.23
chr1	161447256	161449471	2216	267	0.659024	0.528424	0.1306	1660.11
chr1	144785957	144787825	1869	143	0.271729	0.7215	-0.449771	-1659.41
chr13	19564483	19565588	1106	75	0.814961	0.10905	0.705911	1655.18
chr19	45939914	45940782	869	95	0.800693	0.295235	0.505459	1654.29
chr2	868271	869766	1496	156	0.945193	0.658991	0.286202	1645.79
chr5	118539559	118542480	2922	60	0.96027	0.145415	0.814855	1628.14
chr1	1013783	1014725	943	49	0.832271	0.0510831	0.781188	1617.6
chr5	178005988	178008062	2075	137	0.603003	0.158346	0.444657	1613.93
chr13	46437811	46438538	728	44	0.90768	0.119394	0.788286	1612.07
chr5	135027276	135029445	2170	195	0.203563	0.57343	-0.369867	-1593.04
chr17	73147752	73148952	1201	33	0.950723	0.0647659	0.885957	1588.76
chr8	144353507	144354912	1406	121	0.419827	0.911244	-0.491417	-1583.3
chr17	47423704	47424385	682	75	0.133458	0.694891	-0.561433	-1583.01
chr16	18927178	18928229	1052	39	0.841195	0.104737	0.736458	1580.58
chr19	2324093	2325226	1134	51	0.154374	0.898477	-0.744102	-1578.68
chr17	17722254	17723411	1158	90	0.353561	0.922778	-0.569218	-1578.15
chr16	32187136	32188921	1786	100	0.879796	0.453357	0.426438	1558.39
chr13	52846641	52847778	1138	163	0.573593	0.204865	0.368728	1553.91
chr3	45035577	45036427	851	66	0.204106	0.882142	-0.678036	-1549.91
chr5	139010720	139011529	810	37	0.119327	0.941016	-0.821689	-1547.37
chr8	41725423	41726169	747	52	0.870918	0.134844	0.736074	1546.06
chr1	149706718	149708166	1449	60	0.0570481	0.766612	-0.709564	-1544.61
chr12	109110875	109112212	1338	47	0.101042	0.930415	-0.829373	-1535.41
chr7	63789679	63790811	1133	116	0.269758	0.734192	-0.464434	-1532.81
chr1	2025376	2026180	805	45	0.837501	0.0722733	0.765228	1531.84
chr7	158957303	158958899	1597	80	0.851102	0.1967	0.654402	1527.08
chr5	141484308	141485630	1323	62	0.211982	0.882632	-0.67065	-1522.99
chr1	1644703	1645525	823	58	0.385335	0.984359	-0.599024	-1515.51
chr2	25161140	25161892	753	80	0.236468	0.866674	-0.630206	-1515.39
chr1	2027943	2028538	596	47	0.856788	0.126113	0.730674	1514.55
chr2	74415467	74416359	893	51	0.101026	0.810588	-0.709563	-1509.39
chr3	107697507	107698426	920	36	0.105848	0.97342	-0.867572	-1508.61
chr5	3600346	3602802	2457	164	0.220369	0.64122	-0.420851	-1494.6
chr21	6858055	6859300	1246	92	0.779691	0.24862	0.531071	1493.15
chr1	39558939	39560088	1150	53	0.236659	0.982688	-0.746029	-1493.06
chr7	73768411	73770137	1727	124	0.332871	0.807783	-0.474912	-1490.29
chr7	58053036	58057934	4899	182	0.379795	0.749758	-0.369963	-1473.1
chr4	30278023	30278909	887	85	0.240104	0.913682	-0.673578	-1472.11
chr7	156948573	156949441	869	60	0.0912387	0.767521	-0.676282	-1469.87
chr21	8445803	8447112	1310	213	0.487406	0.618071	-0.130665	-1465.26
chr11	1556509	1557470	962	125	0.258223	0.628796	-0.370573	-1459.75
chr1	68046744	68047801	1058	42	0.854252	0.0545843	0.799668	1459.69
chr19	36421216	36422149	934	85	0.69313	0.130799	0.562331	1457.96
chr1	243101393	243102150	758	48	0.715738	0.0473777	0.668361	1457.77
chr2	131299084	131300564	1481	100	0.391925	0.85957	-0.467645	-1453.27
chr19	7869509	7870414	906	70	0.603413	0.0419676	0.561446	1449.91
chr3	11704767	11705717	951	37	0.194645	0.963431	-0.768786	-1448.36
chr2	132644901	132645788	888	43	0.14503	0.896864	-0.751834	-1444.81
chr20	25984742	25985502	761	45	0.164702	0.946727	-0.782025	-1444.46
chr15	62163587	62165009	1423	167	0.0732732	0.318547	-0.245273	-1442.82
chr6	110399297	110400347	1051	58	0.143849	0.860265	-0.716416	-1440.47
chr7	1210262	1211845	1584	64	0.0803064	0.786416	-0.70611	-1439.89
chr4	80197639	80198430	792	45	0.140931	0.884838	-0.743906	-1439
chr2	207766647	207767393	747	61	0.949302	0.332657	0.616646	1436.2
chr19	2888375	2889467	1093	58	0.892775	0.217672	0.675103	1434.22
chr22	38088722	38089749	1028	110	0.805775	0.353757	0.452018	1433.28
chr19	37551010	37551899	890	65	0.049906	0.732654	-0.682748	-1432.75
chr18	76787160	76788204	1045	51	0.803313	0.0738478	0.729465	1431.4
chr8	28347117	28349364	2248	64	0.144354	0.900234	-0.75588	-1427.7
chr17	21085686	21086460	775	40	0.240835	0.960383	-0.719548	-1427.24
chr4	2364375	2365346	972	84	0.730106	0.179173	0.550934	1423.74
chr7	16586291	16587097	807	38	0.0761294	0.862262	-0.786133	-1415.35
chr10	2521423	2523611	2189	135	0.917983	0.533063	0.384921	1411.32
chr19	45151922	45153627	1706	181	0.374529	0.0721413	0.302387	1408.12
chr16	82139198	82140010	813	39	0.151118	0.94607	-0.794952	-1405.67
chr1	1354263	1355737	1475	185	0.352461	0.629137	-0.276676	-1402.73
chr5	148319794	148320872	1079	43	0.0401804	0.882818	-0.842637	-1400.91
chr22	28662969	28663954	986	48	0.887882	0.143537	0.744344	1399.94
chr16	2236480	2237999	1520	158	0.709793	0.329284	0.38051	1399.85
chr16	33028031	33029482	1452	146	0.757133	0.455927	0.301206	1398.05
chr3	42685651	42686515	865	93	0.81636	0.342339	0.474021	1390.99
chr2	185424827	185426280	1454	39	0.882321	0.0676924	0.814628	1386.43
chr1	19665597	19666491	895	80	0.686086	0.136717	0.549368	1386.03
chr4	1405900	1407082	1183	169	0.185957	0.502437	-0.31648	-1383.88
chr9	42851114	42852979	1866	132	0.499078	0.0745892	0.424488	1383.61
chr13	57633343	57635093	1751	152	0.652446	0.25373	0.398716	1382.52
chr9	27690404	27691231	828	36	0.0284879	0.882519	-0.854031	-1380.08
chr15	20775362	20776443	1082	100	0.0497172	0.418956	-0.369239	-1379.97
chr5	73446537	73447762	1226	160	0.256202	0.0223367	0.233865	1379.94
chr2	174012565	174013410	846	59	0.181228	0.827423	-0.646195	-1378.66
chr2	44954327	44955509	1183	71	0.636681	0.0347804	0.601901	1373.71
chr18	712232	713048	817	108	0.470676	0.112912	0.357764	1373.22
chr2	731735	733162	1428	125	0.907823	0.538882	0.368941	1371.77
chr9	120494759	120496719	1961	102	0.967436	0.399599	0.567837	1370.73
chr22	31676458	31677359	902	50	0.242753	0.939546	-0.696793	-1369.91
chr20	26009540	26010806	1267	49	0.838094	0.0857474	0.752347	1356.82
chr3	32625465	32626055	591	49	0.205047	0.915097	-0.71005	-1354.65
chr10	13158318	13159122	805	44	0.133882	0.913976	-0.780094	-1353.27
chr7	149190878	149191589	712	37	0.954721	0.151769	0.802952	1352.38
chr5	3594900	3596304	1405	178	0.454554	0.169427	0.285126	1346.76
chr15	76191591	76192362	772	59	0.223039	0.923433	-0.700393	-1342.9
chr13	112067774	112068811	1038	163	0.64511	0.304048	0.341062	1339.99
chr9	68321839	68324802	2964	139	0.583416	0.146116	0.4373	1338.02
chr11	67649955	67651400	1446	49	0.0693924	0.850411	-0.781019	-1337.37
chr12	114674120	114675044	925	79	0.796934	0.269213	0.527721	1335.96
chr17	83207914	83209639	1726	67	0.874397	0.396241	0.478157	1334.09
chr8	98427140	98428461	1322	140	0.20489	0.486409	-0.28152	-1331.58
chr12	53954821	53955786	966	104	0.100946	0.532915	-0.431969	-1330.07
chr19	518612	519347	736	81	0.470922	0.908672	-0.43775	-1326.71
chr21	42781054	42781967	914	41	0.0640751	0.852642	-0.788567	-1325.98
chr21	39385583	39386797	1215	55	0.958988	0.237407	0.721581	1325.29
chr16	90105878	90106805	928	61	0.86439	0.304795	0.559595	1324.26
chr17	4900993	4902374	1382	99	0.0769079	0.601869	-0.524961	-1322.14
chr2	206262833	206265927	3095	67	0.116061	0.83548	-0.719419	-1319.34
chr18	79740323	79741640	1318	35	0.954862	0.111095	0.843766	1318.68
chr22	21360344	21361608	1265	156	0.0704467	0.23529	-0.164844	-1315.78
chr11	67645059	67647350	2292	58	0.139439	0.786064	-0.646625	-1306.78
chr12	915991	916935	945	46	0.950863	0.244003	0.706861	1306.48
chr12	107864088	107864715	628	40	0.883582	0.0970022	0.78658	1299.61
chr20	64011698	64013026	1329	39	0.943812	0.143336	0.800476	1296.76
chr8	144333225	144334360	1136	150	0.036658	0.330297	-0.293639	-1296.34
chr1	154868811	154870018	1208	35	0.868934	0.0428626	0.826071	1295.4
chr1	1633410	1634353	944	83	0.323692	0.83716	-0.513468	-1293.66
chr17	21298438	21301680	3243	87	0.309189	0.956246	-0.647057	-1293.43
chr1	21427995	21428944	950	130	0.586524	0.232951	0.353573	1293.17
chr15	20755615	20756420	806	72	0.129663	0.65005	-0.520387	-1288.61
chr1	31181241	31182218	978	57	0.0389512	0.699091	-0.66014	-1287.63
chr22	21628770	21629415	646	59	0.748659	0.196551	0.552108	1281.93
chr1	29134112	29134892	781	57	0.184447	0.863052	-0.678605	-1280.53
chr10	132784275	132785336	1062	141	0.488847	0.165417	0.32343	1279.95
chr15	69451699	69452584	886	33	0.0351336	0.77243	-0.737296	-1278.71
chr19	8333014	8334323	1310	95	0.179028	0.752692	-0.573663	-1278.18
chr7	23490379	23491452	1074	62	0.487901	0.0331019	0.454799	1277.27
chr5	322066	323715	1650	99	0.276176	0.677299	-0.401123	-1276.83
chr12	10587	11476	890	125	0.734778	0.931609	-0.19683	-1276.15
chr3	122912651	122913581	931	87	0.231853	0.748921	-0.517067	-1268.78
chr9	43327980	43332170	4191	176	0.435386	0.761404	-0.326018	-1267.53
chr19	17766383	17767182	800	35	0.948969	0.178984	0.769985	1267.25
chr19	1523442	1524668	1227	140	0.0565198	0.39938	-0.34286	-1264.8
chr4	1403882	1405145	1264	108	0.134199	0.565292	-0.431094	-1264.62
chr10	132964671	132965793	1123	63	0.214164	0.865169	-0.651004	-1263.77
chr15	24772566	24773911	1346	77	0.225489	0.849868	-0.624379	-1260.48
chr10	126905054	126906041	988	138	0.0881682	0.35105	-0.262882	-1257.62
chr16	20989591	20990225	635	45	0.916653	0.194599	0.722054	1250.98
chr12	6620182	6621053	872	102	0.498043	0.933448	-0.435405	-1242.42
chr17	58278835	58280116	1282	76	0.245402	0.802871	-0.557469	-1242.02
chr2	105236708	105237657	950	57	0.307102	0.923109	-0.616007	-1238.23
chr7	158996726	158997866	1141	85	0.225376	0.67691	-0.451533	-1234.79
chr2	94208282	94209109	828	122	0.164585	0.417203	-0.252618	-1233.56
chr11	67302870	67303930	1061	93	0.876442	0.441595	0.434847	1232.3
chr9	124838547	124839319	773	54	0.966572	0.230684	0.735888	1231.55
chr11	77137930	77138517	588	65	0.847948	0.22542	0.622528	1230.73
chr3	130727050	130727608	559	25	0.993384	0.120318	0.873067	1227.43
chr1	108421018	108422320	1303	65	0.713425	0.130765	0.58266	1226.91
chr5	135038472	135039341	870	63	0.0281324	0.670482	-0.642349	-1225.38
chr17	14303363	14304383	1021	69	0.692807	0.123622	0.569186	1218.78
chr16	86497141	86498729	1589	135	0.462004	0.133009	0.328995	1215.15
chr2	117803643	117804500	858	38	0.0863891	0.883129	-0.79674	-1208.04
chr4	967347	968601	1255	98	0.332586	0.831149	-0.498563	-1206.22
chr18	79378797	79379576	780	47	0.970132	0.278773	0.69136	1197.27
chr7	156616026	156617075	1050	87	0.0656462	0.492469	-0.426823	-1194.39
chr1	152107994	152109464	1471	107	0.5596	0.109027	0.450573	1193.88
chr19	12754350	12755009	660	52	0.902662	0.281042	0.62162	1193.71
chr15	97652395	97653386	992	47	0.836559	0.137037	0.699522	1184.44
chr2	176079918	176081032	1115	134	0.3231	0.0453816	0.277719	1183.58
chr9	10208043	10209080	1038	34	0.851998	0.056537	0.795461	1183.34
chr4	55157440	55158266	827	46	0.0709436	0.789321	-0.718378	-1181.2
chr9	1045102	1046168	1067	82	0.662423	0.156773	0.50565	1180.64
chr2	209208685	209209671	987	57	0.847644	0.223831	0.623813	1180.15
chr11	70825988	70827329	1342	56	0.0778061	0.747173	-0.669367	-1179.62
chr15	29968202	29969420	1219	153	0.287789	0.0872117	0.200577	1179.43
chr21	44285383	44286323	941	75	0.7525	0.2835	0.469	1179.29
chr10	129963558	129964592	1035	159	0.231876	0.0537742	0.178102	1176.15
chr5	172683868	172684722	855	94	0.636907	0.955335	-0.318427	-1175.24
chr9	95728733	95729606	874	57	0.92694	0.294586	0.632354	1172.09
chr3	75775529	75781324	5796	61	0.906866	0.181884	0.724981	1171.95
chr18	22165430	22166735	1306	112	0.050216	0.374864	-0.324648	-1171.58
chr19	55174604	55175642	1039	50	0.8109	0.116086	0.694815	1168.84
chr19	58356437	58357148	712	83	0.709658	0.269832	0.439826	1167.2
chr2	38073296	38074830	1535	102	0.134283	0.620876	-0.486593	-1165.97
chr12	129903115	129904576	1462	161	0.0998034	0.339279	-0.239476	-1164.74
chr8	54458938	54460008	1071	115	0.110318	0.472937	-0.362619	-1163.6
chr1	228555343	228556116	774	64	0.380952	0.939592	-0.55864	-1163.43
chr21	6831272	6832458	1187	74	0.835613	0.266619	0.568994	1162.41
chr11	133833016	133833931	916	86	0.336953	0.828983	-0.49203	-1160.23
chr2	95640835	95641443	609	31	0.0511854	0.86341	-0.812224	-1158.85
chr22	11252923	11255280	2358	176	0.665766	0.903992	-0.238226	-1158.84
chr9	33777405	33777812	408	22	0.0390981	0.95409	-0.914992	-1157.97
chr4	8860835	8862277	1443	149	0.314895	0.0636883	0.251207	1157.88
chr19	23070161	23071770	1610	93	0.127632	0.60249	-0.474858	-1157.73
chr3	186193513	186194780	1268	87	0.328084	0.882615	-0.554532	-1157.37
chr3	197029977	197031069	1093	49	0.0403372	0.686779	-0.646442	-1148.6
chr17	38561539	38562938	1400	130	0.0833093	0.416634	-0.333325	-1141.73
chr15	45704021	45704984	964	54	0.0629611	0.650796	-0.587835	-1140.45
chr2	131723877	131725333	1457	51	0.27183	0.950262	-0.678432	-1139.41
chr2	131646906	131647404	499	40	0.819764	0.0576975	0.762067	1137.88
chr19	38527194	38528220	1027	45	0.171001	0.897474	-0.726474	-1136.4
chr19	4726205	4727043	839	41	0.255647	0.972948	-0.717301	-1132.06
chr9	128249810	128250555	746	55	0.0476212	0.641593	-0.593972	-1130.19
chr13	110812391	110813801	1411	120	0.455952	0.832263	-0.376311	-1128.89
chr17	78879461	78880408	948	40	0.0614648	0.804633	-0.743168	-1126.97
chr21	8204907	8206532	1626	232	0.566657	0.470481	0.0961762	1124.81
chr16	29784812	29785476	665	40	0.111042	0.881543	-0.7705	-1123.61
chr9	121896473	121897019	547	31	0.13316	0.940959	-0.8078	-1118.69
chr15	23647208	23648774	1567	54	0.243495	0.901836	-0.65834	-1113.39
chr1	247639161	247639994	834	64	0.239349	0.820014	-0.580666	-1110.59
chr3	154121953	154123252	1300	83	0.081356	0.544342	-0.462986	-1106.92
chr10	1362732	1363855	1124	133	0.901732	0.627165	0.274568	1106.52
chr7	2109623	2110578	956	35	0.161448	0.950478	-0.78903	-1104.41
chr15	73367615	73368592	978	135	0.0261076	0.19886	-0.172752	-1103.85
chr9	97076541	97077811	1271	92	0.214919	0.717285	-0.502366	-1102.68
chr15	99105255	99106278	1024	149	0.133971	0.343144	-0.209173	-1100.22
chr10	132336768	132337459	692	21	0.0563976	0.968592	-0.912195	-1099.82
chr12	57235967	57236929	963	48	0.871596	0.140204	0.731392	1098.43
chr11	18411760	18412577	818	40	0.892811	0.211066	0.681744	1098.36
chr22	46262295	46263288	994	130	0.556628	0.233858	0.32277	1096.85
chr9	92097947	92098923	977	28	0.973764	0.0966699	0.877094	1096.23
chr19	58059626	58060442	817	62	0.333002	0.842471	-0.509469	-1094.38
chr8	11345320	11346892	1573	44	0.809011	0.0805534	0.728457	1091.59
chr7	48847824	48848453	630	49	0.958997	0.320427	0.63857	1089.39
chr16	18342521	18343949	1429	90	0.163749	0.718645	-0.554896	-1087.24
chr2	219447976	219448839	864	109	0.184902	0.520969	-0.336067	-1085.95
chr17	21573834	21574823	990	63	0.248948	0.827367	-0.578419	-1083.92
chr14	101583871	101584825	955	59	0.249217	0.846562	-0.597345	-1083.41
chr11	31987095	31987748	654	64	0.162305	0.686511	-0.524206	-1079.74
chr17	76076453	76077414	962	102	0.468406	0.0844519	0.383955	1078
chr4	3766465	3767405	941	125	0.486557	0.191146	0.295411	1077.57
chr2	131753144	131755308	2165	100	0.714763	0.21103	0.503732	1076.03
chr10	133229545	133230674	1130	142	0.19042	0.020684	0.169736	1075.76
chr19	45385348	45386660	1313	80	0.181383	0.702653	-0.521269	-1075.68
chr7	27147308	27147890	583	44	0.681982	0.0715413	0.610441	1074.13
chr14	75333740	75335066	1327	47	0.799275	0.0773575	0.721917	1072.69
chr14	69483669	69484433	765	61	0.0576534	0.559307	-0.501654	-1072.29
chr2	190760852	190761622	771	58	0.853662	0.221905	0.631757	1071.94
chr17	29572276	29573515	1240	81	0.535077	0.123014	0.412063	1071.68
chr12	132688342	132689215	874	80	0.255518	0.666303	-0.410785	-1070.52
chr7	154051345	154052742	1398	131	0.465887	0.122817	0.34307	1070.15
chr2	31803464	31804117	654	45	0.893933	0.202731	0.691201	1069.35
chr19	38211301	38212561	1261	56	0.107722	0.680617	-0.572895	-1069.03
chr2	9739007	9739952	946	41	0.0999591	0.822565	-0.722606	-1065.48
chr20	609426	610283	858	117	0.326243	0.064828	0.261415	1065.23
chr8	114238556	114239200	645	27	0.0584552	0.924875	-0.86642	-1065.18
chr14	92686758	92687367	610	43	0.315233	0.985609	-0.670376	-1065.05
chr1	125118212	125119772	1561	166	0.785654	0.934766	-0.149112	-1064.76
chr1	109669008	109670087	1080	27	0.952897	0.0768724	0.876025	1062.01
chr4	14862655	14863262	608	39	0.212063	0.93775	-0.725687	-1061.76
chr8	102738246	102739076	831	34	0.88751	0.0944295	0.793081	1056.74
chr1	125146912	125150006	3095	134	0.482686	0.8069	-0.324215	-1055.75
chr7	58086818	58088556	1739	148	0.687484	0.900949	-0.213464	-1055.42
chr9	43310371	43311709	1339	105	0.266358	0.593814	-0.327456	-1053.21
chr17	26835855	26840322	4468	136	0.198949	0.546951	-0.348003	-1052.6
chr16	84602671	84604746	2076	50	0.148109	0.912128	-0.764018	-1050.86
chr9	136845798	136846755	958	132	0.44457	0.192245	0.252325	1048.56
chr13	24327806	24328805	1000	69	0.251018	0.822766	-0.571747	-1046.82
chr9	41073489	41074576	1088	75	0.0727229	0.519833	-0.44711	-1046.49
chr8	663360	664478	1119	30	0.17889	0.958515	-0.779625	-1045.66
chr11	289436	290273	838	42	0.0816591	0.726039	-0.64438	-1045.45
chr19	29529730	29530458	729	95	0.539871	0.149187	0.390685	1044.13
chr17	31559334	31560221	888	108	0.253648	0.591642	-0.337994	-1041.93
chr10	132229742	132230595	854	40	0.0881252	0.82142	-0.733295	-1041.86
chr20	64201582	64202263	682	45	0.193135	0.888467	-0.695333	-1041.58
chr7	64569321	64570592	1272	106	0.0631915	0.529013	-0.465822	-1038.55
chr10	107914340	107915335	996	83	0.382679	0.0311535	0.351526	1036.8
chr10	133528213	133529222	1010	84	0.17306	0.662498	-0.489438	-1036.34
chr9	117642620	117643823	1204	57	0.677456	0.0432681	0.634188	1034.56
chr17	44353740	44354931	1192	172	0.960481	0.884489	0.0759923	1032.77
chr2	239231033	239232272	1240	52	0.897731	0.216016	0.681716	1031.26
chr9	96218551	96219837	1287	95	0.0778891	0.499599	-0.42171	-1029.9
chr16	66924595	66925425	831	83	0.45673	0.0514772	0.405253	1029.36
chr1	121019929	121021159	1231	53	0.197735	0.847953	-0.650218	-1028.43
chr9	976847	978033	1187	113	0.0325329	0.357263	-0.32473	-1027.64
chr2	20106536	20107235	700	46	0.196226	0.852384	-0.656158	-1026.04
chr4	1511082	1512870	1789	80	0.744398	0.251719	0.492679	1025.54
chr9	65258294	65259166	873	104	0.264235	0.0227002	0.241535	1024.59
chr15	45129363	45130354	992	77	0.574682	0.0829588	0.491723	1024.2
chr19	17807713	17808607	895	48	0.166874	0.789664	-0.62279	-1021.65
chr10	101047436	101048587	1152	70	0.817069	0.259926	0.557142	1019.87
chr1	58575900	58576843	944	83	0.603725	0.134016	0.469709	1019.36
chr7	1232340	1234158	1819	183	0.484302	0.246604	0.237697	1016.67
chr9	89177622	89178879	1258	120	0.0396965	0.275175	-0.235479	-1016.08
chr12	127545204	127546081	878	24	0.0895104	0.979459	-0.889949	-1014.75
chr4	190064858	190066595	1738	143	0.869402	0.672883	0.196519	1011.77
chr16	54285641	54286547	907	112	0.508566	0.146372	0.362194	1010.82
chr14	102929884	102930794	911	107	0.584044	0.167862	0.416183	1010.54
chr1	16227765	16228859	1095	59	0.0626731	0.597202	-0.534529	-1008.76
chr12	75207171	75208025	855	83	0.260368	0.753173	-0.492805	-1006.26
chr10	129958517	129959847	1331	151	0.078439	0.251118	-0.172679	-1002.41
chr7	66505872	66506825	954	70	0.688165	0.187392	0.500772	1001.77
chr8	53250550	53251881	1332	124	0.102034	0.383997	-0.281963	-998.721
chr10	117551150	117552621	1472	86	0.0740637	0.576688	-0.502624	-998.62
chr14	57865193	57866349	1157	116	0.356257	0.0766134	0.279644	997.034
chr7	50092912	50093534	623	52	0.733672	0.104469	0.629203	996.361
chr13	99565537	99567050	1514	65	0.970622	0.450223	0.520399	995.74
chr7	29883722	29884796	1075	62	0.0469598	0.670323	-0.623364	-994.951
chr16	32116136	32117509	1374	96	0.533826	0.167906	0.36592	993.739
chr15	66654809	66655289	481	44	0.823782	0.1393	0.684482	992.883
chr2	130963159	130964361	1203	160	0.167941	0.050018	0.117923	992.297
chr1	148048268	148048983	716	42	0.046321	0.689679	-0.643358	-991.46
chr21	29023702	29024264	563	37	0.891647	0.137311	0.754336	990.009
chr3	177394033	177394963	931	36	0.241792	0.942894	-0.701102	-989.618
chr11	73956996	73958210	1215	48	0.878121	0.194751	0.68337	988.592
chr21	45017760	45019423	1664	157	0.0913371	0.303812	-0.212475	-988.245
chr7	55344843	55345681	839	72	0.922995	0.414961	0.508034	986.396
chr5	170861682	170862702	1021	122	0.105923	0.430879	-0.324956	-983.371
chr9	137162140	137163458	1319	116	0.469018	0.163298	0.305719	981.083
chr5	140966069	140967564	1496	109	0.194715	0.589076	-0.394361	-980.919
chr1	7826916	7827603	688	35	0.904669	0.179726	0.724943	980.661
chr13	49619799	49620699	901	39	0.161376	0.908624	-0.747248	-980.294
chr5	124735032	124735697	666	26	0.104168	0.930627	-0.826458	-978.542
chr5	138213792	138214522	731	30	0.899333	0.143664	0.755669	976.981
chr22	18633760	18634835	1076	146	0.421841	0.181696	0.240145	974.928
chr8	2001667	2002475	809	139	0.351644	0.144159	0.207485	974.363
chr5	71066168	71067225	1058	41	0.855616	0.0970226	0.758594	973.415
chr5	140926171	140927539	1369	125	0.0666712	0.341891	-0.275219	-972.978
chr9	137877268	137877898	631	90	0.570952	0.217075	0.353877	969.698
chr17	2041269	2041976	708	62	0.082366	0.562313	-0.479947	-969.295
chr9	133979045	133980590	1546	67	0.775392	0.152157	0.623235	966.977
chr3	127628692	127629393	702	92	0.0382461	0.30227	-0.264024	-964.444
chr6	170280153	170281218	1066	59	0.159001	0.707689	-0.548687	-960.982
chr2	10044125	10044942	818	72	0.616223	0.194379	0.421845	959.771
chr9	120896250	120897263	1014	38	0.886877	0.180566	0.706311	959.404
chr19	58054745	58055627	883	34	0.855956	0.102639	0.753318	957.421
chr21	13696389	13697428	1040	68	0.813474	0.271622	0.541852	956.199
chr2	467621	469007	1387	98	0.552391	0.150509	0.401882	956.137
chr7	155449339	155450666	1328	104	0.513748	0.117447	0.396302	949.395
chr9	107487307	107487988	682	67	0.703184	0.234948	0.468236	949.309
chr16	62035217	62036945	1729	131	0.454795	0.151899	0.302896	948.078
chr2	14634071	14635294	1224	118	0.300926	0.0601418	0.240784	946.918
chr15	100972906	100974116	1211	128	0.50667	0.231311	0.275359	945.563
chr6	5086225	5086902	678	65	0.574503	0.0985906	0.475912	945.397
chr17	42039716	42040463	748	75	0.63158	0.965631	-0.334051	-942.652
chr2	197154147	197154546	400	27	0.114674	0.990818	-0.876144	-941.653
chr16	32675119	32676329	1211	76	0.366282	0.828342	-0.46206	-940.574
chr2	233938587	233939455	869	41	0.852096	0.148881	0.703215	937.777
chr7	66413253	66414503	1251	77	0.21981	0.735194	-0.515385	-937.48
chr22	16378882	16381810	2929	120	0.778548	0.410335	0.368213	936.792
chr9	93184961	93185688	728	97	0.604778	0.236596	0.368182	936.34
chr9	99828409	99829099	691	79	0.786813	0.271015	0.515799	933.437
chr15	30044318	30046033	1716	93	0.801906	0.302826	0.49908	931.325
chr10	23173666	23174958	1293	122	0.0596599	0.357646	-0.297987	-931.291
chr3	158094035	158094928	894	65	0.550918	0.076502	0.474416	928.174
chr8	53712395	53712900	506	35	0.878123	0.189805	0.688318	928.06
chr1	143698498	143700417	1920	85	0.182795	0.711141	-0.528346	-927.928
chr17	61456125	61457405	1281	102	0.44884	0.109529	0.339311	927.311
chr1	146486571	146487607	1037	72	0.788965	0.273088	0.515877	925.577
chr1	187072284	187074184	1901	76	0.853911	0.484651	0.36926	925.451
chr9	41643531	41644354	824	62	0.0985316	0.654157	-0.555626	-924.245
chr17	39627095	39627874	780	78	0.135845	0.517802	-0.381957	-924.016
chr5	43038015	43039063	1049	39	0.0472339	0.774043	-0.72681	-920.818
chr3	170585100	170585977	878	83	0.190049	0.604614	-0.414565	-920.07
chr15	21344449	21345355	907	98	0.55801	0.83036	-0.27235	-919.962
chr15	81133657	81134599	943	39	0.163791	0.843906	-0.680114	-919.198
chr15	28788418	28789440	1023	85	0.769914	0.351092	0.418822	918.971
chr7	128351811	128352450	640	77	0.279349	0.713807	-0.434458	-918.748
chr16	768533	769525	993	42	0.86715	0.178294	0.688856	918.288
chr17	21870122	21874332	4211	130	0.293062	0.620761	-0.327699	-915.809
chr15	20784264	20785768	1505	84	0.776798	0.327089	0.449709	914.804
chr19	15231682	15232597	916	85	0.548671	0.0878517	0.460819	914.661
chr13	99981898	99983146	1249	149	0.0419257	0.179091	-0.137165	-914.357
chr5	37371225	37371828	604	27	0.0335492	0.831267	-0.797718	-914.225
chr22	22116964	22117960	997	66	0.0945106	0.653998	-0.559487	-913.781
chr16	1089386	1090737	1352	64	0.233596	0.765366	-0.53177	-913.37
chr14	61280086	61280890	805	95	0.141842	0.482189	-0.340347	-913.197
chr16	767133	768241	1109	79	0.84904	0.436184	0.412856	912.353
chr2	87348551	87349422	872	123	0.674899	0.816967	-0.142068	-912.294
chr5	77077098	77077995	898	110	0.0318255	0.148604	-0.116779	-911.118
chr1	217695846	217696695	850	31	0.86944	0.0925542	0.776885	909.502
chr12	7439780	7440601	822	80	0.599735	0.188943	0.410792	909.133
chr6	159819762	159821591	1830	57	0.818723	0.19325	0.625473	908.837
chr6	28090812	28091644	833	36	0.882608	0.154332	0.728276	908.824
chr19	12194740	12196198	1459	81	0.265587	0.783438	-0.517851	-908.597
chr17	26828948	26832946	3999	117	0.199439	0.557928	-0.358489	-907.732
chr1	1896427	1898371	1945	54	0.0853055	0.793932	-0.708626	-907.164
chr2	241101010	241102008	999	41	0.655945	0.0307109	0.625234	906.538
chr12	127165943	127166513	571	67	0.0232949	0.422495	-0.3992	-906.243
chr15	30222615	30223723	1109	102	0.0900989	0.349783	-0.259685	-905.496
chr3	75785009	75785758	750	54	0.0321646	0.633133	-0.600969	-904.905
chr1	16699003	16700038	1036	90	0.238518	0.552637	-0.314119	-904.701
chr7	57403819	57405694	1876	98	0.243242	0.676703	-0.433461	-903.953
chr11	65786070	65786731	662	67	0.536584	0.105406	0.431179	903.746
chr19	5799169	5799620	452	24	0.901513	0.0744059	0.827107	901.903
chr22	49051839	49052691	853	49	0.189587	0.760627	-0.57104	-898.747
chr22	22899626	22903543	3918	58	0.770628	0.0420252	0.728603	898.614
chr12	127455724	127456791	1068	83	0.839604	0.409108	0.430497	898.584
chr4	154781067	154782166	1100	94	0.904449	0.523268	0.381181	894.222
chr9	137138783	137139761	979	133	0.162762	0.468905	-0.306143	-893.932
chr11	134411273	134412235	963	114	0.223017	0.0249517	0.198066	892.942
chr11	75429800	75430460	661	110	0.421141	0.128115	0.293026	892.877
chr2	25821877	25822698	822	30	0.86018	0.0831857	0.776994	891.676
chr19	291084	292145	1062	118	0.0959296	0.32356	-0.22763	-890.653
chr7	76150310	76150848	539	42	0.25268	0.923377	-0.670697	-889.273
chr22	21469060	21469949	890	90	0.0449369	0.431923	-0.386987	-888.331
chr17	21322606	21323969	1364	71	0.722473	0.232367	0.490107	888.198
chr2	176177866	176178813	948	81	0.0282315	0.488415	-0.460184	-887.109
chr1	21336415	21337496	1082	35	0.840812	0.0903153	0.750497	886.568
chr18	61554218	61554950	733	67	0.454238	0.917944	-0.463707	-886.564
chr7	54697555	54698247	693	39	0.244603	0.898533	-0.65393	-885.098
chr2	39244753	39245716	964	38	0.886874	0.191022	0.695853	884.239
chr1	1737937	1739103	1167	53	0.363354	0.9048	-0.541447	-880.644
chr3	192570911	192571976	1066	32	0.0263666	0.821992	-0.795625	-880.24
chr13	99955694	99957457	1764	136	0.0258767	0.210149	-0.184273	-879.826
chr7	4861473	4862254	782	63	0.321824	0.83795	-0.516126	-878.713
chr17	4788807	4789623	817	56	0.720904	0.197224	0.52368	878.554
chr22	16370046	16372752	2707	121	0.734606	0.354504	0.380102	878.236
chr19	56507404	56508308	905	79	0.108214	0.586508	-0.478295	-876.209
chr10	92239303	92239891	589	64	0.169203	0.637617	-0.468413	-874.98
chr7	55004019	55005640	1622	81	0.801574	0.336871	0.464703	874.883
chr5	73447928	73448797	870	118	0.18629	0.0146273	0.171662	873.571
chr13	60267418	60268687	1270	34	0.817759	0.0441065	0.773652	872.197
chr9	97854267	97855324	1058	130	0.388476	0.159384	0.229092	871.925
chr15	98650353	98652220	1868	101	0.036585	0.318	-0.281415	-870.968
chr11	72243462	72244978	1517	118	0.0344865	0.263563	-0.229076	-870.699
chr11	89978790	89979437	648	46	0.179375	0.839335	-0.659961	-869.495
chr7	154913886	154915169	1284	78	0.540662	0.144558	0.396104	869.279
chr10	127195316	127196410	1095	132	0.0462611	0.190075	-0.143814	-869.024
chr14	60510335	60511242	908	63	0.594837	0.0836723	0.511165	868.931
chr2	44932584	44933688	1105	55	0.708918	0.0968928	0.612026	868.535
chr22	16313173	16316203	3031	97	0.735352	0.3404	0.394951	868.243
chr2	176188707	176189665	959	107	0.329428	0.0523614	0.277067	867.496
chr8	1372910	1373631	722	58	0.263776	0.743821	-0.480045	-866.797
chr22	43411103	43412070	968	117	0.0476119	0.221599	-0.173987	-866.509
chr22	16520195	16520865	671	85	0.556633	0.849321	-0.292688	-866.459
chr8	126318372	126319446	1075	38	0.152011	0.822349	-0.670338	-865.748
chr6	27552375	27552735	361	20	0.0263585	0.906754	-0.880396	-864.683
chr1	1289075	1290830	1756	144	0.740113	0.921174	-0.181061	-863.86
chr4	159382100	159383220	1121	30	0.0907876	0.879789	-0.789002	-863.563
chr9	63859117	63860172	1056	76	0.657462	0.277663	0.379799	863.528
chr17	42671258	42671911	654	31	0.962086	0.219061	0.743024	862.476
chr9	137280668	137281405	738	84	0.959338	0.569277	0.390061	862.099
chr11	2869088	2870129	1042	128	0.570187	0.826445	-0.256257	-861.015
chr4	84497217	84498382	1166	116	0.242267	0.0327941	0.209473	860.125
chr7	32318255	32319294	1040	56	0.185417	0.754729	-0.569313	-859.912
chr1	121401286	121402119	834	29	0.904874	0.11556	0.789314	857.32
chr3	75755971	75760652	4682	69	0.933328	0.276727	0.656602	856.682
chr20	23035042	23035810	769	87	0.302785	0.674626	-0.371841	-856.038
chr10	123134962	123135825	864	83	0.398651	0.0602602	0.338391	855.77
chr3	125766091	125767115	1025	93	0.0305265	0.221283	-0.190757	-854.488
chr18	37243361	37244052	692	39	0.0876596	0.639193	-0.551533	-854.213
chr17	44558355	44560273	1919	116	0.876676	0.61199	0.264686	854.03
chr12	11297556	11298306	751	34	0.921108	0.18382	0.737288	850.998
chr10	99328855	99330460	1606	152	0.0367911	0.154758	-0.117966	-850.6
chr5	2750834	2751507	674	112	0.386379	0.145064	0.241315	850.419
chr6	32583938	32584892	955	56	0.804595	0.224409	0.580186	848.496
chr1	1575575	1576020	446	32	0.0865746	0.788399	-0.701824	-845.674
chr5	135535074	135535943	870	99	0.0645323	0.321724	-0.257192	-845.385
chr20	4994311	4995424	1114	24	0.954498	0.0740696	0.880428	845.258
chr10	122879099	122879679	581	48	0.539235	0.0215197	0.517716	841.976
chr12	89354686	89355410	725	30	0.143027	0.862419	-0.719391	-841.309
chr9	109497685	109498505	821	131	0.433922	0.166354	0.267568	840.288
chr14	77032632	77033361	730	43	0.811197	0.189267	0.62193	839.689
chr9	38487127	38488255	1129	76	0.3831	0.822031	-0.438932	-839.533
chr15	29569690	29570691	1002	123	0.0609669	0.24747	-0.186503	-836.81
chr10	43350664	43351464	801	58	0.767904	0.258628	0.509276	836.675
chr20	3673107	3673846	740	78	0.266953	0.675762	-0.408809	-831.774
chr2	176151438	176152723	1286	86	0.117252	0.574228	-0.456976	-830.538
chr22	10698738	10700173	1436	143	0.861288	0.697106	0.164181	829.588
chr2	95948491	95959369	10879	54	0.974626	0.211612	0.763013	828.817
chr11	77588480	77589193	714	38	0.838729	0.17788	0.660849	828.343
chr19	4970391	4971354	964	36	0.0873727	0.758755	-0.671382	-827.622
chr18	79519896	79520647	752	37	0.251329	0.900735	-0.649406	-827.256
chr11	58968174	58968679	506	27	0.1185	0.905441	-0.78694	-827.144
chr4	190037871	190038754	884	67	0.827588	0.294514	0.533074	826.841
chr17	47871982	47872808	827	39	0.815365	0.127984	0.687381	826.635
chr19	17244123	17244794	672	44	0.778392	0.164856	0.613536	826.563
chr5	2756365	2757453	1089	84	0.377849	0.0512645	0.326584	825.785
chr13	22040744	22041723	980	29	0.0790653	0.895449	-0.816384	-825.748
chr7	155458451	155459195	745	113	0.0774982	0.26232	-0.184822	-824.322
chr11	110208911	110209645	735	38	0.200465	0.890602	-0.690137	-822.788
chr4	81153681	81154522	842	35	0.886494	0.179841	0.706653	821.164
chr5	157143178	157143947	770	33	0.0262861	0.689626	-0.663339	-821.121
chr1	98045308	98046380	1073	91	0.341725	0.042909	0.298816	821.037
chr22	16374158	16377069	2912	109	0.74761	0.373159	0.374451	820.728
chr9	113124	113781	658	84	0.314844	0.045228	0.269616	819.929
chr19	56476971	56478370	1400	144	0.199828	0.0443682	0.15546	819.795
chr4	1519842	1520561	720	47	0.671649	0.14434	0.527309	819.1
chr3	196202304	196203029	726	30	0.195223	0.903997	-0.708773	-817.283
chr5	75610939	75612706	1768	75	0.0571847	0.591778	-0.534593	-816.829
chr1	90717639	90718254	616	97	0.513694	0.147313	0.366381	815.413
chr16	49838326	49839068	743	69	0.127375	0.596801	-0.469426	-815.365
chr3	195087527	195088433	907	40	0.925141	0.203016	0.722125	815.078
chr6	168035123	168036114	992	64	0.0802664	0.575521	-0.495255	-815.046
chr22	48575628	48576393	766	133	0.0753547	0.0132159	0.0621389	813.621
chr7	47536664	47537290	627	64	0.627146	0.178309	0.448837	813.279
chr9	34808942	34810540	1599	93	0.466834	0.109392	0.357442	811.806
chr8	55101918	55102535	618	76	0.413991	0.0818379	0.332153	811.48
chr7	2104075	2105624	1550	60	0.936763	0.416603	0.52016	809.625
chr5	128537264	128538254	991	102	0.243225	0.0383403	0.204885	808.412
chr4	1046046	1047372	1327	88	0.465813	0.83393	-0.368116	-807.578
chr2	64859060	64859975	916	52	0.0275965	0.523809	-0.496213	-806.532
chr12	132617977	132619183	1207	111	0.385543	0.0966064	0.288937	805.671
chr5	178323668	178325200	1533	49	0.0823115	0.670039	-0.587728	-805.331
chr16	54932739	54933724	986	112	0.0917789	0.292953	-0.201174	-805.146
chr1	47416064	47416889	826	107	0.0491358	0.25766	-0.208524	-804.845
chr19	58396176	58397148	973	122	0.153935	0.346095	-0.19216	-802.923
chr9	41349713	41353631	3919	82	0.443176	0.9196	-0.476425	-802.184
chr13	94711362	94711941	580	93	0.031172	0.171696	-0.140524	-801.314
chr1	20343029	20344084	1056	72	0.0351205	0.481441	-0.446321	-800.294
chr15	76347048	76347681	634	56	0.177188	0.664488	-0.4873	-800.204
chr14	73861829	73862867	1039	26	0.166498	0.970208	-0.80371	-799.9
chr8	22086346	22087047	702	60	0.358463	0.905085	-0.546622	-799.026
chr9	123365926	123366593	668	72	0.473108	0.91142	-0.438312	-798.983
chr3	160485347	160486240	894	27	0.830296	0.0506458	0.77965	797.631
chr20	51022379	51023090	712	80	0.346992	0.0261857	0.320807	797.571
chr4	54149120	54149865	746	58	0.298761	0.869214	-0.570453	-797.346
chr18	76598783	76599748	966	32	0.889013	0.13753	0.751483	795.948
chr16	34161824	34163108	1285	127	0.846096	0.631305	0.214791	795.75
chr1	16693338	16694264	927	107	0.33415	0.150454	0.183696	794.981
chr12	3838829	3839378	550	79	0.450928	0.77534	-0.324413	-794.085
chr4	2401978	2402735	758	30	0.854749	0.114152	0.740598	793.927
chr8	11612929	11614574	1646	74	0.575275	0.118609	0.456666	793.553
chr7	44039765	44040562	798	49	0.0498789	0.496255	-0.446376	-792.836
chr9	113564595	113565521	927	28	0.0793488	0.833328	-0.75398	-792.587
chr17	26802503	26805587	3085	98	0.305977	0.667182	-0.361205	-792.262
chr4	186723546	186724486	941	104	0.390653	0.127825	0.262828	791.21
chr9	137407420	137408712	1293	59	0.616807	0.0974505	0.519357	789.909
chr13	111892679	111894061	1383	73	0.752755	0.281114	0.471642	789.189
chr22	48489117	48489722	606	102	0.303988	0.0848465	0.219142	788.371
chr9	85522308	85523184	877	62	0.0360643	0.573273	-0.537208	-787.768
chr12	124543194	124544447	1254	60	0.859389	0.305863	0.553526	786.69
chr7	42856469	42857534	1066	56	0.804525	0.227103	0.577422	786.228
chr3	142946920	142947816	897	51	0.124848	0.753889	-0.62904	-785.74
chr17	38509810	38510690	881	126	0.123925	0.0245471	0.099378	785.729
chr10	103668383	103669230	848	37	0.829388	0.114123	0.715265	785.202
chr16	32252999	32254244	1246	81	0.817929	0.487292	0.330638	784.946
chr7	139523628	139524464	837	116	0.0478864	0.188772	-0.140886	-783.948
chr18	111675	112527	853	83	0.442159	0.155071	0.287088	781.766
chr10	116627475	116628153	679	56	0.663123	0.138589	0.524533	781.501
chr1	161422215	161423019	805	55	0.460346	0.879793	-0.419447	-781.455
chr16	2798221	2798938	718	58	0.387504	0.889178	-0.501674	-780.722
chr22	20358604	20359453	850	130	0.978354	0.847814	0.130539	780.367
chr6	84773267	84774081	815	81	0.0298185	0.328515	-0.298697	-779.052
chr17	40177738	40178760	1023	76	0.0684215	0.401395	-0.332973	-778.688
chr14	94689871	94690963	1093	41	0.116065	0.747734	-0.631668	-778.186
chr13	20414563	20415708	1146	81	0.954319	0.638973	0.315345	777.107
chr3	134373264	134374364	1101	85	0.43937	0.142934	0.296436	776.589
chr4	91791366	91792039	674	35	0.859701	0.181693	0.678008	776.516
chr3	39502023	39503099	1077	57	0.622367	0.0931673	0.5292	776.398
chr6	166306903	166307888	986	108	0.0785518	0.266408	-0.187857	-775.919
chr14	20723210	20723915	706	50	0.311228	0.85185	-0.540622	-774.65
chr17	26794146	26797137	2992	93	0.294926	0.681752	-0.386827	-773.768
chr2	44768330	44769063	734	44	0.899634	0.251358	0.648276	773.575
chr16	3028666	3030178	1513	85	0.462877	0.0589223	0.403955	770.763
chr20	30723425	30724423	999	73	0.234491	0.646035	-0.411544	-769.837
chr12	39145030	39145755	726	75	0.454293	0.0697222	0.384571	769.66
chr4	184097106	184097679	574	31	0.872923	0.133455	0.739468	768.616
chr8	144270214	144271223	1010	58	0.691288	0.162818	0.528471	768.069
chr15	39918919	39920541	1623	112	0.0945967	0.370679	-0.276083	-767.531
chr19	18869021	18869824	804	76	0.950856	0.665068	0.285788	765.291
chr21	45482673	45483796	1124	47	0.0963025	0.765295	-0.668993	-764.732
chr8	41308666	41309844	1179	126	0.203359	0.484683	-0.281324	-763.229
chr4	8580403	8581669	1267	119	0.64331	0.340321	0.30299	762.879
chr10	70255261	70256374	1114	83	0.257741	0.68546	-0.427718	-762.03
chr15	22769974	22770988	1015	34	0.710704	0.0844569	0.626247	761.743
chr5	80034272	80035663	1392	86	0.290335	0.0346271	0.255708	761.142
chr1	228645980	228646836	857	83	0.208431	0.036459	0.171972	760.833
chr20	63795938	63796599	662	39	0.941431	0.312758	0.628673	759.294
chr3	147395796	147397454	1659	108	0.696738	0.322256	0.374483	757.857
chr10	133667112	133668358	1247	134	0.526091	0.771389	-0.245298	-757.209
chr3	48594367	48595344	978	70	0.501938	0.133663	0.368275	755.947
chr14	20625835	20627206	1372	56	0.670621	0.0942468	0.576375	755.883
chr10	35764902	35765545	644	27	0.0550701	0.816077	-0.761007	-755.86
chr17	21682156	21683859	1704	109	0.567402	0.845179	-0.277777	-755.33
chr8	10729815	10730771	957	118	0.0157067	0.142365	-0.126658	-755.128
chr20	62475657	62476839	1183	136	0.161812	0.0365876	0.125225	754.657
chr17	180530	181241	712	98	0.27869	0.0632589	0.215431	754.642
chr18	35267428	35268164	737	65	0.540465	0.17189	0.368575	752.909
chr2	27307331	27308229	899	81	0.438281	0.75445	-0.316169	-752.816
chr2	671292	672502	1211	27	0.139485	0.949217	-0.809732	-752.528
chr16	49464748	49465701	954	49	0.199496	0.824637	-0.625141	-750.467
chr20	26208837	26209902	1066	114	0.261257	0.509627	-0.24837	-747.357
chr17	76074739	76076297	1559	109	0.0575087	0.297184	-0.239675	-747.021
chr4	183097874	183098732	859	88	0.0926976	0.301241	-0.208544	-746.879
chr14	102928923	102929649	727	84	0.0531954	0.365785	-0.31259	-746.668
chr10	116741985	116742705	721	107	0.0208044	0.16214	-0.141336	-746.512
chr1	55039695	55040901	1207	87	0.0666034	0.399945	-0.333342	-745.317
chr1	36321812	36322870	1059	79	0.504976	0.0832704	0.421706	744.923
chr13	114110254	114111320	1067	51	0.182506	0.770216	-0.58771	-743.987
chr2	104863639	104864442	804	61	0.546787	0.109492	0.437295	742.741
chr19	15180603	15181714	1112	53	0.895082	0.39135	0.503732	739.783
chr19	47456867	47457719	853	97	0.801387	0.519553	0.281834	739.653
chr1	22953164	22954074	911	120	0.423005	0.180029	0.242976	738.847
chr9	94554381	94555111	731	28	0.855185	0.159927	0.695257	737.276
chr10	30047099	30048411	1313	39	0.0611792	0.724579	-0.6634	-736.888
chr15	60004193	60005195	1003	104	0.0513292	0.391032	-0.339703	-736.827
chr16	55323609	55325027	1419	119	0.301829	0.0584343	0.243394	736.268
chr22	18609435	18610006	572	66	0.264329	0.652783	-0.388453	-736.077
chr20	49958161	49959018	858	31	0.800562	0.0858522	0.71471	735.943
chr14	99674927	99675823	897	98	0.922837	0.736585	0.186253	735.518
chr19	13298363	13299116	754	86	0.418973	0.756926	-0.337953	-734.542
chr11	20596507	20597923	1417	100	0.318536	0.039258	0.279278	733.866
chr12	80512720	80513996	1277	41	0.730088	0.0953082	0.63478	733.703
chr9	131503670	131504398	729	30	0.0359162	0.746629	-0.710712	-732.721
chr19	39875401	39876155	755	61	0.373353	0.760576	-0.387223	-732.128
chr2	199468440	199469860	1421	72	0.532775	0.060164	0.472611	731.701
chr7	2664838	2665800	963	70	0.751825	0.250592	0.501232	731.509
chr14	28767451	28768396	946	111	0.590097	0.306121	0.283976	730.601
chr17	26765944	26767007	1064	130	0.678197	0.834108	-0.15591	-729.843
chr4	15905802	15906504	703	37	0.833432	0.200632	0.6328	728.454
chr1	182056734	182057482	749	74	0.581195	0.19426	0.386935	728.153
chr20	62524354	62525338	985	38	0.109595	0.768505	-0.658909	-727.79
chr1	118992835	118993534	700	47	0.106996	0.724571	-0.617575	-727.502
chr17	83215311	83216266	956	119	0.89128	0.984307	-0.0930272	-727.179
chr20	63453925	63454790	866	44	0.756343	0.183632	0.572711	726.738
chr6	163630472	163631423	952	71	0.39989	0.820283	-0.420393	-726.627
chr4	8871800	8872679	880	82	0.606964	0.241933	0.365031	726.214
chr5	159310418	159310987	570	33	0.0611697	0.752226	-0.691056	-725.493
chr9	35405989	35407015	1027	34	0.153136	0.887363	-0.734227	-724.783
chr8	143429645	143430235	591	89	0.269516	0.0599893	0.209527	723.059
chr16	1232053	1233006	954	62	0.612351	0.232179	0.380172	722.676
chr10	132913091	132913962	872	48	0.894964	0.366375	0.528589	722.257
chr6	33393687	33394060	374	22	0.0450049	0.941328	-0.896323	-721.913
chr17	1230055	1230787	733	51	0.717612	0.248197	0.469415	721.849
chr2	38959753	38960368	616	67	0.292913	0.657161	-0.364249	-721.707
chr15	64774604	64775205	602	77	0.299948	0.0539915	0.245956	721.066
chr21	33033045	33033839	795	70	0.881607	0.481435	0.400171	720.675
chr19	12555429	12556008	580	47	0.812214	0.277586	0.534628	720.069
chr17	57636925	57637720	796	24	0.116079	0.909526	-0.793447	-719.703
chr1	4654650	4655291	642	118	0.0203335	0.0948972	-0.0745637	-719.375
chr15	21154090	21155003	914	109	0.970911	0.84359	0.127321	718.774
chr6	81751543	81752268	726	75	0.316261	0.0425102	0.273751	718.158
chr15	21324548	21325439	892	83	0.47482	0.781393	-0.306573	-717.947
chr9	95349394	95350529	1136	93	0.410004	0.112968	0.297035	717.502
chr9	137417052	137417978	927	111	0.913032	0.980592	-0.0675601	-716.968
chr1	2121488	2122668	1181	64	0.873039	0.436597	0.436442	716.93
chr21	46356510	46357651	1142	29	0.923757	0.138947	0.78481	716.338
chr16	6482641	6484143	1503	105	0.299713	0.620917	-0.321204	-715.782
chr3	123884013	123884839	827	84	0.0360952	0.347066	-0.310971	-715.396
chr4	190017249	190018034	786	63	0.54686	0.0976437	0.449216	714.606
chr6	10397990	10398812	823	40	0.162875	0.814969	-0.652094	-714.443
chr8	141517785	141518581	797	84	0.0678343	0.392174	-0.32434	-714.301
chr8	122244415	122245085	671	31	0.16711	0.857877	-0.690767	-713.817
chr5	141414122	141415676	1555	77	0.424252	0.880403	-0.456151	-713.478
chr5	138466164	138466784	621	36	0.150093	0.784571	-0.634478	-713.313
chr12	64542943	64543686	744	71	0.559837	0.949407	-0.38957	-713.165
chr1	90706470	90707281	812	73	0.107544	0.483013	-0.37547	-711.462
chr9	124011669	124012568	900	106	0.237987	0.0293153	0.208672	711.039
chr11	67990707	67991640	934	76	0.613676	0.972577	-0.358901	-710.069
chr1	46305034	46305953	920	49	0.919736	0.353649	0.566087	708.342
chr12	49295060	49295882	823	81	0.0458348	0.407764	-0.361929	-708.182
chr17	46143131	46143893	763	25	0.863477	0.0581707	0.805307	707.299
chr6	39228018	39228917	900	43	0.172198	0.766125	-0.593927	-706.909
chr7	206610	207448	839	95	0.956697	0.763883	0.192814	706.044
chr17	63849160	63849725	566	59	0.587196	0.122626	0.46457	705.935
chr5	501806	502681	876	49	0.736749	0.18847	0.548278	705.544
chr7	15547339	15547953	615	36	0.909659	0.253863	0.655796	704.738
chr19	51182190	51183215	1026	53	0.331925	0.841408	-0.509483	-704.562
chr21	8595064	8595729	666	93	0.714121	0.933698	-0.219577	-704.555
chr11	95037194	95038107	914	80	0.913016	0.549586	0.36343	703.85
chr2	288133	288671	539	90	0.167147	0.0339363	0.133211	703.524
chr11	64637873	64638817	945	46	0.610944	0.0243514	0.586593	703.397
chr17	18382830	18383481	652	55	0.231232	0.752113	-0.520881	-703.261
chr2	94854867	94858375	3509	83	0.668965	0.294079	0.374886	703.135
chr1	4653328	4654472	1145	81	0.358437	0.0715199	0.286917	702.914
chr21	13723425	13724156	732	72	0.721279	0.210578	0.5107	701.849
chr13	113407295	113408000	706	44	0.810259	0.235723	0.574536	700.37
chr17	26782938	26785786	2849	88	0.322054	0.720068	-0.398014	-700.323
chr7	20785201	20785798	598	69	0.0771407	0.365781	-0.28864	-699.397
chr11	280313	281366	1054	112	0.580657	0.305006	0.275651	698.291
chr5	159971766	159972398	633	75	0.0703927	0.41588	-0.345488	-696.434
chr2	237486363	237487596	1234	112	0.29874	0.0809117	0.217828	696.217
chr3	11603376	11605341	1966	33	0.932078	0.176645	0.755433	695.865
chr2	176171560	176172357	798	81	0.178961	0.559093	-0.380132	-695.739
chr13	114199452	114200139	688	119	0.631679	0.839094	-0.207415	-695.477
chr10	122818511	122819093	583	50	0.796928	0.255572	0.541356	695.412
chr20	63819440	63820241	802	30	0.899918	0.214084	0.685834	694.996
chr17	67451219	67452197	979	24	0.127982	0.940216	-0.812234	-694.428
chr15	20581327	20582423	1097	83	0.681434	0.922567	-0.241133	-694.024
chr2	94861160	94861995	836	59	0.545567	0.116781	0.428786	693.522
chr2	50346408	50347540	1133	89	0.0592308	0.313749	-0.254518	-693.344
chr6	137496884	137498253	1370	103	0.281597	0.0601607	0.221437	693.31
chr11	115975399	115975970	572	30	0.0712399	0.830708	-0.759468	-692.59
chr5	38845251	38846340	1090	99	0.145824	0.371447	-0.225624	-692.425
chr17	39867960	39868674	715	69	0.434752	0.113057	0.321695	691.685
chr20	43189727	43190622	896	115	0.0372113	0.163894	-0.126683	-691.447
chr2	148926329	148927427	1099	44	0.105972	0.734387	-0.628416	-691.41
chr20	63005847	63006497	651	86	0.138807	0.41128	-0.272473	-691.299
chr20	62595698	62596492	795	43	0.162474	0.710854	-0.548381	-689.888
chr10	86388677	86389461	785	41	0.270513	0.862419	-0.591907	-689.018
chr16	84505165	84506311	1147	41	0.0888192	0.663464	-0.574645	-689.006
chr10	117544867	117545696	830	75	0.12037	0.513782	-0.393413	-688.129
chr1	108272484	108273221	738	56	0.661909	0.250865	0.411045	687.051
chr16	70450743	70451452	710	51	0.927388	0.372385	0.555003	684.75
chr3	12553746	12554436	691	31	0.793399	0.099464	0.693935	683.353
chr2	238848296	238849667	1372	137	0.353215	0.127214	0.226001	683.249
chr7	64574678	64575555	878	42	0.350594	0.936695	-0.586101	-683.202
chr19	39891641	39892281	641	60	0.586116	0.886863	-0.300747	-683.036
chr1	1287577	1288945	1369	113	0.749451	0.920031	-0.17058	-682.78
chr14	67411674	67412448	775	71	0.613308	0.227328	0.38598	682.639
chr1	212514446	212515104	659	54	0.246668	0.77337	-0.526702	-681.59
chr18	78972406	78973691	1286	87	0.45575	0.124167	0.331583	681.563
chr14	97033237	97034030	794	69	0.516235	0.138369	0.377867	680.722
chr16	88523366	88524249	884	50	0.826632	0.2147	0.611932	680.38
chr6	153131097	153131818	722	84	0.0428593	0.242238	-0.199379	-679.98
chr2	92072462	92073251	790	57	0.45808	0.900724	-0.442644	-679.183
chr8	73092655	73093261	607	67	0.0657071	0.374135	-0.308428	-678.83
chr14	70555640	70556525	886	31	0.925267	0.251487	0.673781	678.812
chr21	44854266	44855327	1062	49	0.967864	0.451169	0.516695	678.5
chr2	176129817	176130492	676	98	0.165134	0.0462091	0.118925	677.984
chr5	1867478	1868524	1047	42	0.186153	0.803115	-0.616962	-677.549
chr20	46897033	46899947	2915	59	0.0722672	0.689023	-0.616756	-675.979
chr21	13825239	13826058	820	30	0.791859	0.116766	0.675093	675.758
chr20	46057833	46059090	1258	99	0.24046	0.603074	-0.362614	-675.375
chr5	146339366	146340820	1455	106	0.544103	0.246521	0.297582	675.363
chr20	5316336	5317328	993	86	0.265097	0.023346	0.241751	675.298
chr7	101754615	101755253	639	24	0.866898	0.0790362	0.787861	674.736
chr22	10572095	10572978	884	108	0.950219	0.843581	0.106638	674.617
chr4	75886100	75886673	574	29	0.155418	0.890772	-0.735354	-674.288
chr17	81342485	81344056	1572	114	0.462869	0.182365	0.280504	673.762
chr7	55448811	55449799	989	71	0.915167	0.569515	0.345652	673.513
chr16	51153457	51155039	1583	103	0.603203	0.292656	0.310547	673.147
chr21	45405542	45406377	836	112	0.0925087	0.0144079	0.0781007	673.009
chr3	50193428	50194122	695	67	0.719401	0.292159	0.427242	671.977
chr2	74440855	74441613	759	42	0.126092	0.642368	-0.516276	-671.543
chr6	10882858	10884472	1615	87	0.190923	0.5838	-0.392877	-670.204
chr6	26755393	26756685	1293	54	0.0979196	0.626087	-0.528167	-669.55
chr3	190964028	190965543	1516	44	0.156279	0.684705	-0.528426	-669.493
chr11	64873911	64875349	1439	50	0.73031	0.159937	0.570374	667.686
chr19	1083959	1084699	741	40	0.946803	0.392232	0.554571	666.981
chr22	29720545	29721352	808	88	0.236557	0.0536952	0.182862	666.171
chr19	45103130	45103950	821	26	0.896404	0.138622	0.757783	666.12
chr3	10142367	10143486	1120	51	0.676571	0.172557	0.504014	666.084
chr15	65395679	65396366	688	74	0.0528204	0.447531	-0.39471	-664.748
chr10	12484613	12485874	1262	36	0.190514	0.882384	-0.691871	-664.224
chr3	194929141	194929579	439	19	0.0850998	0.934875	-0.849775	-664.124
chr8	143770918	143772133	1216	142	0.17875	0.0821814	0.096569	663.597
chr1	161465128	161466157	1030	86	0.729643	0.524336	0.205307	663.35
chr20	56630377	56631149	773	79	0.340484	0.0494099	0.291074	662.763
chr15	78830437	78831567	1131	79	0.59623	0.25934	0.33689	661.65
chr17	75827687	75828529	843	32	0.0996216	0.874985	-0.775363	-661.495
chr14	54870384	54871161	778	27	0.961093	0.208708	0.752384	660.488
chr7	27251571	27252576	1006	85	0.358722	0.0936455	0.265077	660.277
chr19	50605959	50606468	510	44	0.73783	0.181028	0.556802	660.204
chr2	3180398	3181723	1326	103	0.958459	0.78406	0.1744	659.936
chr7	1230296	1231242	947	74	0.524996	0.152717	0.372279	659.838
chr12	49955207	49955738	532	48	0.168757	0.711454	-0.542697	-658.289
chr16	32811418	32812225	808	105	0.633146	0.788127	-0.154981	-658.25
chr21	43430299	43431607	1309	47	0.808228	0.169628	0.6386	657.329
chr3	133038022	133038646	625	56	0.0750404	0.549973	-0.474933	-656.209
chr9	109166723	109167514	792	88	0.2133	0.0539584	0.159342	655.769
chr17	81400345	81401004	660	54	0.21705	0.673443	-0.456393	-655.174
chr5	150166911	150167730	820	78	0.254257	0.694354	-0.440097	-654.341
chr10	38893006	38895879	2874	83	0.312183	0.676072	-0.363889	-654.157
chr7	155467586	155468673	1088	82	0.0639536	0.486633	-0.422679	-653.616
chr11	925046	925664	619	59	0.141743	0.51962	-0.377877	-653.045
chr7	27663548	27664044	497	20	0.919489	0.106011	0.813478	653.033
chr7	139482634	139483648	1015	111	0.171483	0.0507366	0.120747	653.029
chr21	7953283	7955876	2594	64	0.150048	0.564797	-0.414749	-653.02
chr13	20394380	20395067	688	48	0.912319	0.379807	0.532512	651.887
chr4	186726684	186727246	563	62	0.446087	0.0815933	0.364494	651.092
chr21	8548499	8549259	761	113	0.852355	0.950082	-0.0977265	-650.787
chr17	48718756	48719617	862	81	0.454022	0.106501	0.347521	650.49
chr16	89673787	89674431	645	23	0.188349	0.952579	-0.76423	-650.371
chr5	139394319	139395060	742	89	0.427261	0.638486	-0.211225	-649.17
chr8	17026885	17027717	833	105	0.0407192	0.180217	-0.139498	-647.775
chr6	42177859	42178676	818	36	0.133445	0.785081	-0.651636	-647.61
chr6	32087120	32087707	588	54	0.538191	0.134343	0.403848	647.581
chr9	96877169	96877795	627	55	0.483454	0.0559645	0.427489	647.31
chr2	91477163	91477724	562	73	0.031918	0.206816	-0.174898	-647.071
chr17	42562803	42563388	586	33	0.675383	0.0668283	0.608555	646.528
chr1	22428773	22429410	638	26	0.945738	0.176722	0.769016	646.234
chr14	100904423	100905207	785	43	0.684084	0.0849151	0.599169	645.597
chr17	26862625	26865700	3076	92	0.234987	0.575428	-0.340441	-645.289
chr12	4561953	4562564	612	44	0.934427	0.378054	0.556373	644.599
chr17	16980460	16981691	1232	41	0.191698	0.779777	-0.588079	-644.454
chr19	45767441	45768300	860	79	0.445043	0.189453	0.25559	644.176
chr8	47659336	47660214	879	29	0.158175	0.900388	-0.742213	-643.589
chr2	176106749	176107585	837	86	0.271779	0.620781	-0.349002	-643.006
chr12	138647	139495	849	75	0.188022	0.542279	-0.354257	-642.767
chr6	27826591	27827340	750	64	0.981701	0.571856	0.409845	642.538
chr14	100244966	100246134	1169	28	0.954753	0.162082	0.792672	641.808
chr19	44725049	44725674	626	24	0.0724506	0.864926	-0.792475	-641.796
chr7	155357891	155359017	1127	54	0.751571	0.221915	0.529656	641.707
chr9	135087644	135088400	757	113	0.0779342	0.227048	-0.149114	-640.729
chr21	44349883	44350521	639	85	0.083023	0.305068	-0.222045	-640.094
chr6	6004378	6005102	725	42	0.605552	0.0294011	0.576151	640.005
chr11	119363008	119363918	911	52	0.538969	0.0747117	0.464258	639.475
chr5	141096067	141097117	1051	102	0.909106	0.746514	0.162592	639.285
chr19	41998966	41999455	490	64	0.110538	0.413436	-0.302897	-639.047
chr6	42959890	42960538	649	32	0.0579845	0.650651	-0.592666	-639.017
chr9	67718647	67720691	2045	95	0.64508	0.954677	-0.309598	-638.397
chr8	22689955	22690980	1026	98	0.427839	0.714831	-0.286992	-637.556
chr2	212832753	212833501	749	77	0.952654	0.670368	0.282286	635.656
chr7	129205155	129205985	831	33	0.145379	0.841663	-0.696283	-635.25
chr5	181441469	181442052	584	41	0.23484	0.793779	-0.558939	-635.206
chr19	58009904	58010716	813	36	0.742869	0.278132	0.464737	635.12
chr2	161422560	161423908	1349	96	0.0970613	0.257933	-0.160872	-634.765
chr3	75785976	75788413	2438	72	0.927115	0.493986	0.433129	633.553
chr3	129003254	129004191	938	76	0.256335	0.066145	0.19019	631.778
chr12	630655	631651	997	48	0.175596	0.640879	-0.465283	-631.48
chr2	89585003	89585928	926	54	0.0759655	0.445445	-0.369479	-631.076
chr11	89947508	89948245	738	35	0.235837	0.915216	-0.679379	-630.763
chr10	27745242	27745913	672	68	0.362547	0.0691574	0.293389	630.565
chr17	63742477	63743680	1204	39	0.684056	0.0419088	0.642147	629.75
chr2	95939106	95942487	3382	49	0.980365	0.50612	0.474245	629.266
chr2	241108623	241109682	1060	34	0.93476	0.274723	0.660037	628.57
chr10	29142558	29143707	1150	37	0.756774	0.103104	0.65367	628.393
chr7	62296780	62299483	2704	94	0.404981	0.722078	-0.317097	-627.811
chr1	11501284	11502038	755	76	0.947616	0.621398	0.326217	627.634
chr13	64076761	64077375	615	28	0.0903951	0.797456	-0.70706	-627.385
chr13	113820644	113821467	824	58	0.608904	0.974187	-0.365284	-627.054
chr10	132185257	132186407	1151	116	0.0741144	0.22267	-0.148555	-626.435
chr9	136821095	136821842	748	80	0.883416	0.583414	0.300002	626.14
chr5	141369923	141370920	998	37	0.0605372	0.677736	-0.617199	-625.048
chr19	5720779	5721435	657	38	0.20596	0.758948	-0.552989	-624.919
chr10	7406984	7407934	951	55	0.268677	0.712533	-0.443856	-624.395
chr5	2748193	2748860	668	87	0.409729	0.153682	0.256047	624.367
chr22	29596945	29597765	821	23	0.942314	0.141067	0.801247	624.158
chr19	48838528	48839308	781	25	0.201166	0.960484	-0.759318	-623.468
chr6	149060358	149061228	871	27	0.160792	0.880427	-0.719635	-622.361
chr2	238220857	238221521	665	25	0.845353	0.0440309	0.801322	621.879
chr17	26815158	26817764	2607	78	0.290597	0.670306	-0.379708	-621.781
chr11	70443211	70444112	902	41	0.833416	0.217414	0.616002	621.549
chr2	238139331	238140007	677	49	0.0937148	0.628708	-0.534993	-621.29
chr16	29284644	29285541	898	32	0.226195	0.903953	-0.677757	-621.251
chr6	36961847	36962493	647	36	0.816564	0.18005	0.636515	621.198
chr15	26773113	26773776	664	91	0.155744	0.0344774	0.121267	621.175
chr2	219570248	219570885	638	84	0.534788	0.2791	0.255689	620.166
chr8	140598301	140599547	1247	46	0.921531	0.335888	0.585643	620.101
chr10	62924361	62924900	540	21	0.886255	0.0383178	0.847937	618.525
chr2	79512318	79513195	878	87	0.235963	0.0464981	0.189465	618.496
chr15	63321315	63322081	767	43	0.839095	0.284627	0.554467	618.181
chr3	160756998	160757791	794	23	0.122194	0.893653	-0.771459	-617.901
chr6	138795711	138796405	695	50	0.437957	0.938848	-0.500891	-616.629
chr20	61943243	61943977	735	97	0.739391	0.890971	-0.15158	-616.511
chr6	27514703	27515380	678	31	0.80596	0.130916	0.675044	616.396
chr1	605035	606118	1084	51	0.506544	0.169505	0.337039	616.197
chr4	1684476	1685120	645	68	0.13001	0.390538	-0.260529	-616.082
chr1	997925	998606	682	66	0.305819	0.0620314	0.243788	615.955
chr19	47181905	47182945	1041	20	0.199715	0.987312	-0.787597	-615.749
chr15	100879970	100880612	643	78	0.0473017	0.243796	-0.196495	-615.489
chr17	74860929	74861627	699	89	0.19512	0.0243659	0.170754	615.363
chr10	22477177	22478559	1383	83	0.955069	0.639533	0.315535	614.868
chr5	14440566	14441327	762	38	0.972158	0.423771	0.548387	614.647
chr5	141356867	141357563	697	37	0.230404	0.838478	-0.608074	-614.284
chr18	79528849	79529409	561	35	0.867958	0.278924	0.589035	614.211
chr5	141432453	141433148	696	56	0.306423	0.775153	-0.468731	-614.115
chr2	63055861	63057202	1342	67	0.0754571	0.46621	-0.390753	-614.063
chr2	45008351	45009002	652	61	0.392666	0.0593116	0.333354	613.762
chr3	130093306	130095069	1764	37	0.0844754	0.830405	-0.74593	-613.638
chr18	14999772	15000676	905	73	0.712021	0.33854	0.373482	613.469
chr1	148281030	148281863	834	46	0.0544247	0.563115	-0.50869	-613.434
chr5	154646690	154647220	531	29	0.794055	0.144972	0.649083	613.244
chr8	126556893	126557465	573	57	0.464732	0.0921756	0.372557	612.037
chr10	61662752	61663345	594	63	0.0498911	0.369651	-0.31976	-612.031
chr1	247126271	247127073	803	77	0.986207	0.884169	0.102038	611.664
chr9	130912985	130914082	1098	53	0.765215	0.280614	0.484602	610.601
chr11	125904105	125904912	808	83	0.394936	0.125096	0.269841	610.366
chr7	1058767	1059843	1077	47	0.414124	0.916648	-0.502524	-609.608
chr16	490740	491685	946	25	0.169489	0.920455	-0.750966	-609.572
chr22	16330640	16334106	3467	78	0.762761	0.334676	0.428084	609.401
chr4	574817	575347	531	84	0.394558	0.145704	0.248855	609.295
chr5	73436598	73437386	789	89	0.0288067	0.158805	-0.129999	-608.667
chr16	153664	154575	912	107	0.211376	0.0663343	0.145042	608.599
chr5	51382807	51383745	939	78	0.0894106	0.364083	-0.274672	-608.225
chr13	95641506	95642347	842	79	0.187058	0.43365	-0.246592	-607.924
chr9	133274427	133275238	812	75	0.356698	0.112013	0.244685	607.59
chr4	304558	305736	1179	74	0.892569	0.588564	0.304005	606.898
chr8	56117468	56118320	853	69	0.530026	0.902284	-0.372258	-606.692
chr3	146160748	146161498	751	88	0.0251002	0.14046	-0.11536	-606.061
chr2	1476911	1477719	809	88	0.919248	0.698758	0.22049	605.464
chr9	93317483	93318172	690	34	0.201084	0.772086	-0.571002	-605.307
chr1	201399194	201400150	957	82	0.0605812	0.271991	-0.21141	-605.262
chr19	40810280	40810923	644	43	0.106353	0.655113	-0.54876	-605.22
chr6	18122215	18122932	718	67	0.551439	0.180465	0.370974	604.757
chr4	127623231	127624037	807	54	0.0439343	0.42811	-0.384176	-604.733
chr18	54210901	54211356	456	25	0.90969	0.151568	0.758122	604.227
chr1	245688433	245688935	503	57	0.661787	0.289741	0.372046	603.739
chr3	49686462	49687419	958	68	0.123035	0.463138	-0.340102	-603.415
chr7	122316419	122317567	1149	74	0.393884	0.0678856	0.325999	602.719
chr19	10296274	10296861	588	60	0.142865	0.595346	-0.452481	-602.64
chr8	26864034	26865047	1014	69	0.175291	0.595958	-0.420668	-602.545
chr14	36666398	36667280	883	73	0.486428	0.159027	0.3274	602.484
chr5	181059167	181060136	970	99	0.409384	0.187819	0.221564	602.437
chr11	69985770	69986700	931	78	0.0250284	0.359626	-0.334598	-602.284
chr19	46022200	46023491	1292	64	0.356273	0.822141	-0.465868	-602.28
chr21	7950685	7952973	2289	63	0.146278	0.529742	-0.383464	-602.092
chr6	26522059	26523168	1110	53	0.476687	0.0755934	0.401093	600.928
chr19	40567863	40568448	586	59	0.0604765	0.438013	-0.377536	-600.876
chr19	7729152	7730311	1160	56	0.0725291	0.456832	-0.384302	-599.648
chr1	6455559	6456368	810	71	0.377137	0.0927487	0.284389	599.452
chr7	988050	989224	1175	42	0.708609	0.106233	0.602376	599.417
chr14	56794464	56795653	1190	84	0.0398523	0.246524	-0.206672	-598.797
chr16	22535852	22536551	700	41	0.583773	0.142757	0.441016	598.734
chr15	29675369	29676629	1261	70	0.368563	0.766413	-0.39785	-598.616
chr4	5892923	5893560	638	81	0.637645	0.312782	0.324864	597.914
chr16	65122563	65123694	1132	84	0.0628402	0.315136	-0.252296	-597.408
chr4	6663836	6664621	786	69	0.0881231	0.425256	-0.337133	-596.977
chr16	1182060	1182816	757	36	0.786825	0.148388	0.638437	596.745
chr17	52157274	52158302	1029	70	0.369099	0.0762523	0.292846	596.421
chr2	91442072	91442742	671	83	0.0464231	0.142734	-0.0963112	-596.158
chr7	62379961	62380633	673	86	0.932074	0.756612	0.175462	595.722
chr14	53612292	53613135	844	23	0.201674	0.948548	-0.746874	-595.321
chr14	24006934	24007775	842	58	0.0610469	0.343857	-0.28281	-595.121
chr10	117240690	117241244	555	62	0.0548999	0.352833	-0.297933	-595.029
chr19	9912893	9913745	853	78	0.276385	0.0635495	0.212836	594.829
chr6	157311664	157314513	2850	76	0.829894	0.491819	0.338075	594.783
chr4	147480750	147481964	1215	82	0.643245	0.279534	0.363711	594.43
chr6	29827554	29828372	819	69	0.418204	0.101503	0.316701	594.249
chr20	62709019	62709539	521	68	0.202554	0.467347	-0.264793	-592.581
chr12	113090733	113091227	495	24	0.14797	0.901737	-0.753767	-592.255
chr19	458051	458854	804	84	0.939841	0.753929	0.185911	592.122
chr22	46798470	46799169	700	24	0.925284	0.187426	0.737858	592.095
chr8	24955248	24956138	891	92	0.0648186	0.263242	-0.198423	-591.81
chr19	2966030	2967036	1007	35	0.844984	0.218948	0.626036	591.754
chr14	77026620	77027349	730	82	0.497612	0.291639	0.205973	591.643
chr13	112801954	112802339	386	21	0.867374	0.0807244	0.786649	591.436
chr1	112743817	112744548	732	76	0.339558	0.0754907	0.264067	591.132
chr15	62344787	62345265	479	19	0.88485	0.0551511	0.829699	590.987
chr1	31923143	31924043	901	33	0.931214	0.270999	0.660216	590.917
chr19	40519334	40520197	864	93	0.299589	0.0890288	0.21056	590.914
chr11	645536	646579	1044	37	0.870812	0.203612	0.6672	590.837
chr3	71754554	71756020	1467	89	0.240049	0.052883	0.187166	590.176
chr17	26731028	26732060	1033	105	0.705576	0.855613	-0.150038	-590.086
chr17	74779677	74780746	1070	23	0.145374	0.938436	-0.793062	-589.911
chr16	16369219	16370370	1152	64	0.774605	0.426305	0.348301	589.556
chr8	94119568	94120462	895	25	0.853513	0.133549	0.719964	589.166
chr18	15197651	15198285	635	74	0.454171	0.117849	0.336322	588.597
chr18	59969369	59969939	571	62	0.958904	0.678551	0.280353	587.886
chr1	7705259	7706018	760	88	0.0942455	0.353457	-0.259212	-587.168
chr17	21302457	21305326	2870	62	0.483396	0.960296	-0.4769	-587.031
chr21	45923766	45925137	1372	122	0.960415	0.855937	0.104478	586.928
chr7	64882084	64883300	1217	81	0.169407	0.486933	-0.317526	-586.755
chr1	240492692	240493349	658	51	0.395258	0.844943	-0.449685	-586.494
chr5	140663883	140664464	582	31	0.218827	0.813301	-0.594474	-586.46
chr9	34370728	34371530	803	80	0.968923	0.769454	0.19947	586.384
chr15	26867070	26867713	644	88	0.22794	0.0593116	0.168628	586.278
chr4	80196510	80197537	1028	58	0.0848972	0.543602	-0.458705	-586.154
chr5	10639171	10639556	386	73	0.857689	0.983275	-0.125586	-585.767
chr3	197394124	197395062	939	32	0.776961	0.0908208	0.686141	585.621
chr20	20277024	20277537	514	27	0.816214	0.103979	0.712235	585.128
chr17	79610384	79611277	894	101	0.107321	0.29151	-0.184189	-585.077
chr6	149981242	149981788	547	26	0.825581	0.065641	0.75994	584.887
chr6	148972430	148972961	532	19	0.919085	0.0617057	0.85738	584.487
chr18	79626511	79627342	832	33	0.83538	0.205453	0.629927	584.448
chr8	1974205	1974798	594	69	0.26521	0.0484522	0.216758	583.921
chr10	132879280	132879884	605	39	0.711152	0.114454	0.596698	583.781
chr18	37274828	37275713	886	69	0.0906192	0.4536	-0.36298	-583.432
chr11	1337067	1337739	673	83	0.334208	0.59141	-0.257202	-582.671
chr5	71450209	71451073	865	25	0.873098	0.119163	0.753935	582.099
chr9	132586510	132587565	1056	100	0.246993	0.0595949	0.187399	581.781
chr17	31008814	31009673	860	46	0.696701	0.263366	0.433336	581.44
chr11	13010293	13011724	1432	90	0.243152	0.0630426	0.18011	580.71
chr19	727802	728467	666	39	0.760503	0.20214	0.558363	580.45
chr21	44502940	44504402	1463	67	0.306853	0.731883	-0.42503	-579.866
chr11	6320063	6321214	1152	80	0.0482029	0.355941	-0.307738	-579.764
chr5	180658596	180659214	619	40	0.195442	0.724511	-0.529069	-579.559
chr2	92079554	92081740	2187	85	0.741664	0.43503	0.306634	579.144
chr17	82970316	82970923	608	44	0.267908	0.771455	-0.503547	-578.914
chr8	22703504	22704233	730	58	0.368281	0.825147	-0.456867	-578.705
chr13	114048230	114048868	639	43	0.641397	0.161835	0.479563	578.188
chr7	128910232	128910912	681	54	0.715365	0.254178	0.461187	578.004
chr5	141407880	141408876	997	60	0.536914	0.103971	0.432943	577.053
chr6	16198047	16198831	785	55	0.937562	0.413265	0.524297	576.516
chr7	114087287	114087943	657	66	0.493309	0.111733	0.381576	576.365
chr2	238127198	238127730	533	24	0.2171	0.913677	-0.696577	-575.933
chr16	3364714	3365738	1025	55	0.080201	0.584561	-0.50436	-575.302
chr19	39430504	39431978	1475	44	0.228684	0.865076	-0.636392	-575.013
chr14	103207565	103208205	641	66	0.235039	0.59782	-0.362782	-573.964
chr10	42897494	42898395	902	63	0.192731	0.594762	-0.402032	-573.889
chr5	55821620	55822136	517	50	0.628004	0.123776	0.504228	573.815
chr5	1827675	1828374	700	48	0.281509	0.771211	-0.489701	-573.773
chr2	132009691	132010443	753	68	0.0269402	0.334614	-0.307674	-573.668
chr1	156676500	156677065	566	71	0.272161	0.58129	-0.309129	-572.889
chr7	97021666	97022424	759	47	0.114367	0.631555	-0.517188	-572.796
chr17	21890010	21892210	2201	67	0.26857	0.672157	-0.403587	-572.794
chr10	101228094	101229131	1038	104	0.295735	0.0865777	0.209157	572.701
chr17	11598314	11598936	623	72	0.662437	0.309913	0.352525	572.568
chr22	49847883	49848829	947	77	0.154028	0.417401	-0.263373	-572.547
chr8	5122643	5123467	825	85	0.976215	0.752953	0.223263	572.492
chr5	154475258	154476821	1564	92	0.0394171	0.355269	-0.315852	-572.253
chr16	67394571	67395256	686	72	0.248525	0.029326	0.219199	572.166
chr16	32202346	32203149	804	70	0.85811	0.609314	0.248795	571.202
chr11	79437147	79437979	833	79	0.259918	0.0186348	0.241283	571.04
chr14	105174338	105174961	624	27	0.808128	0.0881084	0.72002	570.41
chr2	136025461	136025991	531	33	0.910999	0.281917	0.629082	570.179
chr7	1225331	1225949	619	40	0.0334469	0.571766	-0.538319	-569.563
chr1	149899889	149900391	503	47	0.656153	0.231774	0.424379	569.451
chr6	157236317	157237057	741	78	0.278851	0.0512188	0.227632	568.911
chr6	10886765	10887438	674	52	0.0655307	0.509945	-0.444414	-568.712
chr22	50547108	50547624	517	43	0.900812	0.429357	0.471455	568.428
chr2	97540266	97543832	3567	30	0.950363	0.131037	0.819326	568.4
chr10	93566893	93567474	582	55	0.46608	0.0750497	0.391031	568.345
chr3	75747985	75754075	6091	52	0.842981	0.180808	0.662173	568.192
chr2	37740725	37746495	5771	49	0.149781	0.838408	-0.688627	-568.081
chr17	12665272	12665817	546	58	0.424554	0.0737247	0.35083	567.906
chr1	110067671	110068442	772	74	0.465682	0.141129	0.324552	567.717
chr9	40903094	40908271	5178	57	0.259547	0.801056	-0.541509	-567.655
chr2	27752806	27753453	648	23	0.835139	0.0740815	0.761058	567.481
chr2	176122227	176123000	774	80	0.389438	0.11453	0.274908	567.134
chr17	21959079	21960632	1554	49	0.158606	0.649571	-0.490965	-567.132
chr8	43276725	43277468	744	62	0.0164283	0.303064	-0.286636	-566.382
chr2	169767968	169768660	693	55	0.113581	0.48016	-0.36658	-566.352
chr1	92978146	92978763	618	20	0.921211	0.12438	0.796831	565.883
chr9	22004916	22006796	1881	73	0.581371	0.189896	0.391475	565.866
chr13	109784847	109785384	538	75	0.0716391	0.278867	-0.207228	-564.967
chr2	94998042	94998806	765	52	0.2141	0.704831	-0.490731	-564.921
chr4	120922259	120922912	654	82	0.0186253	0.129633	-0.111007	-564.641
chr10	75395786	75396570	785	67	0.206962	0.574289	-0.367327	-564.075
chr14	68505436	68507306	1871	42	0.757326	0.080553	0.676773	563.372
chr8	57215959	57217560	1602	69	0.824235	0.40606	0.418175	563.142
chr7	152925325	152926298	974	89	0.0764995	0.290545	-0.214046	-563.11
chr10	38508725	38511604	2880	83	0.614005	0.262029	0.351976	562.608
chr2	118842942	118843570	629	40	0.574102	0.0433021	0.5308	562.436
chr15	78264810	78265441	632	49	0.0991794	0.520118	-0.420939	-561.897
chr1	198664748	198665550	803	19	0.100718	0.920927	-0.820209	-561.713
chr8	41895975	41896841	867	100	0.216263	0.0684384	0.147825	561.617
chr3	40907782	40908813	1032	36	0.895154	0.308862	0.586292	561.524
chr15	25082092	25086798	4707	61	0.976154	0.485693	0.49046	560.936
chr8	43092168	43092798	631	27	0.0633296	0.709519	-0.646189	-560.512
chr8	143278496	143279503	1008	80	0.872364	0.978462	-0.106098	-560.435
chr3	51706724	51707564	841	73	0.900245	0.536469	0.363776	560.255
chr3	9600675	9601160	486	52	0.705027	0.287305	0.417722	559.891
chr7	155166152	155167120	969	29	0.782759	0.115431	0.667328	559.34
chr15	22714416	22715027	612	70	0.461175	0.133324	0.327852	558.864
chr19	50364044	50365109	1066	34	0.284946	0.95528	-0.670335	-558.422
chr14	69572906	69573399	494	65	0.540446	0.855	-0.314554	-558.315
chr20	26059226	26059818	593	39	0.890481	0.34079	0.549691	557.543
chr19	4328591	4329763	1173	68	0.367699	0.0762573	0.291441	557.124
chr17	8698174	8698916	743	25	0.138414	0.886089	-0.747675	-556.905
chr20	62837944	62838831	888	29	0.146028	0.845211	-0.699183	-556.487
chr3	9552110	9552955	846	61	0.196888	0.619693	-0.422805	-555.373
chr10	86631852	86632593	742	58	0.0997576	0.58809	-0.488332	-555.155
chr13	106570085	106571072	988	19	0.0617836	0.897044	-0.83526	-554.852
chr18	5488944	5489270	327	25	0.189864	0.90949	-0.719626	-554.681
chr15	81002125	81002733	609	75	0.634706	0.435785	0.198921	554.321
chr5	150904583	150905614	1032	40	0.694265	0.131796	0.562468	554.157
chr19	38642309	38643402	1094	24	0.948654	0.178114	0.770539	553.663
chr3	197629	198525	897	85	0.131402	0.390367	-0.258966	-553.589
chr7	34906238	34906729	492	32	0.896184	0.237519	0.658665	553.313
chr5	1009260	1010032	773	81	0.106186	0.342582	-0.236395	-553.028
chr7	155491119	155491752	634	38	0.721676	0.159669	0.562006	552.728
chr1	11011409	11012203	795	27	0.0652841	0.789428	-0.724144	-552.651
chr1	120388315	120388998	684	29	0.243972	0.857643	-0.613671	-552.029
chr14	37592078	37592698	621	60	0.578685	0.186415	0.39227	551.864
chr7	28808806	28809682	877	26	0.949702	0.246888	0.702814	551.766
chr16	33128883	33129565	683	62	0.900702	0.5662	0.334502	551.554
chr3	198089367	198090648	1282	24	0.872623	0.12079	0.751833	551.178
chr21	40846510	40847275	766	92	0.504532	0.264432	0.2401	551.113
chr1	20682487	20683164	678	25	0.874758	0.144361	0.730397	550.85
chr3	12924339	12924856	518	26	0.203558	0.939214	-0.735656	-549.843
chr3	14810671	14811253	583	82	0.02454	0.123333	-0.0987928	-549.783
chr2	94871241	94872383	1143	68	0.474036	0.797098	-0.323061	-549.339
chr19	19537300	19537884	585	52	0.816484	0.340576	0.475908	549.306
chr14	92323366	92323940	575	78	0.168217	0.027646	0.140572	548.456
chr1	81800531	81801322	792	75	0.0246529	0.246741	-0.222088	-548.006
chr15	26628727	26629583	857	47	0.8614	0.307378	0.554022	547.909
chr11	120239579	120240521	943	65	0.414131	0.0763518	0.337779	547.681
chr2	91685804	91686766	963	81	0.412503	0.706958	-0.294455	-547.662
chr15	67829541	67830147	607	62	0.085895	0.408237	-0.322342	-546.947
chr13	31352237	31352896	660	36	0.195618	0.843752	-0.648135	-546.656
chr15	28454704	28455462	759	78	0.157417	0.373385	-0.215968	-546.175
chr11	287919	288549	631	43	0.603727	0.178833	0.424895	546.174
chr21	8379697	8380830	1134	62	0.69127	0.204951	0.486319	546.113
chr2	14872482	14873076	595	25	0.892595	0.173732	0.718863	545.153
chr20	61830386	61831038	653	28	0.792126	0.112715	0.679411	545.109
chr18	72541739	72542315	577	75	0.0487956	0.215587	-0.166791	-544.213
chr2	31580657	31581596	940	73	0.589052	0.240569	0.348483	544.153
chr16	15395630	15396342	713	76	0.0391147	0.239366	-0.200251	-543.281
chr22	50014505	50015374	870	95	0.139171	0.036032	0.103139	542.941
chr10	7444735	7445087	353	19	0.0862647	0.931487	-0.845222	-542.89
chr1	180998	181623	626	92	0.844003	0.943238	-0.0992344	-542.764
chr8	37965911	37966607	697	59	0.0948213	0.439738	-0.344917	-542.62
chr7	1041037	1042200	1164	64	0.820943	0.45803	0.362913	541.815
chr22	39310744	39312011	1268	38	0.275431	0.880395	-0.604965	-541.519
chr14	37171884	37172715	832	67	0.359684	0.047324	0.31236	540.413
chr16	85238164	85238706	543	23	0.827017	0.0868543	0.740163	540.36
chr17	45120691	45121436	746	77	0.641391	0.953964	-0.312573	-540.358
chr1	193066623	193067622	1000	19	0.13534	0.925906	-0.790567	-540.119
chr1	16872643	16873896	1254	87	0.14644	0.316301	-0.169861	-539.875
chr19	34577424	34578214	791	55	0.614759	0.176427	0.438333	539.771
chr11	2132760	2133880	1121	63	0.626794	0.216284	0.41051	539.619
chr3	128653489	128654711	1223	54	0.575672	0.987765	-0.412093	-539.615
chr17	21862801	21864630	1830	63	0.247855	0.629959	-0.382104	-539.435
chr10	123666118	123666631	514	72	0.270332	0.536339	-0.266007	-538.421
chr4	184448149	184449489	1341	30	0.223352	0.904694	-0.681342	-538.388
chr16	3012267	3013156	890	48	0.252491	0.744397	-0.491906	-538.201
chr10	2501147	2501967	821	72	0.489578	0.829417	-0.339839	-538.19
chr7	152378996	152382351	3356	40	0.960177	0.320657	0.639519	538.184
chr10	5664583	5665528	946	22	0.0869593	0.88097	-0.794011	-538.063
chr18	10726195	10726751	557	59	0.920239	0.616931	0.303308	537.662
chr5	178240148	178240863	716	27	0.105595	0.811426	-0.705831	-537.633
chr14	73245330	73245955	626	36	0.557192	0.0907157	0.466476	536.375
chr8	104329985	104331016	1032	35	0.0372048	0.698668	-0.661463	-536.251
chr22	42314016	42314872	857	27	0.795075	0.132831	0.662245	536.25
chr12	131298848	131299652	805	78	0.339245	0.572251	-0.233007	-536.018
chr8	68330191	68331154	964	74	0.0425364	0.273507	-0.230971	-535.579
chr1	107480460	107481120	661	33	0.900171	0.249286	0.650886	535.453
chr20	61803379	61804428	1050	44	0.729838	0.170097	0.559741	535.188
chr10	129972198	129973040	843	94	0.180798	0.407022	-0.226224	-535.029
chr8	66432262	66432870	609	55	0.0878642	0.423497	-0.335633	-534.968
chr20	3751767	3752476	710	89	0.197148	0.352712	-0.155564	-534.355
chr10	44864073	44864657	585	24	0.667513	0.0402796	0.627233	534.319
chr4	190015458	190016297	840	50	0.664177	0.183027	0.48115	534.306
chr7	4808819	4809806	988	77	0.259256	0.543561	-0.284305	-534.151
chr7	150958072	150958651	580	77	0.294079	0.599237	-0.305158	-534.071
chr2	131039623	131040476	854	84	0.371519	0.165609	0.20591	534.031
chr4	133147963	133148665	703	54	0.44964	0.0497728	0.399868	533.669
chr13	113729773	113730815	1043	60	0.399435	0.830222	-0.430786	-533.591
chr1	88462600	88463348	749	68	0.053555	0.282033	-0.228478	-533.414
chr1	46166325	46167480	1156	56	0.534515	0.12231	0.412205	533.398
chr16	46844001	46844652	652	69	0.513685	0.903277	-0.389592	-532.75
chr17	21947684	21949216	1533	52	0.255208	0.713783	-0.458574	-531.894
chr10	116271101	116272034	934	84	0.100171	0.312651	-0.21248	-531.675
chr4	2040250	2041271	1022	101	0.0538569	0.203823	-0.149966	-531.255
chr7	122299638	122300734	1097	68	0.168016	0.535442	-0.367426	-531.14
chr10	125773858	125774416	559	65	0.756258	0.971762	-0.215504	-530.97
chr1	205628646	205629647	1002	25	0.914762	0.225049	0.689713	530.869
chr15	89367718	89368359	642	65	0.433196	0.133792	0.299404	530.691
chr7	62276025	62276891	867	93	0.582031	0.831904	-0.249874	-530.437
chr15	23869151	23869961	811	36	0.151662	0.77647	-0.624808	-530.29
chr3	75771509	75775063	3555	50	0.879089	0.235112	0.643977	530.057
chr12	49233555	49234383	829	28	0.808037	0.152696	0.655341	529.958
chr8	52940050	52940849	800	77	0.237623	0.0654687	0.172154	529.712
chr22	49944544	49945285	742	23	0.218685	0.946788	-0.728104	-529.64
chr7	157018052	157018822	771	69	0.381379	0.105649	0.275729	529.315
chr21	33026804	33027421	618	64	0.109924	0.419984	-0.31006	-529.147
chr5	42943754	42944580	827	45	0.393742	0.888715	-0.494973	-529.138
chr16	36125654	36127143	1490	63	0.409938	0.757336	-0.347398	-529.067
chr12	12927258	12928077	820	27	0.872149	0.155523	0.716626	528.927
chr15	72071934	72072421	488	17	0.955436	0.122686	0.83275	528.261
chr5	156977055	156977886	832	30	0.167395	0.880887	-0.713492	-528.201
chr1	98661147	98661977	831	75	0.216465	0.029279	0.187185	527.938
chr12	31119078	31119970	893	55	0.447592	0.0408421	0.40675	527.801
chr3	32818552	32819201	650	74	0.278119	0.100105	0.178014	527.715
chr1	217139481	217140714	1234	65	0.0820166	0.452904	-0.370888	-527.597
chr6	44275895	44276537	643	81	0.153744	0.358533	-0.204789	-527.526
chr10	117734795	117735530	736	56	0.0816721	0.407736	-0.326064	-527.431
chr19	16110595	16111176	582	38	0.693591	0.233013	0.460578	526.415
chr19	21463109	21463922	814	47	0.672251	0.19455	0.477701	526.286
chr7	5237077	5237799	723	33	0.321209	0.938655	-0.617446	-525.846
chr10	129964937	129965822	886	80	0.0755069	0.281463	-0.205956	-525.753
chr3	42905770	42906676	907	71	0.330551	0.0649675	0.265583	525.479
chr1	143450519	143451250	732	75	0.406882	0.69359	-0.286708	-524.592
chr9	129427299	129429202	1904	46	0.800971	0.242387	0.558585	524.523
chr9	69412044	69412839	796	48	0.294647	0.731125	-0.436478	-524.35
chr5	135929919	135930612	694	73	0.178733	0.0329841	0.145749	524.294
chr17	83134536	83135424	889	89	0.797642	0.94934	-0.151698	-524.231
chr20	37383977	37384655	679	68	0.11914	0.355948	-0.236808	-524.214
chr2	107986327	107987067	741	73	0.414424	0.132208	0.282217	524.128
chr10	48655131	48655927	797	36	0.623741	0.101539	0.522202	523.046
chr19	45528817	45529434	618	48	0.93373	0.503484	0.430246	522.819
chr2	118849305	118850419	1115	70	0.0709572	0.329867	-0.25891	-522.735
chr12	116506244	116506879	636	24	0.879682	0.146465	0.733218	522.187
chr11	32432953	32434455	1503	82	0.523961	0.186476	0.337485	522.085
chr16	1253518	1254246	729	50	0.565391	0.878259	-0.312868	-522.009
chr16	57479101	57479924	824	40	0.645329	0.0824472	0.562881	521.797
chr6	113859533	113860031	499	69	0.846449	0.641167	0.205282	521.67
chr6	28885039	28885523	485	37	0.355433	0.972559	-0.617126	-521.624
chr5	963455	964685	1231	45	0.158237	0.731865	-0.573628	-521.09
chr11	49558308	49558895	588	43	0.192605	0.667961	-0.475356	-521.061
chr2	235864302	235865576	1275	48	0.128037	0.655703	-0.527665	-521
chr5	144598506	144599139	634	33	0.24273	0.834886	-0.592156	-520.973
chr15	96322582	96323509	928	79	0.280204	0.0856008	0.194603	520.582
chr1	119006808	119007668	861	76	0.307025	0.072342	0.234683	520.498
chr21	7932762	7934809	2048	71	0.307394	0.607092	-0.299699	-520.369
chr6	157203380	157204096	717	17	0.106835	0.94798	-0.841145	-520.292
chr16	10552634	10553622	989	26	0.751702	0.0728333	0.678868	520.164
chr2	241087619	241088550	932	34	0.215719	0.759744	-0.544025	-520.131
chr5	7396205	7396801	597	78	0.180568	0.0426714	0.137897	520.097
chr2	73987280	73988048	769	23	0.0928736	0.861206	-0.768333	-519.716
chr2	60297800	60298149	350	22	0.884527	0.146541	0.737986	519.627
chr19	13840480	13841635	1156	45	0.563859	0.0649606	0.498899	519.564
chr22	23948347	23950299	1953	49	0.252279	0.849675	-0.597397	-518.991
chr7	62439371	62441230	1860	79	0.742514	0.416531	0.325983	518.974
chr8	32548208	32549023	816	100	0.176851	0.0606993	0.116151	518.941
chr2	226835201	226835905	705	43	0.0852504	0.489713	-0.404463	-518.448
chr16	3500011	3500566	556	48	0.145083	0.692611	-0.547528	-518.031
chr6	27630726	27631547	822	51	0.0267616	0.495763	-0.469001	-517.943
chr10	132142925	132144653	1729	56	0.542894	0.105164	0.43773	517.743
chr5	45694744	45695997	1254	93	0.306154	0.100288	0.205866	517.617
chr10	100518994	100520033	1040	79	0.545955	0.223252	0.322703	517.541
chr4	189645575	189646309	735	87	0.874332	0.97504	-0.100708	-517.111
chr4	15655625	15656204	580	46	0.570921	0.188394	0.382527	517.08
chr19	15022717	15023324	608	37	0.769271	0.205562	0.563709	516.975
chr5	141151982	141152631	650	52	0.436291	0.821743	-0.385452	-516.556
chr2	132257017	132257735	719	63	0.174822	0.489206	-0.314384	-516.442
chr4	55124544	55125614	1071	71	0.0815526	0.417282	-0.33573	-516.441
chr1	115837881	115838445	565	67	0.018176	0.182472	-0.164296	-515.975
chr20	63009859	63011048	1190	57	0.270184	0.670856	-0.400673	-515.955
chr14	56797814	56798448	635	67	0.108872	0.405271	-0.296399	-515.443
chr11	82732687	82733286	600	76	0.238662	0.0489754	0.189686	515.309
chr11	75242069	75242784	716	54	0.381581	0.0743072	0.307273	515.187
chr21	34688215	34688715	501	20	0.9482	0.128791	0.819409	515.07
chr10	102673540	102674544	1005	27	0.875748	0.162211	0.713537	514.893
chr15	44425842	44426653	812	38	0.656407	0.136286	0.52012	514.745
chr22	21385420	21386053	634	62	0.312548	0.577212	-0.264664	-514.745
chr11	113475136	113475768	633	73	0.193638	0.0170331	0.176605	514.358
chr9	32955533	32956301	769	58	0.573505	0.953859	-0.380354	-514.296
chr9	66026895	66027833	939	34	0.100277	0.768797	-0.668521	-514.29
chr1	1629041	1629763	723	80	0.102042	0.0222911	0.0797507	513.576
chr2	206253187	206253926	740	22	0.0993596	0.850736	-0.751377	-513.407
chr16	274588	275393	806	53	0.409234	0.0699385	0.339296	512.698
chr5	177782107	177782863	757	45	0.702951	0.25699	0.445961	512.553
chr19	57317331	57318004	674	31	0.794614	0.0659899	0.728624	512.23
chr3	68932276	68933211	936	80	0.198294	0.465937	-0.267643	-512.069
chr21	38912898	38913706	809	38	0.915974	0.360104	0.55587	511.97
chr21	41861706	41863150	1445	45	0.56667	0.0897881	0.476882	511.857
chr6	165804733	165805386	654	75	0.389884	0.150344	0.239539	511.756
chr10	64041410	64042008	599	40	0.809106	0.280329	0.528777	511.664
chr21	17454294	17455137	844	28	0.806408	0.080028	0.726379	511.552
chr3	128496319	128497229	911	73	0.637969	0.935296	-0.297327	-511.436
chr17	21896933	21899156	2224	65	0.266787	0.670914	-0.404127	-511.416
chr17	41059439	41060119	681	31	0.144213	0.786677	-0.642464	-511.376
chr10	38491021	38493373	2353	68	0.635591	0.219464	0.416127	510.675
chr8	144580637	144581450	814	70	0.557096	0.207999	0.349097	510.383
chr10	121729880	121730240	361	18	0.0856101	0.889863	-0.804252	-509.941
chr10	38896693	38898760	2068	64	0.280565	0.651833	-0.371268	-509.763
chr13	112062727	112063266	540	62	0.549178	0.195302	0.353876	509.744
chr13	36131064	36131715	652	62	0.220725	0.0247411	0.195983	509.632
chr5	178576430	178577101	672	79	0.199979	0.442308	-0.242329	-509.607
chr19	42316526	42317201	676	26	0.810676	0.105136	0.70554	509.426
chr7	97732901	97733767	867	68	0.152077	0.495287	-0.34321	-509.223
chr1	21780648	21781394	747	31	0.228231	0.8011	-0.572869	-508.528
chr11	12377612	12378374	763	90	0.0603283	0.207898	-0.14757	-508.155
chr15	34490292	34490860	569	42	0.430121	0.909752	-0.479631	-507.954
chr17	15749360	15750045	686	47	0.555361	0.951352	-0.395991	-507.768
chr16	3180342	3181166	825	29	0.885306	0.167123	0.718182	506.944
chr8	675504	676007	504	81	0.994088	0.955004	0.0390841	506.888
chr12	49539111	49539678	568	81	0.17178	0.0477618	0.124018	506.824
chr8	143728168	143728693	526	72	0.934569	0.736551	0.198018	506.808
chr9	39791192	39792350	1159	68	0.365389	0.0908597	0.27453	506.496
chr22	17119673	17120583	911	100	0.438128	0.223213	0.214915	506.155
chr22	19761181	19761740	560	68	0.121375	0.325859	-0.204484	-505.899
chr7	76259298	76260220	923	60	0.084358	0.529048	-0.44469	-505.747
chr1	157194603	157195127	525	45	0.656953	0.208085	0.448869	505.578
chr20	4221530	4222184	655	73	0.12795	0.432458	-0.304508	-505.323
chr17	61399068	61399926	859	84	0.0290511	0.148985	-0.119934	-505.073
chr7	27179035	27180429	1395	73	0.456829	0.151232	0.305597	505.005
chr12	49961170	49961762	593	78	0.223037	0.0631311	0.159906	504.926
chr22	42142736	42143576	841	77	0.876516	0.986532	-0.110016	-504.784
chr16	721499	722065	567	62	0.212539	0.470415	-0.257875	-504.724
chr13	46463633	46464252	620	32	0.864713	0.247336	0.617377	504.57
chr8	49307098	49307635	538	20	0.85821	0.068461	0.789749	503.925
chr7	155806125	155807241	1117	64	0.0684147	0.476148	-0.407733	-503.759
chr20	58514349	58515047	699	64	0.0672444	0.381901	-0.314656	-503.427
chr14	101457907	101458621	715	63	0.558959	0.211062	0.347896	502.185
chr5	56907981	56909063	1083	33	0.796985	0.196127	0.600858	502.047
chr2	118858164	118859475	1312	69	0.515574	0.159859	0.355715	501.87
chr9	40971976	40975797	3822	55	0.48483	0.957612	-0.472782	-500.743
chr17	41046588	41047388	801	35	0.267839	0.88847	-0.62063	-500.501
chr5	132822641	132823730	1090	73	0.112339	0.319075	-0.206735	-500.401
chr11	47426900	47427580	681	38	0.62706	0.0888697	0.53819	500.199
chr13	87676650	87677541	892	50	0.340066	0.763551	-0.423485	-499.952
chr8	84184383	84185104	722	54	0.552481	0.145728	0.406753	499.857
chr8	19602154	19602731	578	40	0.879959	0.406273	0.473686	499.099
chr4	4575309	4575984	676	62	0.212843	0.030202	0.182641	498.524
chr11	123194531	123195210	680	59	0.286562	0.0389353	0.247627	498.167
chr21	45479486	45480164	679	24	0.14485	0.83769	-0.69284	-497.623
chr13	96053790	96054408	619	36	0.140597	0.682387	-0.541791	-497.412
chr7	155349211	155350111	901	43	0.216793	0.730392	-0.513599	-497.342
chr2	222654599	222655233	635	24	0.165892	0.86569	-0.699797	-497.285
chr17	1031420	1031941	522	55	0.475429	0.822464	-0.347035	-496.992
chr11	117529686	117530318	633	23	0.800971	0.0947414	0.70623	496.984
chr1	29182282	29182834	553	25	0.717748	0.0969439	0.620805	496.435
chr3	75657826	75660322	2497	75	0.262961	0.522425	-0.259464	-496.429
chr17	2749160	2749814	655	78	0.153532	0.0308794	0.122652	496.107
chr1	181483481	181484179	699	40	0.686083	0.107757	0.578326	495.712
chr10	97974026	97975444	1419	75	0.156815	0.530015	-0.3732	-495.624
chr2	236178123	236179451	1329	91	0.242643	0.0398369	0.202806	495.622
chr6	33975645	33976428	784	45	0.528935	0.08971	0.439225	494.753
chr6	167146075	167146830	756	20	0.121149	0.846497	-0.725348	-493.864
chr11	61042757	61043548	792	19	0.0599128	0.89081	-0.830897	-493.695
chr1	177032474	177032836	363	23	0.852064	0.1168	0.735264	493.679
chr3	49941379	49942436	1058	34	0.121188	0.746152	-0.624964	-493.495
chr1	16727200	16728495	1296	57	0.681198	0.317562	0.363636	493.493
chr7	27184372	27184971	600	71	0.285629	0.0479464	0.237683	493.46
chr1	1678865	1679365	501	21	0.864658	0.0586227	0.806035	493.353
chr7	130733365	130733898	534	65	0.12243	0.327925	-0.205495	-493.192
chr3	184338269	184339080	812	53	0.538832	0.927255	-0.388422	-492.65
chr11	62687414	62688018	605	40	0.822926	0.30252	0.520405	492.414
chr16	32278435	32279058	624	71	0.939712	0.779128	0.160584	491.991
chr2	44929268	44929950	683	70	0.334461	0.0875399	0.246921	491.674
chr17	21684377	21685433	1057	66	0.519896	0.842833	-0.322937	-491.25
chr7	76999662	77000359	698	39	0.948619	0.413379	0.53524	490.503
chr5	157690315	157691002	688	59	0.855999	0.485501	0.370497	490.146
chr15	51077068	51078039	972	34	0.80615	0.198906	0.607244	490.079
chr10	122149069	122150264	1196	45	0.760246	0.233737	0.526509	489.938
chr7	152401153	152402333	1181	33	0.976259	0.304884	0.671375	489.435
chr1	16625886	16627938	2053	59	0.912376	0.436901	0.475475	489.115
chr11	17735886	17736468	583	81	0.439053	0.677266	-0.238213	-488.83
chr22	29470088	29470779	692	52	0.157403	0.599609	-0.442206	-488.764
chr1	50416108	50416970	863	51	0.0927325	0.489608	-0.396875	-488.719
chr3	185299280	185300782	1503	26	0.138763	0.906682	-0.767918	-488.631
chr15	20505832	20506375	544	70	0.726233	0.929226	-0.202993	-488.554
chr20	63177966	63178560	595	77	0.0166817	0.144064	-0.127382	-487.434
chr2	231675426	231676035	610	24	0.943275	0.200094	0.74318	487.104
chr10	75396953	75397666	714	53	0.116277	0.403654	-0.287377	-487.094
chr8	144529879	144530533	655	49	0.633645	0.260566	0.373079	486.752
chr1	118979566	118980586	1021	65	0.0379345	0.293776	-0.255841	-486.521
chr17	21882952	21884589	1638	52	0.236236	0.65599	-0.419754	-486.481
chr6	168233878	168236402	2525	40	0.206799	0.815492	-0.608693	-486.37
chr18	11751317	11752017	701	71	0.382077	0.101854	0.280223	486.249
chr15	30225200	30225806	607	78	0.0822774	0.260209	-0.177932	-486.115
chr17	83118935	83119473	539	30	0.804059	0.222159	0.5819	485.984
chr20	62219720	62220241	522	75	0.0296504	0.152561	-0.122911	-485.887
chr9	3475252	3476815	1564	21	0.892204	0.0733391	0.818865	485.676
chr8	102527702	102528738	1037	35	0.0802184	0.652273	-0.572054	-485.435
chr19	54415796	54417010	1215	68	0.348007	0.660341	-0.312334	-485.161
chr2	107827600	107828230	631	91	0.965755	0.890981	0.074774	484.924
chr17	21945131	21947254	2124	68	0.273457	0.626023	-0.352566	-484.73
chr3	183163404	183164063	660	39	0.953486	0.456772	0.496714	484.645
chr1	228174002	228174503	502	46	0.811494	0.435135	0.376359	484.111
chr4	1170860	1171375	516	62	0.462334	0.214154	0.24818	484.083
chr16	1992478	1993062	585	67	0.640136	0.339661	0.300476	484.027
chr10	126476056	126476939	884	25	0.779983	0.134744	0.645239	483.913
chr9	122346582	122347145	564	65	0.0737875	0.272576	-0.198789	-483.634
chr21	34459180	34460065	886	61	0.191727	0.518859	-0.327132	-483.186
chr17	14309425	14310200	776	43	0.118417	0.472646	-0.354229	-483.174
chr16	88999297	89000153	857	39	0.655156	0.0883744	0.566781	483.158
chr4	154744843	154745581	739	27	0.807892	0.153869	0.654023	483.01
chr1	47433369	47434524	1156	72	0.680005	0.937735	-0.25773	-482.954
chr16	84615049	84616103	1055	26	0.245521	0.915847	-0.670325	-482.939
chr3	148946840	148947305	466	26	0.792238	0.108283	0.683955	482.528
chr17	42964879	42965557	679	44	0.495738	0.146727	0.349011	482.361
chr16	817414	817971	558	44	0.836553	0.408507	0.428046	482.245
chr1	21397803	21398345	543	25	0.739794	0.0408222	0.698972	482.191
chr2	136765563	136766207	645	65	0.306745	0.0330929	0.273652	482.178
chr14	64542152	64542786	635	47	0.219253	0.676687	-0.457434	-482.045
chr5	3596517	3597656	1140	77	0.155916	0.420279	-0.264363	-481.315
chr10	132994175	132994849	675	37	0.826521	0.316356	0.510166	481.171
chr16	84312803	84313540	738	59	0.13016	0.452026	-0.321867	-481.142
chr4	186965353	186966646	1294	80	0.925437	0.746489	0.178948	481.092
chr2	73269143	73269711	569	81	0.974442	0.896063	0.0783787	480.792
chr2	206256135	206258080	1946	44	0.176601	0.777352	-0.600751	-480.613
chr21	37232069	37232826	758	21	0.866739	0.187631	0.679108	480.515
chr9	83062701	83063153	453	62	0.0806856	0.28436	-0.203675	-480.385
chr5	141413132	141413850	719	41	0.505689	0.0671661	0.438523	480.082
chr10	93062635	93063432	798	94	0.036748	0.133128	-0.0963801	-479.974
chr14	101819498	101820781	1284	25	0.934531	0.179557	0.754974	479.523
chr17	30668626	30669394	769	31	0.732922	0.121743	0.611179	479.273
chr19	34481960	34482441	482	77	0.101295	0.0207369	0.0805576	478.942
chr10	61452110	61452607	498	29	0.639407	0.0445797	0.594827	478.638
chr22	19148641	19149490	850	64	0.158556	0.476189	-0.317633	-478.633
chr21	45302027	45302833	807	45	0.78304	0.316069	0.466971	478.63
chr17	74670865	74671645	781	58	0.284217	0.687338	-0.40312	-478.531
chr2	170716389	170716949	561	72	0.175459	0.048613	0.126846	478.344
chr2	113278127	113278721	595	49	0.636436	0.207732	0.428705	478.24
chr3	188441468	188442839	1372	35	0.178631	0.785706	-0.607075	-478.089
chr13	99895112	99895846	735	66	0.028685	0.259954	-0.231268	-477.794
chr1	18784006	18784679	674	39	0.326184	0.831546	-0.505363	-477.705
chr1	115564075	115564719	645	30	0.213645	0.822925	-0.60928	-477.671
chr16	326905	327747	843	29	0.975695	0.422894	0.552801	477.62
chr19	39766952	39767842	891	31	0.174882	0.825301	-0.650419	-477.556
chr2	1743788	1744458	671	78	0.0273636	0.117647	-0.0902835	-476.848
chr1	3718016	3718658	643	42	0.0658034	0.563759	-0.497955	-476.627
chr17	2057532	2058033	502	65	0.895703	0.699096	0.196606	476.476
chr12	123532937	123533510	574	56	0.281178	0.0417689	0.239409	476.175
chr22	16386856	16387656	801	76	0.469958	0.26119	0.208768	475.92
chr10	23192262	23192820	559	66	0.0702811	0.259165	-0.188884	-475.317
chr10	38504215	38507008	2794	72	0.599642	0.231439	0.368203	475.211
chr17	48564094	48565060	967	81	0.338388	0.0978943	0.240494	474.848
chr3	160664732	160665650	919	23	0.0639621	0.919514	-0.855552	-474.81
chr13	25372353	25373022	670	70	0.369718	0.139749	0.22997	474.699
chr16	353111	353651	541	45	0.442596	0.0695357	0.37306	474.671
chr16	1009981	1010833	853	45	0.668846	0.19701	0.471837	474.321
chr1	144076552	144077072	521	69	0.118522	0.0242695	0.0942529	474.225
chr12	51024302	51025179	878	22	0.156978	0.973521	-0.816543	-474.154
chr9	21970693	21971287	595	50	0.658363	0.250628	0.407734	473.944
chr7	30798156	30798788	633	20	0.872806	0.11197	0.760836	473.883
chr9	93954873	93955346	474	86	0.118714	0.0361356	0.0825782	473.333
chr19	53982452	53983129	678	94	0.0148406	0.0821776	-0.0673371	-473.222
chr6	109794702	109795248	547	16	0.972588	0.130663	0.841924	472.442
chr1	223993532	223994532	1001	31	0.207183	0.80613	-0.598947	-472.428
chr17	21877410	21878984	1575	49	0.269743	0.690956	-0.421213	-472.303
chr4	40514360	40514980	621	19	0.911713	0.10462	0.807093	472.189
chr11	1571302	1572012	711	90	0.0156763	0.0813809	-0.0657045	-472.104
chr17	79831958	79832852	895	68	0.586366	0.942268	-0.355902	-472.084
chr1	52920945	52921503	559	45	0.229186	0.647242	-0.418057	-471.979
chr2	208406358	208407260	903	81	0.218416	0.0465436	0.171872	471.934
chr9	35971957	35972512	556	38	0.116574	0.686226	-0.569653	-471.778
chr21	38659863	38660657	795	66	0.241586	0.05026	0.191326	471.773
chr10	132388102	132388659	558	68	0.275347	0.108775	0.166572	471.403
chr17	4784998	4785626	629	49	0.420612	0.0864754	0.334137	471.208
chr5	180352452	180353035	584	76	0.0366469	0.190524	-0.153877	-471.142
chr4	146655071	146655677	607	66	0.388786	0.147404	0.241382	471.035
chr19	14265296	14266285	990	48	0.283584	0.75471	-0.471126	-470.903
chr8	11679920	11680556	637	53	0.224707	0.657809	-0.433102	-470.761
chr1	3577540	3578850	1311	44	0.72583	0.175176	0.550653	470.705
chr10	95230354	95231349	996	43	0.13984	0.613746	-0.473905	-470.243
chr22	46612620	46613623	1004	36	0.177805	0.801482	-0.623678	-470.241
chr6	27217695	27218531	837	38	0.92774	0.359556	0.568185	469.773
chr18	78980332	78980825	494	75	0.212751	0.0715145	0.141237	469.423
chr5	71718712	71720023	1312	80	0.110114	0.398013	-0.287899	-469.326
chr4	110621957	110622859	903	74	0.0974469	0.334684	-0.237237	-469.301
chr16	88801739	88802597	859	35	0.701739	0.0678093	0.63393	469.181
chr14	104603778	104604793	1016	78	0.238716	0.0821548	0.156561	469.008
chr19	38769663	38770496	834	77	0.0346216	0.170261	-0.13564	-468.847
chr20	3681826	3682665	840	73	0.111927	0.351171	-0.239244	-468.716
chr19	35558270	35558967	698	53	0.39837	0.0561371	0.342233	468.247
chr6	29791922	29792775	854	63	0.309326	0.0544417	0.254884	468.111
chr10	109456602	109457462	861	67	0.479211	0.145262	0.33395	467.779
chr7	128351247	128351689	443	46	0.654948	0.270232	0.384716	467.697
chr1	169256295	169257569	1275	41	0.367577	0.968283	-0.600706	-467.534
chr10	35607434	35608129	696	58	0.359646	0.0675702	0.292076	467.357
chr2	9475200	9475896	697	27	0.285184	0.8735	-0.588316	-467.077
chr20	21702998	21703904	907	55	0.436158	0.0567429	0.379415	466.998
chr16	25691966	25692508	543	84	0.0497943	0.171081	-0.121287	-466.845
chr20	62876989	62877820	832	44	0.943969	0.48843	0.455539	466.705
chr14	99645094	99645720	627	80	0.0360638	0.149307	-0.113243	-466.605
chr10	44310478	44311207	730	56	0.376971	0.0541173	0.322853	466.393
chr5	10639665	10640099	435	48	0.873628	0.99458	-0.120952	-466.144
chr5	138132930	138134000	1071	25	0.849874	0.139164	0.71071	465.82
chr12	8226890	8228084	1195	33	0.129778	0.761977	-0.632199	-465.601
chr20	61252820	61253331	512	70	0.171539	0.0302866	0.141252	465.465
chr10	69451360	69452005	646	63	0.125338	0.494201	-0.368863	-465.065
chr15	26970876	26971605	730	86	0.670177	0.430758	0.239419	465.014
chr12	84912286	84913619	1334	76	0.0597638	0.334049	-0.274285	-464.844
chr1	28811750	28812365	616	68	0.0414105	0.250473	-0.209062	-464.843
chr1	90835259	90835951	693	51	0.333702	0.0324879	0.301214	464.808
chr6	166903863	166904636	774	27	0.183827	0.853255	-0.669428	-464.692
chr9	131289545	131290174	630	32	0.855852	0.268923	0.586929	464.634
chr9	63812814	63813498	685	54	0.691164	0.41717	0.273995	464.415
chr16	29694094	29694719	626	28	0.293178	0.882074	-0.588896	-463.926
chr5	141420679	141421522	844	49	0.405198	0.866092	-0.460894	-463.776
chr5	75660380	75662075	1696	23	0.910088	0.182472	0.727616	463.368
chr16	20073441	20074193	753	65	0.28581	0.0648768	0.220934	463.287
chr6	24125992	24126488	497	38	0.0817269	0.639311	-0.557584	-463.202
chr20	21396924	21397605	682	96	0.0494584	0.151103	-0.101645	-462.853
chr17	74893030	74893645	616	57	0.430566	0.0863566	0.344209	462.614
chr17	49224310	49225113	804	96	0.183843	0.0751478	0.108695	462.523
chr13	99968788	99969477	690	57	0.151054	0.47775	-0.326696	-462.49
chr2	176159969	176160962	994	78	0.137514	0.434815	-0.297301	-462.47
chr18	47260898	47261428	531	53	0.12449	0.466605	-0.342115	-462.303
chr1	1462332	1463129	798	30	0.148508	0.79729	-0.648783	-462.213
chr12	132609964	132610742	779	39	0.76335	0.246801	0.516549	462.126
chr10	131311073	131311576	504	74	0.0202999	0.0935292	-0.0732293	-461.968
chr1	41423487	41423952	466	31	0.768484	0.225472	0.543012	461.858
chr6	27019631	27020421	791	56	0.428693	0.0842625	0.34443	461.695
chr11	90051827	90052557	731	64	0.245018	0.566017	-0.320999	-461.217
chr11	45101601	45102461	861	34	0.864384	0.250171	0.614213	461.004
chr17	36183083	36183919	837	67	0.220824	0.0447946	0.17603	460.439
chr20	61719437	61720403	967	35	0.746565	0.148083	0.598482	460.297
chr6	41470127	41470837	711	74	0.336648	0.0858637	0.250784	460.226
chr3	192154847	192155385	539	35	0.0812451	0.665003	-0.583758	-460.156
chr5	3606438	3607134	697	50	0.157284	0.582757	-0.425473	-460.079
chr22	37324224	37325107	884	64	0.376193	0.0843738	0.291819	459.953
chr4	7938620	7939168	549	54	0.100438	0.413784	-0.313347	-459.783
chr17	334729	335546	818	41	0.773977	0.258726	0.515251	459.702
chr2	63058603	63059300	698	54	0.0691575	0.429019	-0.359861	-459.615
chr1	39491952	39492460	509	80	0.151933	0.379889	-0.227956	-459.19
chr13	112330652	112331298	647	63	0.417144	0.0986269	0.318517	459.186
chr8	55101096	55101654	559	69	0.0348807	0.238375	-0.203494	-459.062
chr16	70287634	70288255	622	29	0.710051	0.128765	0.581286	458.947
chr1	248945169	248945687	519	29	0.435602	0.951423	-0.515822	-458.929
chr4	9780995	9781824	830	60	0.156377	0.483314	-0.326937	-458.682
chr8	18387061	18388746	1686	75	0.070325	0.324258	-0.253933	-458.663
chr9	65737422	65738215	794	62	0.181334	0.0328832	0.14845	457.916
chr7	152388295	152390187	1893	43	0.985073	0.527512	0.457561	457.737
chr17	26807879	26810051	2173	57	0.264206	0.654111	-0.389906	-457.675
chr15	32312799	32313375	577	68	0.412376	0.178991	0.233385	457.669
chr21	44971053	44971708	656	31	0.9464	0.380699	0.5657	457.658
chr2	88350639	88351303	665	44	0.434715	0.0398017	0.394913	457.482
chr3	75762203	75767669	5467	39	0.900409	0.186801	0.713608	457.41
chr17	60120536	60121122	587	66	0.284013	0.549759	-0.265746	-456.858
chr16	89201935	89202455	521	64	0.136497	0.39347	-0.256973	-456.763
chr6	108175855	108176859	1005	65	0.0947431	0.411736	-0.316993	-456.555
chr9	93860521	93861274	754	45	0.748253	0.297163	0.45109	456.245
chr1	16696242	16697047	806	42	0.387177	0.770424	-0.383247	-456.216
chr2	102619444	102620078	635	71	0.0262831	0.164987	-0.138703	-456.122
chr2	128901443	128902179	737	37	0.508229	0.0467097	0.461519	455.938
chr19	21567565	21569426	1862	29	0.84218	0.172011	0.670169	455.787
chr22	20431090	20431570	481	61	0.230547	0.0205102	0.210037	455.545
chr7	149790222	149790697	476	65	0.388889	0.13506	0.25383	455.297
chr1	149711749	149712379	631	23	0.0454256	0.769585	-0.724159	-455.2
chr11	65507819	65508757	939	36	0.104941	0.692731	-0.58779	-455.104
chr17	13600715	13601259	545	67	0.056554	0.224239	-0.167685	-454.718
chr20	30315615	30316953	1339	60	0.193997	0.513422	-0.319424	-454.633
chr8	21040022	21040398	377	19	0.0924481	0.826843	-0.734395	-454.441
chr7	62295455	62296672	1218	45	0.388422	0.812693	-0.424271	-454.403
chr7	101299688	101300606	919	69	0.366132	0.0819203	0.284211	454.096
chr2	197785927	197786554	628	54	0.148135	0.459317	-0.311181	-453.975
chr16	2341803	2342327	525	51	0.549956	0.169349	0.380607	453.606
chr22	50529226	50529813	588	48	0.523222	0.180383	0.342839	453.439
chr4	10019051	10019649	599	32	0.589491	0.0901299	0.499361	453.294
chr9	137878056	137878612	557	77	0.0748368	0.216571	-0.141734	-453.276
chr2	19360989	19361834	846	60	0.0745228	0.434174	-0.359651	-453.182
chr10	38515734	38517730	1997	60	0.58783	0.228846	0.358983	453.154
chr11	32428453	32429308	856	50	0.633444	0.200476	0.432968	452.907
chr8	31640385	31640894	510	50	0.108224	0.493228	-0.385004	-452.896
chr1	1034363	1034981	619	44	0.689775	0.216439	0.473336	452.889
chr12	132205335	132206367	1033	64	0.403789	0.0767837	0.327006	452.709
chr2	239815882	239816714	833	41	0.242631	0.697165	-0.454534	-452.669
chr22	27614166	27614742	577	56	0.282563	0.0529139	0.229649	452.635
chr17	60149608	60150264	657	60	0.31585	0.046273	0.269577	452.617
chr22	41699104	41699719	616	45	0.453179	0.88734	-0.434161	-452.562
chr2	120346298	120346823	526	71	0.279762	0.0960453	0.183717	452.404
chr11	31816976	31817659	684	54	0.550421	0.167687	0.382733	452.235
chr3	181695683	181696627	945	68	0.027773	0.258079	-0.230306	-452.181
chr7	921853	922637	785	28	0.177537	0.794554	-0.617016	-451.418
chr12	49335945	49336592	648	69	0.566401	0.286882	0.279519	451.272
chr13	99433980	99434882	903	25	0.217272	0.916362	-0.69909	-451.108
chr9	112889920	112890404	485	35	0.740993	0.210788	0.530205	450.631
chr6	27863640	27864447	808	33	0.0401465	0.599183	-0.559036	-450.368
chr17	35431889	35432833	945	23	0.853751	0.259503	0.594248	450.326
chr16	34591138	34592502	1365	62	0.795487	0.467337	0.32815	450.15
chr16	1531958	1532557	600	25	0.169417	0.817797	-0.64838	-450.095
chr9	124017785	124018672	888	82	0.271844	0.058888	0.212956	449.883
chr12	52713995	52714642	648	61	0.235463	0.0285346	0.206929	449.707
chr3	16774441	16775268	828	24	0.848755	0.17278	0.675976	449.681
chr8	19939332	19940098	767	78	0.174857	0.0337879	0.141069	449.634
chr16	57883938	57884496	559	48	0.506383	0.104304	0.402079	449.404
chr17	26876966	26879193	2228	58	0.175935	0.596701	-0.420766	-449.263
chr4	84492907	84493856	950	82	0.248338	0.0712635	0.177075	449.165
chr3	13549052	13549494	443	77	0.152433	0.0445337	0.107899	449.163
chr17	2795207	2796076	870	31	0.0709108	0.623647	-0.552736	-449.118
chr11	60949841	60951211	1371	52	0.0349113	0.348514	-0.313603	-448.933
chr16	16105486	16106629	1144	26	0.166343	0.836216	-0.669873	-448.858
chr1	146052169	146052795	627	37	0.415697	0.0182639	0.397434	448.448
chr10	133666303	133666991	689	53	0.422053	0.790324	-0.368271	-448.338
chr14	103522924	103523494	571	59	0.174395	0.451393	-0.276998	-448.314
chr15	72319525	72320146	622	64	0.168508	0.463862	-0.295354	-447.937
chr18	69955368	69955984	617	20	0.202288	0.944786	-0.742499	-447.802
chr18	33440449	33441008	560	66	0.0138331	0.120421	-0.106588	-447.792
chr8	11563547	11564302	756	62	0.176306	0.0456258	0.13068	447.491
chr8	144686468	144687301	834	58	0.284245	0.584318	-0.300074	-447.37
chr18	45837468	45837965	498	74	0.172933	0.419404	-0.246471	-447.034
chr19	5567387	5567965	579	63	0.58549	0.257301	0.328189	446.902
chr17	76021199	76021933	735	50	0.410666	0.865739	-0.455073	-446.816
chr3	65549216	65549691	476	48	0.506524	0.158409	0.348115	446.633
chr13	27968487	27968999	513	62	0.0153643	0.11912	-0.103756	-446.516
chr7	157732320	157732926	607	50	0.722005	0.95701	-0.235004	-446.215
chr5	181170245	181171048	804	36	0.0985403	0.595134	-0.496594	-446.015
chr8	76681739	76682743	1005	77	0.049786	0.265475	-0.215689	-445.902
chr7	97002809	97003938	1130	46	0.635346	0.136164	0.499182	445.764
chr9	137431522	137432169	648	26	0.218779	0.843212	-0.624432	-445.571
chr22	43343740	43344574	835	60	0.321264	0.079585	0.241679	445.514
chr4	158170163	158171383	1221	51	0.0326246	0.412808	-0.380183	-445.244
chr9	39533417	39534262	846	47	0.42283	0.85087	-0.42804	-445.238
chr2	119158031	119158582	552	69	0.0602314	0.246474	-0.186242	-445.236
chr7	1224039	1224771	733	75	0.256873	0.062574	0.194299	444.568
chr19	7872369	7872931	563	40	0.157651	0.640977	-0.483326	-444.236
chr10	124544655	124545911	1257	48	0.291074	0.76591	-0.474835	-444.184
chr5	134903675	134904240	566	31	0.278071	0.877271	-0.599201	-444.072
chr13	112066917	112067480	564	71	0.300275	0.549107	-0.248832	-443.961
chr21	41766584	41767177	594	69	0.0498517	0.249247	-0.199395	-443.759
chr22	24494207	24494946	740	61	0.263911	0.613549	-0.349637	-443.616
chr22	19758401	19758952	552	41	0.626525	0.138909	0.487615	443.452
chr19	1466000	1466728	729	68	0.69243	0.380993	0.311437	443.013
chr5	141476672	141477793	1122	69	0.30567	0.554638	-0.248968	-442.914
chr2	29919875	29920690	816	66	0.0776968	0.307694	-0.229998	-442.879
chr17	21852129	21854122	1994	65	0.297615	0.618026	-0.320411	-442.751
chr9	111036538	111036872	335	16	0.860946	0.0619455	0.799001	442.539
chr12	52250198	52250776	579	47	0.443462	0.89916	-0.455698	-442.443
chr9	34987720	34988780	1061	17	0.818758	0.0278396	0.790918	442.218
chr4	186972205	186973260	1056	62	0.926482	0.669723	0.256759	442.149
chr17	21290969	21292164	1196	38	0.315587	0.901997	-0.58641	-442.04
chr3	51391995	51392526	532	58	0.177853	0.458946	-0.281093	-441.917
chr13	35475777	35476996	1220	52	0.651674	0.221482	0.430191	441.284
chr19	33134388	33134897	510	36	0.654125	0.0916698	0.562455	441.171
chr14	104932759	104933292	534	47	0.706664	0.35854	0.348124	440.963
chr16	34163239	34164026	788	89	0.886363	0.742178	0.144186	440.462
chr11	507630	508182	553	48	0.384759	0.0773547	0.307405	440.434
chr16	1102142	1102769	628	34	0.137986	0.659792	-0.521806	-440.432
chr16	67399089	67399674	586	43	0.50253	0.0857641	0.416766	440.319
chr15	34494291	34494817	527	72	0.0404308	0.167685	-0.127254	-440.286
chr21	8986880	8987347	468	84	0.918013	0.964444	-0.0464315	-440.072
chr10	133238027	133238736	710	45	0.193726	0.676848	-0.483122	-440.017
chr9	40927574	40930755	3182	45	0.188144	0.723469	-0.535324	-440.005
chr4	173524637	173525570	934	42	0.649118	0.130077	0.519041	439.665
chr20	62064481	62064882	402	56	0.49683	0.245792	0.251037	439.541
chr1	168386899	168387653	755	27	0.750204	0.142602	0.607602	438.674
chr17	81928699	81929277	579	34	0.654059	0.113124	0.540936	438.62
chr19	51001614	51003154	1541	54	0.575343	0.142214	0.433129	438.316
chr22	36409813	36410700	888	57	0.153676	0.446729	-0.293054	-438.204
chr4	3740217	3740750	534	30	0.177771	0.793235	-0.615464	-438.11
chr3	120285197	120286271	1075	58	0.377934	0.0880244	0.28991	438.008
chr2	130005853	130006344	492	46	0.63215	0.208193	0.423957	437.948
chr12	1907730	1908395	666	48	0.283766	0.609695	-0.325928	-437.941
chr2	85391992	85392601	610	21	0.136343	0.916385	-0.780042	-437.847
chr15	100544278	100544905	628	71	0.875475	0.630618	0.244857	437.783
chr1	65792757	65793449	693	73	0.210321	0.060614	0.149707	437.691
chr2	124025048	124025723	676	54	0.459201	0.120722	0.338479	437.195
chr7	65647803	65648355	553	45	0.428327	0.0819783	0.346349	437.105
chr5	176679960	176680732	773	56	0.119418	0.457333	-0.337915	-437.068
chr6	156975575	156976998	1424	32	0.195671	0.847528	-0.651857	-436.994
chr1	173825299	173825836	538	29	0.862285	0.261528	0.600757	436.905
chr7	2049829	2050441	613	36	0.261734	0.818568	-0.556834	-436.669
chr19	3683208	3683960	753	32	0.684902	0.171602	0.5133	436.503
chr9	43176957	43178702	1746	23	0.0945286	0.869392	-0.774864	-436.312
chr12	5944923	5945564	642	62	0.0151597	0.152267	-0.137107	-436.245
chr17	79815647	79816263	617	55	0.436899	0.144523	0.292375	436.128
chr6	150168087	150168710	624	25	0.703117	0.0387862	0.664331	435.624
chr1	165355792	165356424	633	50	0.110344	0.47803	-0.367686	-435.497
chr8	1394136	1395239	1104	54	0.440122	0.864578	-0.424456	-435.309
chr2	26171697	26172507	811	40	0.750302	0.255637	0.494665	435.239
chr18	79798120	79798586	467	73	0.101421	0.020756	0.0806649	434.98
chr21	20997894	20998439	546	69	0.0256018	0.135223	-0.109622	-434.978
chr11	64359986	64360659	674	41	0.0417931	0.442144	-0.400351	-434.858
chr5	110726390	110727238	849	22	0.861834	0.15639	0.705444	434.754
chr8	70032679	70033287	609	31	0.72839	0.151907	0.576483	434.718
chr9	23821615	23822129	515	72	0.431286	0.683003	-0.251717	-434.602
chr2	45144359	45145123	765	22	0.762363	0.1005	0.661863	434.494
chr1	167539811	167540169	359	19	0.167394	0.93626	-0.768866	-434.058
chr19	50870484	50870968	485	23	0.82652	0.174921	0.651599	433.802
chr1	61043364	61043885	522	51	0.0841463	0.389979	-0.305833	-433.345
chr12	46831287	46832245	959	62	0.150271	0.486498	-0.336228	-433.318
chr10	133236561	133237064	504	71	0.150749	0.0364038	0.114345	433.223
chr5	160193050	160193518	469	20	0.926659	0.209709	0.71695	433.183
chr21	10698265	10699569	1305	41	0.524984	0.121796	0.403188	432.813
chr22	37425727	37426492	766	33	0.684244	0.0842437	0.600001	432.469
chr7	157020412	157021480	1069	81	0.0481753	0.197338	-0.149162	-431.945
chr2	237156272	237156872	601	28	0.841587	0.195761	0.645826	431.91
chr10	133087986	133088540	555	75	0.122934	0.0297959	0.0931383	431.888
chr9	136770109	136770731	623	57	0.326622	0.702976	-0.376355	-431.855
chr8	949334	950313	980	40	0.826442	0.353089	0.473353	431.813
chr1	245546658	245547321	664	22	0.927671	0.235333	0.692338	431.675
chr7	64045359	64046497	1139	46	0.657389	0.198378	0.459011	431.55
chr6	28537120	28538098	979	37	0.597387	0.095904	0.501483	431.456
chr9	14347576	14348177	602	53	0.088743	0.412461	-0.323718	-431.402
chr7	27220350	27220909	560	49	0.403188	0.0928028	0.310385	431.371
chr2	110383103	110383679	577	55	0.412094	0.154137	0.257957	431.334
chr8	42179262	42180268	1007	46	0.741228	0.269934	0.471295	431.165
chr14	103074963	103075685	723	54	0.0554068	0.333192	-0.277785	-431.048
chr2	6918345	6918951	607	30	0.672552	0.120524	0.552027	430.288
chr16	54411533	54412497	965	27	0.0730697	0.725182	-0.652112	-430.149
chr18	4455178	4455712	535	65	0.0551564	0.260357	-0.2052	-430.093
chr3	62372456	62373065	610	54	0.368223	0.0558716	0.312351	430.058
chr7	84098995	84099447	453	27	0.361293	0.905784	-0.544491	-429.954
chr1	10638989	10639369	381	72	0.646731	0.828476	-0.181744	-429.751
chr22	45309020	45309478	459	27	0.102239	0.702773	-0.600533	-429.7
chr2	207681159	207681771	613	63	0.176133	0.511109	-0.334976	-429.682
chr12	132772280	132773080	801	26	0.378201	0.971215	-0.593014	-429.652
chr1	239997479	239998105	627	73	0.275477	0.101221	0.174257	429.651
chr9	136844935	136845618	684	76	0.533282	0.299422	0.233861	429.516
chr12	52233199	52233810	612	65	0.256041	0.0748704	0.181171	429.486
chr13	112767895	112768506	612	29	0.70822	0.166962	0.541258	429.276
chr3	75743843	75746097	2255	26	0.897228	0.128683	0.768545	429.186
chr9	130664697	130665259	563	56	0.0540308	0.37547	-0.321439	-429.185
chr11	2886103	2886875	773	57	0.0967527	0.343128	-0.246375	-429.155
chr2	172084420	172085185	766	64	0.198964	0.02482	0.174144	429.063
chr22	17007212	17008085	874	55	0.580131	0.22744	0.352691	428.45
chr2	176084558	176085571	1014	60	0.129509	0.494116	-0.364608	-428.4
chr20	11958884	11959319	436	25	0.89442	0.278134	0.616286	428.383
chr15	66673403	66673927	525	22	0.869877	0.148384	0.721493	428.378
chr8	92103129	92103639	511	58	0.0228266	0.163236	-0.14041	-428.316
chr20	37320437	37321009	573	23	0.972718	0.22524	0.747479	427.615
chr6	12749570	12750488	919	77	0.545208	0.219903	0.325306	427.42
chr5	170915469	170916524	1056	16	0.0847874	0.895443	-0.810655	-427.266
chr17	14755924	14756430	507	20	0.901138	0.123815	0.777323	427.256
chr8	11770228	11771139	912	34	0.165251	0.711677	-0.546427	-427.228
chr9	67720938	67722268	1331	53	0.523943	0.948402	-0.42446	-427.106
chr9	130535455	130536221	767	33	0.671088	0.099581	0.571507	426.991
chr14	60651749	60652988	1240	60	0.499837	0.112651	0.387186	426.912
chr8	21787671	21788175	505	52	0.0198186	0.26681	-0.246992	-426.703
chr16	88150613	88151440	828	47	0.749835	0.328963	0.420872	426.658
chr7	1323100	1323737	638	48	0.642037	0.268678	0.373359	426.146
chr13	75635142	75635725	584	37	0.0471837	0.480473	-0.43329	-426.06
chr17	26797243	26799599	2357	67	0.328889	0.639687	-0.310798	-425.906
chr2	241441317	241442049	733	22	0.947517	0.234401	0.713116	425.853
chr2	91723082	91723837	756	40	0.370258	0.842466	-0.472208	-425.05
chr2	156319790	156320561	772	57	0.729948	0.356012	0.373936	425.006
chr3	75782746	75784850	2105	20	0.910205	0.155344	0.754861	424.975
chr9	90224433	90225219	787	27	0.178619	0.810099	-0.63148	-424.892
chr18	37274184	37274610	427	38	0.754859	0.258955	0.495904	424.888
chr10	100735442	100736120	679	65	0.0403136	0.2545	-0.214186	-424.854
chr17	21452460	21453030	571	41	0.631141	0.135333	0.495808	424.672
chr16	68235654	68236165	512	68	0.373497	0.542477	-0.168981	-424.478
chr13	100975408	100975944	537	36	0.339762	0.863998	-0.524236	-424.295
chr10	123142433	123143561	1129	73	0.394132	0.136058	0.258073	424.002
chr22	22904825	22906624	1800	36	0.691407	0.0848534	0.606554	423.965
chr9	42806581	42807229	649	33	0.194555	0.74428	-0.549725	-423.744
[truncated: 8,170 more rows]
