# Supplementary material for: A signal processing and deep learning framework for methylation detection using Oxford Nanopore sequencing
Source: Nat Commun. 2024 Feb 16;15:1448. doi: 10.1038/s41467-024-45778-y (PMC10873387; doi:10.1038/s41467-024-45778-y)
Supplement: Supplementary file 7 — Supplementary Data 8 [file 41467_2024_45778_MOESM7_ESM.xlsx]

## Sheet: NIH3T3 Methylation Microarray
CpG_chrm	CpG_beg	CpG_end	betas	Probe_ID
chr12	75515718	75515720	0.937265	cg00101675_BC21
chr15	12170849	12170851	0.940593	cg00116289_BC21
chrX	57387383	57387385	0.880408	cg00211372_TC21
chr19	6375936	6375938	0.833267	cg00531009_BC21
chr18	35572741	35572743	0.424579	cg00747726_TC21
chr3	89169679	89169681	0.916893	cg00896209_TC21
chr11	24078067	24078069	0.469947	cg00910419_BC21
chr19	45330081	45330083	0.806581	cg00920372_BC21
chr6	52245788	52245790	0.769884	cg01326836_BC21
chr17	51048827	51048829	0.893554	cg01340195_BC21
chr9	48678575	48678577	0.756198	cg01603043_TC21
chr16	95459337	95459339	0.564284	cg01613817_BC11
chr15	102998194	102998196	0.0820226	cg01683044_BC21
chr6	6869403	6869405	0.623826	cg02153806_BC21
chr7	137314239	137314241	0.0359338	cg02176373_BC21
chr2	33941648	33941650	0.88759	cg02187860_TC21
chr1	178329298	178329300	0.269439	cg02245762_BC11
chr11	51273003	51273005	0.937645	cg02258130_TC21
chr6	113109926	113109928	0.878187	cg02380775_BC21
chr3	5242408	5242410	0.970378	cg02529685_TC11
chr11	96292430	96292432	0.479319	cg02574073_BC11
chr1	168185017	168185019	0.871202	cg02955020_BC21
chr9	71976204	71976206	0.503161	cg03237342_BC21
chr1	42873364	42873366	0.851632	cg03264371_BC21
chr2	45021278	45021280	0.908598	cg03610760_BC21
chr2	45110124	45110126	0.0156104	cg03611666_BC11
chr2	45110127	45110129	0.0237602	cg03611667_TC21
chr4	120282577	120282579	0.681917	cg03678139_BC21
chr6	15193447	15193449	0.235738	cg03755602_TC21
chr2	70474888	70474890	0.402084	cg03788999_TC21
chr15	40658296	40658298	0.953854	cg03830443_TC21
chr3	94484296	94484298	0.925737	cg04056615_TC21
chr18	69593407	69593409	0.0550486	cg04112554_BC21
chr15	103034849	103034851	0.589436	cg04138506_TC11
chr14	62760628	62760630	0.0222294	cg04206644_TC21
chr2	25311377	25311379	0.0398955	cg04287366_TC21
chr12	90332024	90332026	0.674748	cg04311880_TC21
chr10	82763991	82763993	0.0392621	cg04370215_BC21
chr15	102672355	102672357	0.0309121	cg04418091_TC21
chr11	96283006	96283008	0.487892	cg04453140_BC21
chr6	111495728	111495730	0.500574	cg04502423_TC21
chr5	67099222	67099224	0.765729	cg04679505_TC21
chr2	60125759	60125761	0.0159618	cg04706995_TC11
chr17	35142549	35142551	0.873342	cg04745561_TC21
chr19	28011103	28011105	0.0761746	cg04765320_TC21
chr6	23248253	23248255	0.974801	cg04931708_TC11
chr19	44835972	44835974	0.577275	cg04943368_BC21
chr1	89751190	89751192	0.916924	cg05146658_TC11
chr15	82917555	82917557	0.62043	cg05150697_TC11
chr2	82053834	82053836	0.925645	cg05158744_TC21
chr8	89042678	89042680	0.636322	cg05213609_TC11
chr15	103034836	103034838	0.684224	cg05273821_BC11
chr16	43094332	43094334	0.16743	cg05522408_TC21
chr7	115866162	115866164	0.0223293	cg05607053_TC21
chr16	91030494	91030496	0.940141	cg05629639_BC21
chr18	84547810	84547812	0.911431	cg05728921_TC21
chr2	38221255	38221257	0.889543	cg05955113_TC21
chrX	94123155	94123157	0.0295326	cg06019215_BC11
chr5	34616879	34616881	0.877575	cg06139882_BC21
chr13	78198287	78198289	0.0254119	cg06259996_TC21
chr2	70474989	70474991	0.770662	cg06272543_TC21
chr7	96644104	96644106	0.67527	cg06330691_TC21
chr18	21655026	21655028	0.458603	cg06591973_TC21
chr11	96283019	96283021	0.495231	cg06760710_BC21
chr14	32599321	32599323	0.905014	cg06868273_TC21
chrX	60720083	60720085	0.537273	cg06905417_TC11
chr7	109232013	109232015	0.0755878	cg07040792_BC11
chr11	51272951	51272953	0.931157	cg07091001_BC21
chr15	103034792	103034794	0.624582	cg07300474_BC11
chr8	91625886	91625888	0.866728	cg07349222_TC21
chr2	146325212	146325214	0.898762	cg07361764_BC21
chr6	23248330	23248332	0.822133	cg07604651_TC21
chr4	82464537	82464539	0.15631	cg07624582_TC21
chr4	54948076	54948078	0.0152206	cg07647507_BC21
chr2	61804937	61804939	0.820612	cg07687349_TC21
chr19	44760881	44760883	0.240564	cg07706844_BC11
chr16	56024448	56024450	0.930081	cg07766478_BC21
chr13	116497802	116497804	0.324267	cg07964502_BC21
chr2	156177902	156177904	0.790062	cg08161081_BC21
chr13	58397947	58397949	0.928637	cg08195802_BC21
chr12	51769319	51769321	0.941951	cg08243549_TC21
chrX	101643025	101643027	0.139306	cg08310277_BC21
chr9	58618810	58618812	0.925609	cg08435157_BC21
chr15	77089459	77089461	0.899321	cg08657729_TC21
chr2	61656439	61656441	0.751776	cg08695077_TC21
chr14	97964103	97964105	0.0350179	cg08777703_TC21
chr18	69499299	69499301	0.853795	cg08831341_BC11
chr9	91365745	91365747	0.869006	cg08938156_BC11
chr9	63339099	63339101	0.947788	cg08979438_TC21
chr19	30565385	30565387	0.0732123	cg09071556_TC21
chr13	36734294	36734296	0.0480222	cg09105202_TC21
chr7	37970985	37970987	0.804671	cg09148605_TC21
chr15	103010021	103010023	0.431508	cg09368251_TC21
chr17	29039754	29039756	0.828197	cg09433290_BC11
chr1	168342096	168342098	0.963818	cg09520301_TC21
chr18	54580826	54580828	0.441378	cg09712406_TC21
chr11	107794373	107794375	0.861004	cg09840840_BC11
chr2	71418966	71418968	0.95613	cg09884843_TC21
chr1	18307933	18307935	0.0721328	cg10024790_TC21
chr2	74706002	74706004	0.0175221	cg10239098_BC21
chr17	51536956	51536958	0.575103	cg10248578_BC21
chr18	69347313	69347315	0.0696725	cg10402101_BC21
chrX	142834253	142834255	0.897718	cg10612961_TC21
chr11	51272989	51272991	0.95617	cg10700715_TC21
chr12	29923044	29923046	0.932669	cg10984450_TC21
chr16	91656335	91656337	0.918467	cg10985916_BC21
chrX	93301961	93301963	0.944306	cg11115577_TC11
chr19	45302393	45302395	0.717535	cg11548411_BC21
chr18	36287079	36287081	0.0172121	cg11593111_TC11
chr4	136314123	136314125	0.954667	cg11724055_TC21
chr1	168676995	168676997	0.866601	cg11767291_TC21
chr8	108703674	108703676	0.0260287	cg11804517_BC21
chr4	23636827	23636829	0.844639	cg11817049_BC21
chr19	45330027	45330029	0.591824	cg12044283_TC21
chr1	19217438	19217440	0.749688	cg12050067_TC11
chr4	128743516	128743518	0.911022	cg12174936_BC11
chr18	35572641	35572643	0.317081	cg12202772_TC11
chr3	134240618	134240620	0.347416	cg12227830_BC21
chr2	106744825	106744827	0.0560393	cg12713525_TC21
chr19	46033304	46033306	0.955024	cg12867675_BC11
chr1	42888874	42888876	0.932194	cg12935350_TC21
chr3	134302791	134302793	0.508131	cg12981061_TC21
chr6	15257962	15257964	0.557316	cg13077160_TC21
chr3	18054160	18054162	0.715615	cg13282152_BC21
chr9	56706753	56706755	0.128788	cg13324647_TC21
chr15	103061739	103061741	0.627157	cg13382372_TC21
chr6	15282395	15282397	0.369952	cg13522984_TC21
chr12	110738032	110738034	0.0856538	cg13684553_TC21
chr12	107915515	107915517	0.910384	cg13795805_BC21
chr4	148921886	148921888	0.653594	cg13840252_BC11
chr2	57523048	57523050	0.12426	cg14040602_TC11
chr4	54646607	54646609	0.502378	cg14065625_TC21
chr4	97581960	97581962	0.149114	cg14252486_TC21
chr10	62764411	62764413	0.919665	cg14361688_TC21
chr7	24951355	24951357	0.414789	cg14539532_BC21
chr17	80205039	80205041	0.931395	cg14625962_TC21
chr18	13972607	13972609	0.0350023	cg14783285_BC21
chr2	169962277	169962279	0.569096	cg14830513_TC21
chr7	37970820	37970822	0.930664	cg14977462_BC21
chr5	121781347	121781349	0.942245	cg15168457_BC11
chr6	32588189	32588191	0.557101	cg15585036_TC21
chr4	155222427	155222429	0.0687339	cg15700006_BC21
chr19	44760899	44760901	0.0823403	cg15997398_BC21
chr8	107339203	107339205	0.920332	cg16302110_TC21
chr11	77686219	77686221	0.0369112	cg16644469_BC21
chr15	103014633	103014635	0.489649	cg16807187_TC21
chr11	24164880	24164882	0.779987	cg16884658_BC21
chr15	102998142	102998144	0.345609	cg17026220_TC21
chr19	44674869	44674871	0.846775	cg17057912_BC21
chr4	44710748	44710750	0.59868	cg17152918_BC21
chr4	83795094	83795096	0.880998	cg17310313_BC21
chr2	105682332	105682334	0.577123	cg17317429_BC21
chr18	84542417	84542419	0.955082	cg17518334_BC21
chr18	25677658	25677660	0.0699085	cg18495007_BC21
chr12	111540191	111540193	0.694449	cg18713221_BC21
chr14	62760608	62760610	0.0130312	cg18744642_BC11
chr14	93888671	93888673	0.896032	cg18842123_TC21
chr6	15193570	15193572	0.276361	cg19175169_TC21
chr12	49450762	49450764	0.491908	cg19324769_TC21
chr2	148045590	148045592	0.856534	cg19722977_BC21
chr3	89521314	89521316	0.763761	cg19894091_BC11
chr11	24164973	24164975	0.258042	cg19976948_BC21
chr12	110738183	110738185	0.00863935	cg19987896_BC11
chr12	111539520	111539522	0.610688	cg20012035_TC21
chr12	118843995	118843997	0.478284	cg20117682_BC21
chr19	44900526	44900528	0.821128	cg20138186_TC21
chr3	154468116	154468118	0.292305	cg20233387_BC21
chr2	115538654	115538656	NA	cg20246646_BC21
chrX	93310685	93310687	0.933808	cg20254607_BC21
chr4	117380103	117380105	0.934152	cg20284937_BC21
chr5	67098552	67098554	0.363758	cg20370622_BC21
chr2	126675297	126675299	0.0266607	cg20375265_BC21
chr13	58397962	58397964	0.900639	cg20452324_BC21
chr4	149040294	149040296	0.941584	cg20595756_TC21
chr19	44674872	44674874	0.877609	cg20627844_BC21
chr19	45302320	45302322	0.317383	cg20713929_BC21
chr7	78577722	78577724	0.488778	cg20762914_TC21
chr17	80205001	80205003	0.94323	cg20957316_TC21
chr2	64097970	64097972	0.0523412	cg20959523_TC21
chr4	22947056	22947058	0.107991	cg20998752_BC21
chr11	69345522	69345524	0.97887	cg21020878_BC11
chr5	67231726	67231728	0.0498736	cg21059834_TC21
chr16	43503471	43503473	0.644446	cg21170961_TC11
chr7	127026323	127026325	0.0597234	cg21355390_TC11
chr8	87836819	87836821	0.0393954	cg21473811_TC21
chrX	93310753	93310755	0.927654	cg21590691_TC21
chr15	81745270	81745272	0.0559303	cg21712678_TC21
chr6	6869471	6869473	0.286909	cg22044758_TC21
chr9	37147271	37147273	0.0189043	cg22343459_BC11
chr14	21369280	21369282	0.0500008	cg22758731_BC11
chr12	102949393	102949395	0.906154	cg22861867_TC21
chr9	37147268	37147270	0.464627	cg22956116_BC21
chr18	13972518	13972520	0.0573603	cg23361919_BC21
chr4	117391632	117391634	0.909122	cg23671739_TC21
chr5	97195397	97195399	0.134	cg23734134_BC21
chr3	134240640	134240642	0.405679	cg23844872_TC21
chr7	37970880	37970882	0.90505	cg23856718_TC21
chr15	102672451	102672453	0.0625131	cg23931487_BC21
chr12	65043829	65043831	0.908948	cg24111804_BC21
chr2	37581662	37581664	0.916975	cg24161274_TC21
chr2	71528314	71528316	0.938808	cg24228707_BC21
chr13	94875641	94875643	0.222459	cg24231716_TC21
chr18	76863210	76863212	0.0716917	cg24371990_BC21
chr19	44882863	44882865	0.601289	cg24398061_BC21
chr5	105888589	105888591	0.93379	cg24873842_BC21
chr10	82763975	82763977	0.0435555	cg25544551_BC21
chr15	12170876	12170878	0.955549	cg25659357_BC21
chr6	113105947	113105949	0.901686	cg25794145_BC21
chr15	12170824	12170826	0.904436	cg25875397_BC21
chr12	65055493	65055495	0.931302	cg26156120_BC21
chr7	78577698	78577700	0.426292	cg26232187_TC21
chr8	95477287	95477289	0.906195	cg26237055_TC21
chr13	107541865	107541867	0.627213	cg26287163_TC11
chr2	119477612	119477614	0.0207323	cg26409855_BC11
chr17	85620759	85620761	0.427909	cg26491213_BC21
chr7	37970864	37970866	0.78378	cg26639842_TC21
chrX	93377736	93377738	0.929881	cg26824466_TC21
chr2	34302890	34302892	0.733236	cg26914803_BC21
chr19	45494102	45494104	0.942695	cg26962970_TC21
chr3	18054143	18054145	0.53696	cg26988406_TC11
chr13	15543839	15543841	0.933529	cg27071972_TC21
chrX	57709611	57709613	0.351792	cg27512235_TC21
chr18	69347332	69347334	0.0470211	cg27593991_TC21
chr7	54348898	54348900	NA	cg28108083_TC11
chr7	75487679	75487681	NA	cg28108084_BC11
chr6	41870738	41870740	NA	cg28108087_BC11
chr15	16301653	16301655	NA	cg28108088_BC21
chr7	25410089	25410091	NA	cg28108094_BC11
chr10	3102673	3102675	0.130621	cg28108104_TC21
chr10	3118528	3118530	0.456822	cg28108218_TC21
chr10	3119850	3119852	0.26401	cg28108227_BC21
chr10	3119887	3119889	0.129408	cg28108228_TC21
chr10	3140833	3140835	0.0463037	cg28108313_BC21
chr10	3174749	3174751	0.362613	cg28108475_TC21
chr15	100519738	100519740	NA	cg28108482_TC21
chr16	14279362	14279364	NA	cg28108483_BC21
chr7	3501038	3501040	NA	cg28108486_BC11
chr7	19842513	19842515	NA	cg28108486_BC12
chr11	30693490	30693492	NA	cg28108493_TC11
chr6	104138615	104138617	NA	cg28108494_TC11
chr3	90962553	90962555	NA	cg28108595_TC21
chrX	132153608	132153610	NA	cg28108631_BC11
chr16	49467704	49467706	NA	cg28108707_BC21
chr7	17187210	17187212	NA	cg28108709_TC11
chr7	5519159	5519161	NA	cg28108721_TC11
chr16	69983094	69983096	NA	cg28108730_TC21
chr9	78930460	78930462	NA	cg28108731_TC11
chrX	79987682	79987684	NA	cg28108735_TC11
chr1	194474745	194474747	NA	cg28108759_BC11
chr11	67956151	67956153	NA	cg28108760_TC21
chr10	3234869	3234871	0.142573	cg28108789_TC21
chr16	9292936	9292938	NA	cg28108808_BC21
chr4	79418034	79418036	NA	cg28108809_TC11
chr15	80242673	80242675	NA	cg28108815_TC21
chr14	72877911	72877913	NA	cg28108840_BC21
chr16	39061380	39061382	NA	cg28108859_TC21
chr8	27400778	27400780	NA	cg28108864_TC11
chr1	15867645	15867647	NA	cg28108865_TC11
chr3	59438937	59438939	NA	cg28108866_TC11
chr3	93760901	93760903	NA	cg28108867_TC11
chr3	3430755	3430757	NA	cg28108875_BC11
chr7	108550257	108550259	NA	cg28108878_BC11
chr1	153079437	153079439	NA	cg28108884_BC11
chr8	5220261	5220263	NA	cg28108885_TC21
chr11	8737296	8737298	NA	cg28108896_BC21
chr4	119349269	119349271	NA	cg28108917_BC21
chrY	12581785	12581787	NA	cg28108919_BC11
chrY	12581767	12581769	NA	cg28108920_BC11
chr1	110176986	110176988	NA	cg28108924_TC21
chr1	110176427	110176429	NA	cg28108927_TC21
chr1	110176362	110176364	NA	cg28108928_TC21
chr10	3250151	3250153	NA	cg28108933_BC21
chr13	65719241	65719243	NA	cg28108934_TC21
chr13	65445319	65445321	NA	cg28108937_TC11
chr3	114478074	114478076	NA	cg28108941_BC21
chr2	150556218	150556220	NA	cg28108942_BC21
chr5	105361507	105361509	NA	cg28108944_BC11
chr8	60599987	60599989	NA	cg28108951_BC11
chr10	3252703	3252705	NA	cg28108955_BC21
chr10	3252713	3252715	NA	cg28108956_TC21
chr17	3069044	3069046	NA	cg28108957_BC21
chr10	24330702	24330704	NA	cg28108969_BC21
chr13	96308588	96308590	NA	cg28108970_TC11
chr10	3257379	3257381	0.0494761	cg28108999_TC21
chr10	3267558	3267560	0.754456	cg28109063_BC21
chr10	3267848	3267850	0.0497201	cg28109068_BC21
chr10	3267960	3267962	0.749822	cg28109069_TC21
chr17	48174049	48174051	NA	cg28109132_TC21
chr17	91294371	91294373	NA	cg28109133_TC21
chr10	3291620	3291622	0.0288076	cg28109245_TC21
chr10	3303260	3303262	0.0820422	cg28109293_TC21
chr19	15258393	15258395	NA	cg28109317_BC21
chr18	17938301	17938303	NA	cg28109400_TC21
chrX	3705122	3705124	NA	cg28109412_TC21
chr18	71085060	71085062	NA	cg28109415_TC21
chr19	52929502	52929504	NA	cg28109422_TC21
chr16	16937996	16937998	NA	cg28109425_BC21
chr10	55717444	55717446	NA	cg28109434_BC11
chr10	105674903	105674905	NA	cg28109442_BC11
chrX	79234558	79234560	NA	cg28109443_TC21
chrX	4461353	4461355	NA	cg28109444_BC21
chrX	92251744	92251746	NA	cg28109450_TC21
chrX	61866983	61866985	NA	cg28109492_TC21
chrX	23083956	23083958	NA	cg28109493_BC21
chrX	24249010	24249012	NA	cg28109494_BC21
chr10	3365893	3365895	0.260029	cg28109757_TC21
chr10	3366194	3366196	0.242895	cg28109765_BC21
chr10	3366497	3366499	0.623704	cg28109786_TC21
chr10	3367336	3367338	0.563691	cg28109857_TC21
chr10	3367445	3367447	0.225718	cg28109859_TC21
chr10	3396069	3396071	0.286497	cg28110059_TC21
chr10	3402289	3402291	0.125933	cg28110111_BC11
chr10	3403516	3403518	0.404757	cg28110122_BC11
chr10	3414970	3414972	0.358713	cg28110197_BC21
chr10	3431365	3431367	0.0584762	cg28110284_TC21
chr7	26984483	26984485	NA	cg28110399_TC11
chr7	8791752	8791754	NA	cg28110400_BC11
chrX	126896839	126896841	NA	cg28110401_BC21
chr10	3458755	3458757	0.245278	cg28110486_TC21
chr10	3463989	3463991	0.17121	cg28110508_BC21
chr7	36994279	36994281	NA	cg28110583_TC11
chrY	1900629	1900631	NA	cg28110584_TC21
chr15	3119078	3119080	NA	cg28110585_TC21
chr8	3059757	3059759	NA	cg28110586_BC11
chr7	22742890	22742892	NA	cg28110587_TC21
chr10	16645002	16645004	NA	cg28110590_TC11
chr2	5506611	5506613	NA	cg28110594_TC21
chr4	147272014	147272016	NA	cg28110595_TC21
chr6	124599547	124599549	NA	cg28110596_BC21
chr10	3491945	3491947	0.122303	cg28110651_TC21
chr10	3511548	3511550	0.4571	cg28110769_BC11
chr10	3513713	3513715	0.100956	cg28110785_BC11
chr10	3516372	3516374	0.214943	cg28110807_BC11
chr10	3537078	3537080	0.0328762	cg28110973_BC21
chr10	3540116	3540118	0.404475	cg28111007_BC21
chr10	3540506	3540508	0.864766	cg28111014_TC21
chr10	3545076	3545078	0.0428207	cg28111054_BC21
chr10	3573039	3573041	0.0545033	cg28111262_BC21
chr13	50497710	50497712	NA	cg28111291_TC21
chr12	60918467	60918469	NA	cg28111292_TC21
chr15	44092543	44092545	NA	cg28111293_BC21
chr12	109187691	109187693	NA	cg28111295_BC11
chr15	47553829	47553831	NA	cg28111298_TC11
chr14	101405367	101405369	NA	cg28111304_TC11
chr15	31794193	31794195	NA	cg28111312_TC21
chr14	79171559	79171561	NA	cg28111314_TC21
chr14	102552283	102552285	NA	cg28111316_TC21
chr13	27828206	27828208	NA	cg28111320_BC11
chr13	33779401	33779403	NA	cg28111324_TC21
chr11	12150109	12150111	NA	cg28111327_TC21
chr12	43657954	43657956	NA	cg28111334_TC21
chr7	31862613	31862615	NA	cg28111337_TC21
chr6	10568566	10568568	NA	cg28111357_BC11
chr4	4167043	4167045	NA	cg28111358_BC11
chr14	21884642	21884644	NA	cg28111359_BC11
chr12	83378378	83378380	NA	cg28111371_TC21
chr10	3600831	3600833	0.896079	cg28111454_BC21
chr6	79899059	79899061	NA	cg28111455_TC21
chr6	120134343	120134345	NA	cg28111456_BC21
chr1	148168634	148168636	NA	cg28111457_TC21
chr9	92647394	92647396	NA	cg28111458_BC11
chr14	117185352	117185354	NA	cg28111466_BC11
chr15	49737706	49737708	NA	cg28111467_TC11
chr10	112055376	112055378	NA	cg28111510_BC21
chr10	122509132	122509134	NA	cg28111516_BC21
chr15	47358944	47358946	NA	cg28111528_BC11
chr15	39716203	39716205	NA	cg28111533_BC11
chr9	53733528	53733530	NA	cg28111538_TC21
chr13	23644722	23644724	NA	cg28111560_BC21
chr10	121165853	121165855	NA	cg28111577_BC21
chr15	94057997	94057999	NA	cg28111590_BC11
chr3	11482067	11482069	NA	cg28111614_BC11
chr13	65426841	65426843	NA	cg28111629_BC21
chrX	18350294	18350296	NA	cg28111629_TC21
chrX	50084163	50084165	NA	cg28111686_TC11
chr10	64785572	64785574	NA	cg28111687_TC21
chrX	50084181	50084183	NA	cg28111688_BC11
chrX	15400458	15400460	NA	cg28111700_BC11
chrX	15399926	15399928	NA	cg28111723_TC11
chrX	18584607	18584609	NA	cg28111741_TC11
chr13	69172234	69172236	NA	cg28111744_BC21
chr18	80885849	80885851	NA	cg28111745_BC11
chrX	18585303	18585305	NA	cg28111748_TC11
chr11	46013215	46013217	NA	cg28111749_TC21
chr17	44917056	44917058	NA	cg28111755_BC11
chrX	24698215	24698217	NA	cg28111756_TC11
chr11	92696912	92696914	NA	cg28111758_BC21
chr9	100813961	100813963	NA	cg28111763_TC21
chr8	24846853	24846855	NA	cg28111768_TC21
chr12	87944528	87944530	NA	cg28111770_TC21
chrX	48951176	48951178	NA	cg28111773_TC11
chrX	28690629	28690631	NA	cg28111781_TC11
chr18	49933733	49933735	NA	cg28111789_BC11
chr10	68605032	68605034	NA	cg28111993_BC21
chr10	30058916	30058918	NA	cg28112078_TC11
chr19	27402640	27402642	NA	cg28112079_BC11
chr10	44228055	44228057	NA	cg28112080_BC21
chr17	22072982	22072984	NA	cg28112086_TC11
chr10	125057221	125057223	NA	cg28112095_BC21
chr15	72428435	72428437	NA	cg28112096_TC21
chr10	5956991	5956993	NA	cg28112105_TC21
chrX	28904715	28904717	NA	cg28112108_BC11
chr10	3697623	3697625	0.0412491	cg28112231_TC11
chr10	3700579	3700581	0.404047	cg28112247_BC21
chr10	3718651	3718653	0.207867	cg28112381_BC21
chr10	3720735	3720737	0.0193767	cg28112393_TC11
chr10	3740803	3740805	0.868386	cg28112600_BC21
chr10	3740901	3740903	0.735884	cg28112606_TC21
chr10	3740990	3740992	0.709021	cg28112612_TC21
chr10	3746761	3746763	0.363622	cg28112662_BC21
chr10	3747524	3747526	0.0473212	cg28112667_TC21
chr10	3750736	3750738	0.0850619	cg28112681_BC21
chr9	79326935	79326937	NA	cg28112960_TC21
chr8	102184108	102184110	NA	cg28112965_TC21
chr9	68925739	68925741	NA	cg28112966_TC21
chr7	93901246	93901248	NA	cg28112967_BC21
chr10	3819430	3819432	0.0685373	cg28113125_TC11
chr10	3823891	3823893	0.767136	cg28113152_TC21
chr10	3839857	3839859	0.379249	cg28113305_TC21
chr10	3839968	3839970	0.233806	cg28113306_BC11
chr10	3852852	3852854	0.0784896	cg28113426_BC11
chr10	3858961	3858963	0.0567551	cg28113476_TC21
chr10	3859036	3859038	0.0455831	cg28113478_TC21
chr10	3859855	3859857	0.351663	cg28113489_BC21
chr10	3868653	3868655	0.0321742	cg28113569_TC21
chr10	3870276	3870278	0.13935	cg28113584_TC21
chr10	3870884	3870886	NA	cg28113590_BC11
chr10	3872004	3872006	0.0615682	cg28113605_TC21
chr10	3872569	3872571	0.809541	cg28113614_BC21
chr10	3872586	3872588	0.575197	cg28113615_TC11
chr10	3872695	3872697	0.0587214	cg28113616_BC21
chr10	3873227	3873229	0.270126	cg28113633_BC21
chrX	153321402	153321404	NA	cg28113719_TC21
chr10	3888702	3888704	0.708092	cg28113735_TC21
chrX	145922464	145922466	NA	cg28113814_TC21
chr10	3903574	3903576	0.295016	cg28113859_TC21
chr10	3903834	3903836	0.430717	cg28113861_BC21
chr10	3906582	3906584	0.251526	cg28113880_BC21
chr10	3909233	3909235	0.568431	cg28113901_TC21
chr10	3920616	3920618	0.856681	cg28113996_BC11
chr10	3937951	3937953	0.581741	cg28114127_BC21
chr10	3937972	3937974	0.568296	cg28114128_BC11
chr10	3942330	3942332	0.356553	cg28114181_TC21
chr10	3947061	3947063	0.374471	cg28114249_BC21
chr10	3960917	3960919	0.639368	cg28114409_TC21
chr10	3973051	3973053	0.0214442	cg28114566_BC21
chr10	3973215	3973217	0.0355765	cg28114575_BC21
chr10	3973638	3973640	0.0167708	cg28114606_TC21
chr10	3973940	3973942	0.0661609	cg28114639_TC21
chr10	3976904	3976906	0.856123	cg28114671_TC21
chrX	112995531	112995533	NA	cg28114763_TC21
chr10	3992400	3992402	0.838404	cg28114837_BC21
chr10	3997137	3997139	0.785999	cg28114907_TC21
chr10	3998188	3998190	0.711269	cg28114931_BC21
chr10	4002566	4002568	0.879087	cg28115008_TC21
chr10	4026213	4026215	0.931267	cg28115260_TC21
chr10	4035117	4035119	0.861949	cg28115380_BC21
chr10	4043874	4043876	0.923165	cg28115522_TC21
chr10	4043882	4043884	0.956013	cg28115523_TC21
chr10	4053601	4053603	0.942503	cg28115625_BC21
chr10	4053801	4053803	0.926678	cg28115630_TC21
chr10	4054019	4054021	0.0179865	cg28115634_BC21
chr10	4077793	4077795	0.930114	cg28115869_BC21
chr10	4078708	4078710	0.862604	cg28115879_BC21
chr10	4080008	4080010	0.781989	cg28115899_TC21
chr10	4085207	4085209	0.855895	cg28115955_TC21
chr10	4097391	4097393	0.880936	cg28116112_TC21
chr10	4105652	4105654	0.207739	cg28116219_TC21
chr10	4107722	4107724	0.0348748	cg28116240_TC11
chr10	4108709	4108711	0.909175	cg28116255_BC21
chr10	4111644	4111646	0.953664	cg28116304_TC11
chr10	4112695	4112697	0.482692	cg28116322_TC21
chr10	4120763	4120765	0.563752	cg28116396_BC21
chr10	4120897	4120899	0.385163	cg28116399_BC21
chr10	4120926	4120928	0.51521	cg28116402_BC11
chr9	83984443	83984445	NA	cg28116433_TC21
chr10	4126463	4126465	0.879653	cg28116463_BC21
chr10	4128762	4128764	0.708916	cg28116496_BC21
chr10	4130228	4130230	0.973893	cg28116521_BC11
chr10	4142994	4142996	0.894268	cg28116646_TC21
chr10	4146027	4146029	0.965985	cg28116694_TC11
chr10	4162540	4162542	0.799859	cg28116885_TC21
chr10	4163080	4163082	0.947738	cg28116890_BC11
chr17	28772100	28772102	NA	cg28116918_BC21
chr10	4166483	4166485	0.931846	cg28116930_TC21
chr13	51060310	51060312	NA	cg28117174_TC11
chr16	63459223	63459225	NA	cg28117181_BC21
chr17	17280363	17280365	NA	cg28117184_TC21
chr13	18006299	18006301	NA	cg28117186_TC11
chr7	44158836	44158838	NA	cg28117191_BC11
chr7	130348672	130348674	NA	cg28117194_BC11
chr12	59300671	59300673	NA	cg28117200_BC11
chr16	14572086	14572088	NA	cg28117207_BC21
chr15	5686635	5686637	NA	cg28117216_TC21
chr12	72558362	72558364	NA	cg28117225_BC11
chr10	4213086	4213088	0.718909	cg28117414_TC21
chr10	4213185	4213187	0.287388	cg28117416_TC21
chr15	95132886	95132888	NA	cg28117449_BC21
chr15	55248882	55248884	NA	cg28117738_TC21
chr10	4260440	4260442	0.634222	cg28117876_BC21
chr10	4261467	4261469	0.57851	cg28117888_TC11
chr10	4265911	4265913	0.624292	cg28117944_TC11
chr10	4266372	4266374	0.024553	cg28117956_BC11
chr10	4266847	4266849	0.029854	cg28117995_BC11
chr10	4266960	4266962	0.554704	cg28118001_TC21
chr10	4267738	4267740	0.947761	cg28118017_BC21
chr10	4276161	4276163	0.989423	cg28118119_BC11
chr10	4286190	4286192	0.83297	cg28118253_TC21
chr10	4293680	4293682	0.733052	cg28118330_BC11
chr10	4293813	4293815	0.967711	cg28118331_BC11
chr10	4304300	4304302	0.761824	cg28118442_BC21
chr10	4305044	4305046	0.893596	cg28118454_BC21
chr10	4321547	4321549	0.48513	cg28118640_TC21
chr10	4324773	4324775	0.988388	cg28118689_BC11
chr10	4333598	4333600	0.0550445	cg28118762_BC11
chr10	4341573	4341575	0.55753	cg28118897_BC21
chr16	19789817	19789819	NA	cg28118905_TC21
chr14	101303950	101303952	NA	cg28118907_TC21
chr10	4346801	4346803	0.985325	cg28118955_TC11
chr10	4346976	4346978	0.313854	cg28118971_BC21
chr10	4347739	4347741	0.927435	cg28118986_BC21
chr10	4347820	4347822	0.876954	cg28118991_BC21
chr10	4347962	4347964	0.9214	cg28118995_TC21
chr10	4353758	4353760	0.884832	cg28119071_BC21
chr10	4354237	4354239	0.883509	cg28119084_BC11
chr10	4356610	4356612	0.863195	cg28119173_TC21
chr10	4368656	4368658	0.488694	cg28119306_TC21
chr10	4368799	4368801	NA	cg28119309_BC21
chr2	11099059	11099061	NA	cg28119310_TC21
chr10	4369088	4369090	0.896465	cg28119325_TC21
chr10	4369227	4369229	0.893214	cg28119334_BC21
chr10	4369554	4369556	NA	cg28119347_TC21
chr10	4377986	4377988	0.911905	cg28119469_TC21
chr10	4386642	4386644	0.0281002	cg28119566_BC21
chr10	4388252	4388254	0.0455603	cg28119797_TC21
chr10	4388521	4388523	0.0907706	cg28119811_BC21
chr10	4388661	4388663	0.077815	cg28119820_TC21
chr10	4388994	4388996	0.104159	cg28119827_TC21
chr10	4389195	4389197	0.104656	cg28119831_TC21
chr10	4391380	4391382	0.851515	cg28119849_TC21
chr10	4391887	4391889	0.925111	cg28119851_TC21
chr10	4392068	4392070	0.8079	cg28119854_BC21
chr19	12906632	12906634	NA	cg28119952_BC21
chr10	4407288	4407290	0.914744	cg28119996_TC21
chr10	4407816	4407818	NA	cg28119999_BC21
chr10	4407919	4407921	0.957883	cg28120000_TC11
chr10	4413323	4413325	NA	cg28120072_BC21
chr10	4414582	4414584	NA	cg28120092_TC21
chr19	12906098	12906100	NA	cg28120093_BC21
chr10	4414633	4414635	NA	cg28120094_BC21
chr10	4426585	4426587	0.926013	cg28120210_TC21
chr10	4427233	4427235	NA	cg28120224_TC21
chr10	4427248	4427250	NA	cg28120225_BC21
chr10	4430621	4430623	0.824732	cg28120270_TC11
chr10	4430621	4430623	0.734653	cg28120270_TO11
chr10	4430621	4430623	0.899551	cg28120270_TO21
chr10	4432696	4432698	0.00746	cg28120342_BC11
chr10	4432916	4432918	0.0207765	cg28120359_BC21
chr10	4434862	4434864	0.939024	cg28120390_TC21
chr2	112181188	112181190	NA	cg28120468_TC11
chr10	4481973	4481975	0.886151	cg28120874_TC21
chr10	4482328	4482330	0.632477	cg28120881_TC21
chr10	4482483	4482485	0.903264	cg28120884_TC21
chr10	4482495	4482497	0.745649	cg28120885_BC21
chr10	4482507	4482509	0.866292	cg28120886_TC21
chr10	4490306	4490308	0.916413	cg28120976_TC21
chr9	114357148	114357150	NA	cg28121028_BC21
chr15	19264463	19264465	NA	cg28121041_TC11
chr10	4509984	4509986	0.929947	cg28121139_BC21
chr10	4509987	4509989	0.901837	cg28121140_BC21
chr10	4511369	4511371	0.83096	cg28121149_BC21
chr10	4511642	4511644	0.669687	cg28121151_BC21
chr10	4513203	4513205	0.480808	cg28121168_BC21
chr9	62102252	62102254	NA	cg28121273_TC21
chr10	4530939	4530941	0.945207	cg28121306_BC11
chr10	4558813	4558815	0.948663	cg28121556_BC11
chr10	4570247	4570249	0.343423	cg28121650_BC11
chr10	73399211	73399213	NA	cg28121747_BC21
chr8	128775403	128775405	NA	cg28121749_BC11
chr10	4586932	4586934	0.608039	cg28121777_TC21
chr9	4270719	4270721	NA	cg28121886_BC21
chr10	43398280	43398282	NA	cg28121887_BC21
chr10	4612017	4612019	0.89575	cg28122045_BC21
chr10	4612038	4612040	0.978543	cg28122047_TC11
chr10	4613398	4613400	0.718725	cg28122074_BC21
chr10	4620541	4620543	0.881765	cg28122132_BC21
chr10	4620659	4620661	0.954508	cg28122134_BC21
chr10	4620914	4620916	0.81728	cg28122137_TC21
chr10	4621093	4621095	0.722488	cg28122145_BC21
chr10	4621121	4621123	0.824356	cg28122146_TC21
chr10	4621214	4621216	0.684926	cg28122149_TC21
chr10	4621749	4621751	0.669676	cg28122161_TC21
chr10	4632284	4632286	0.837629	cg28122257_BC21
chr10	4633593	4633595	0.13883	cg28122279_TC21
chr10	4686704	4686706	0.783572	cg28122763_BC21
chr10	4709242	4709244	0.92175	cg28122935_BC21
chr10	4710036	4710038	0.314142	cg28122946_BC21
chr10	4710276	4710278	0.467708	cg28122956_BC21
chr10	4712511	4712513	0.791178	cg28123000_TC21
chr10	4713542	4713544	0.924781	cg28123059_BC11
chr10	4734721	4734723	0.872892	cg28123241_TC21
chr7	129725726	129725728	NA	cg28123428_TC21
chr5	145064417	145064419	NA	cg28123434_TC21
chr10	4770693	4770695	0.463709	cg28123467_BC21
chr10	4772958	4772960	0.498187	cg28123476_TC11
chr4	36864535	36864537	NA	cg28123626_TC21
chrX	118419012	118419014	NA	cg28123628_BC11
chr8	18432914	18432916	NA	cg28123639_BC21
chr10	4797347	4797349	0.871044	cg28123663_BC21
chrY	85069700	85069702	NA	cg28123885_BC11
chr2	95295353	95295355	NA	cg28123892_TC21
chrY	65893437	65893439	NA	cg28123894_BC11
chr6	65199663	65199665	NA	cg28123902_TC21
chr8	4393102	4393104	NA	cg28123920_TC21
chrY	20410941	20410943	NA	cg28123930_BC11
chrX	150119050	150119052	NA	cg28123932_BC11
chr6	121696683	121696685	NA	cg28123933_TC21
chr6	89695805	89695807	NA	cg28123934_TC21
chrY	29894218	29894220	NA	cg28123935_BC11
chrX	126277247	126277249	NA	cg28123936_BC11
chrX	156661686	156661688	NA	cg28123937_TC11
chr9	124316822	124316824	NA	cg28123938_BC21
chr8	57986147	57986149	NA	cg28123939_BC21
chrX	168496058	168496060	NA	cg28123940_BC11
chr10	4840999	4841001	0.426177	cg28123969_TC11
chr7	25932867	25932869	NA	cg28124053_TC21
chr10	4875211	4875213	0.925963	cg28124170_TC21
chr10	4889252	4889254	0.537499	cg28124254_TC21
chr10	4900448	4900450	0.872042	cg28124347_TC11
chr8	16297780	16297782	NA	cg28124364_BC21
chr6	67522274	67522276	NA	cg28124368_BC21
chrY	79618972	79618974	NA	cg28124387_TC11
chrX	42573212	42573214	NA	cg28124435_TC11
chr19	30661893	30661895	NA	cg28124436_TC11
chr18	62293016	62293018	NA	cg28124438_TC11
chr18	41874511	41874513	NA	cg28124439_BC11
chr6	104263303	104263305	NA	cg28124440_TC21
chr8	74191353	74191355	NA	cg28124441_TC21
chr18	78697272	78697274	NA	cg28124449_BC11
chr19	49340505	49340507	NA	cg28124453_TC11
chr8	65590936	65590938	NA	cg28124454_TC21
chr17	13844474	13844476	NA	cg28124495_BC11
chr6	79373006	79373008	NA	cg28124513_BC21
chr6	35677788	35677790	NA	cg28124513_TC21
chr6	73453836	73453838	NA	cg28124514_TC21
chrX	14572772	14572774	NA	cg28124517_BC11
chr16	66523910	66523912	NA	cg28124518_TC11
chr5	49543298	49543300	NA	cg28124519_BC21
chr17	58553251	58553253	NA	cg28124525_TC11
chrX	46228072	46228074	NA	cg28124527_TC11
chr5	3131090	3131092	NA	cg28124533_TC21
chr6	35450026	35450028	NA	cg28124536_BC21
chr4	14676084	14676086	NA	cg28124537_TC21
chr6	66770215	66770217	NA	cg28124539_BC21
chr6	59204603	59204605	NA	cg28124541_TC21
chr10	4944898	4944900	0.867446	cg28124779_BC11
chr10	5019210	5019212	0.6436	cg28125250_BC11
chr10	5028521	5028523	0.820206	cg28125296_BC11
chr10	5044884	5044886	0.94584	cg28125452_BC21
chr10	5056665	5056667	0.888586	cg28125572_BC11
chr10	5060959	5060961	0.7869	cg28125610_TC11
chr10	5068816	5068818	0.909682	cg28125677_BC21
chr10	5069133	5069135	0.761834	cg28125682_TC21
chr10	5089804	5089806	0.660757	cg28125900_BC21
chr4	122712542	122712544	NA	cg28125950_TC21
chr4	77979408	77979410	NA	cg28125951_TC21
chr4	91900438	91900440	NA	cg28125952_TC21
chr4	75510721	75510723	NA	cg28125953_BC21
chr16	12623734	12623736	NA	cg28125965_BC11
chr10	5097656	5097658	0.841711	cg28125987_TC21
chr10	5100890	5100892	0.875904	cg28126010_BC21
chr10	5114632	5114634	0.927339	cg28126116_TC21
chr4	54350358	54350360	NA	cg28126268_TC21
chrX	47508110	47508112	NA	cg28126276_TC11
chr10	5159119	5159121	0.945132	cg28126436_TC21
chr10	5180419	5180421	0.93849	cg28126636_BC21
chr10	5185967	5185969	0.93698	cg28126693_BC21
chr10	5194658	5194660	0.348432	cg28126759_BC21
chr10	5194687	5194689	0.34169	cg28126760_TC21
chr10	5207574	5207576	0.527613	cg28126871_TC21
chr10	5210872	5210874	0.923369	cg28126902_TC21
chr3	131576760	131576762	NA	cg28127005_BC21
chr10	5264433	5264435	0.929833	cg28127389_BC21
chr10	5264651	5264653	0.934351	cg28127395_BC11
chr10	5274677	5274679	0.531729	cg28127458_TC21
chr10	5288505	5288507	0.0357896	cg28127516_BC21
chr10	5289138	5289140	0.0192549	cg28127523_TC21
chr10	5289461	5289463	0.029105	cg28127533_BC21
chr10	5289518	5289520	0.0146112	cg28127535_BC11
chr10	5305738	5305740	0.0894388	cg28127679_TC21
chr10	5305775	5305777	0.298896	cg28127680_BC21
chr10	5317868	5317870	0.371194	cg28127792_BC21
chr10	5322605	5322607	0.409105	cg28127821_BC21
chr14	97524952	97524954	NA	cg28128248_TC11
chr3	46141907	46141909	NA	cg28128336_BC21
chr16	28293682	28293684	NA	cg28128337_TC11
chr14	117546499	117546501	NA	cg28128338_BC11
chr16	15404671	15404673	NA	cg28128339_BC11
chr4	71323213	71323215	NA	cg28128353_BC21
chr3	125965447	125965449	NA	cg28128367_BC21
chr10	5405913	5405915	0.154955	cg28128468_BC21
chr10	5411106	5411108	0.24526	cg28128502_BC11
chr10	5419677	5419679	0.864158	cg28128567_BC21
chr3	73418655	73418657	NA	cg28129365_TC21
chr10	5550592	5550594	0.732448	cg28129523_TC21
chr10	5550661	5550663	0.869048	cg28129526_TC21
chr10	5551433	5551435	0.922336	cg28129541_TC21
chr10	5551592	5551594	0.940041	cg28129543_TC11
chr10	5555166	5555168	0.471998	cg28129574_BC21
chr10	5570091	5570093	0.182476	cg28129667_BC21
chr10	5573090	5573092	0.522392	cg28129691_BC11
chr5	103630752	103630754	NA	cg28129730_BC21
chr3	79049247	79049249	NA	cg28129749_BC21
chr4	41962716	41962718	NA	cg28129762_TC21
chr10	5593622	5593624	0.646635	cg28129804_TC11
chr10	5593865	5593867	0.182803	cg28129808_TC21
chr10	5595738	5595740	0.708292	cg28129821_BC11
chr10	5595769	5595771	0.879617	cg28129822_TC21
chr10	5596756	5596758	0.487464	cg28129830_TC21
chr10	5598260	5598262	0.118752	cg28129842_BC21
chr10	5598615	5598617	NA	cg28129846_BC11
chr10	5598734	5598736	0.487378	cg28129847_BC21
chr10	5598993	5598995	NA	cg28129849_BC11
chr10	5598993	5598995	NA	cg28129849_BC12
chr10	5599086	5599088	NA	cg28129850_TC11
chr10	5600455	5600457	0.0218402	cg28129874_BC21
chr10	5604272	5604274	0.745776	cg28129924_BC21
chr10	5634556	5634558	0.0322589	cg28130156_BC21
chr10	5636936	5636938	0.905501	cg28130172_BC21
chr10	5639141	5639143	0.59524	cg28130191_TC21
chr10	5639173	5639175	0.247369	cg28130193_BC21
chr10	5639254	5639256	0.886231	cg28130194_TC21
chr10	5643555	5643557	0.28955	cg28130224_TC11
chr10	5643619	5643621	NA	cg28130225_TC21
chr2	98342107	98342109	NA	cg28130500_TC21
chr1	131651102	131651104	NA	cg28130689_TC21
chr5	43216494	43216496	NA	cg28130690_TC21
chr5	122199728	122199730	NA	cg28130691_BC21
chr10	5718194	5718196	NA	cg28130692_BC21
chr11	103092632	103092634	NA	cg28130705_BC11
chr3	152332114	152332116	NA	cg28130706_TC21
chr5	109900605	109900607	NA	cg28130707_BC11
chr10	5735817	5735819	0.0844601	cg28131019_BC21
chr10	5791051	5791053	0.868235	cg28131315_BC21
chr10	5791165	5791167	0.0446956	cg28131318_BC11
chr6	8596585	8596587	NA	cg28131424_BC21
chr10	5802210	5802212	0.935436	cg28131425_TC21
chr10	5805573	5805575	0.0583369	cg28131518_BC21
chr10	5805787	5805789	0.0270738	cg28131531_BC21
chr10	5805856	5805858	0.0323098	cg28131535_BC21
chr10	5813883	5813885	0.940358	cg28131632_BC21
chr10	5821925	5821927	0.932455	cg28131714_BC21
chr10	5822670	5822672	0.811298	cg28131729_TC21
chr10	5823847	5823849	0.0119031	cg28131784_TC21
chr10	5823857	5823859	0.00956619	cg28131785_BC11
chr10	5824156	5824158	0.0300101	cg28131805_TC11
chr10	5828502	5828504	0.509825	cg28131858_BC21
chr3	14393812	14393814	NA	cg28132045_BC21
chr10	5853279	5853281	0.815465	cg28132056_TC21
chr1	127176055	127176057	NA	cg28132404_TC21
chr10	5922247	5922249	0.218014	cg28132626_TC11
chr10	5922279	5922281	0.216566	cg28132630_TC11
chr10	5923272	5923274	0.783266	cg28132675_TC21
chr10	5926586	5926588	0.0546732	cg28132706_BC21
chr1	60631832	60631834	NA	cg28132862_TC21
chr12	28099972	28099974	NA	cg28132877_BC11
chr1	44247772	44247774	NA	cg28132883_TC21
chr7	34078520	34078522	NA	cg28133033_TC11
chr11	56940616	56940618	NA	cg28133188_TC11
chr10	6021432	6021434	NA	cg28133227_TC21
chr10	6034957	6034959	0.667719	cg28133327_TC21
chr10	6036006	6036008	0.0355956	cg28133351_BC21
chr10	6043540	6043542	0.213075	cg28133420_BC21
chr4	144018959	144018961	NA	cg28133609_BC21
chr13	80706139	80706141	NA	cg28133905_TC21
chr10	6131763	6131765	0.0387705	cg28134059_BC21
chr10	6167760	6167762	0.0400427	cg28134227_TC21
chr2	34789723	34789725	NA	cg28134269_TC21
chr13	7055281	7055283	NA	cg28134273_TC21
chr2	47965121	47965123	NA	cg28134304_TC21
chr1	141572349	141572351	NA	cg28134451_BC21
chrX	13269874	13269876	NA	cg28134504_TC11
chr1	38225777	38225779	NA	cg28134513_BC21
chr5	50268548	50268550	NA	cg28134514_TC11
chr12	118871050	118871052	NA	cg28134548_BC11
chr9	89109497	89109499	NA	cg28135121_TC11
chr10	6367673	6367675	0.0806839	cg28135224_BC21
chr2	68546660	68546662	NA	cg28135350_TC21
chr4	40659902	40659904	NA	cg28135353_TC11
chr5	94731755	94731757	NA	cg28135354_BC21
chr13	76988998	76989000	NA	cg28135355_BC21
chr15	32870136	32870138	NA	cg28135356_BC21
chrX	3307372	3307374	NA	cg28135357_TC21
chr12	22514182	22514184	NA	cg28135358_BC11
chr18	30224605	30224607	NA	cg28135627_BC11
chr13	56493234	56493236	NA	cg28135631_BC11
chr14	49811943	49811945	NA	cg28135634_TC21
chr10	6422774	6422776	0.0911394	cg28135678_BC21
chr10	89304856	89304858	NA	cg28135795_BC11
chr1	13549151	13549153	NA	cg28135851_BC21
chr1	161213804	161213806	NA	cg28135997_TC21
chr10	6526912	6526914	0.156497	cg28136190_TC11
chr13	49930024	49930026	NA	cg28136286_BC21
chr18	28459051	28459053	NA	cg28136287_TC11
chr1	27122406	27122408	NA	cg28136491_BC21
chr5	24246166	24246168	NA	cg28136492_BC21
chr9	5956294	5956296	NA	cg28136498_BC21
chr9	122282141	122282143	NA	cg28136500_BC21
chr1	73707937	73707939	NA	cg28136784_TC21
chr2	96378875	96378877	NA	cg28136786_TC21
chr9	82770609	82770611	NA	cg28136885_BC11
chr1	116902852	116902854	NA	cg28136889_BC21
chr10	6694663	6694665	0.0300851	cg28137054_BC21
chr10	6694877	6694879	0.305398	cg28137058_TC21
chr10	6723386	6723388	0.0170291	cg28137174_BC21
chr7	18343856	18343858	NA	cg28137295_TC11
chr10	6758608	6758610	0.0676764	cg28137375_BC11
chr10	6758826	6758828	0.0329046	cg28137376_TC21
chr10	6760990	6760992	0.0873845	cg28137385_TC21
chr10	6761004	6761006	0.106665	cg28137386_TC21
chr10	6764418	6764420	0.0464933	cg28137395_TC21
chr10	6771288	6771290	0.024165	cg28137431_TC21
chr7	59033783	59033785	NA	cg28137479_BC11
chr10	6787895	6787897	0.0801474	cg28137518_BC21
chr10	6788766	6788768	0.331686	cg28137531_BC11
chr10	6788803	6788805	0.595275	cg28137532_BC11
chr10	6788854	6788856	0.871876	cg28137535_TC11
chr10	6834508	6834510	0.522975	cg28137777_TC21
chr18	70882271	70882273	NA	cg28137989_BC11
chr10	6935181	6935183	0.414706	cg28138465_TC21
chr10	6959258	6959260	0.112662	cg28138587_TC21
chr10	6968470	6968472	0.277267	cg28138639_TC21
chr10	6976587	6976589	0.416866	cg28138683_TC11
chr10	6979664	6979666	0.813934	cg28138698_BC21
chr10	6980272	6980274	0.338913	cg28138713_TC21
chr10	6980381	6980383	0.16269	cg28138714_TC21
chr10	6980470	6980472	0.341036	cg28138715_BC21
chr10	6987749	6987751	0.531012	cg28138760_TC11
chr10	7000207	7000209	0.890765	cg28138839_TC21
chr10	7000650	7000652	0.378624	cg28138840_BC21
chr10	7005504	7005506	0.0553511	cg28138864_BC21
chr10	7021594	7021596	0.531558	cg28138992_BC21
chr10	7023190	7023192	0.648513	cg28138998_BC21
chr10	7023249	7023251	0.17911	cg28138999_TC21
chr10	7025615	7025617	0.893175	cg28139012_BC21
chr10	7035807	7035809	0.814155	cg28139095_BC21
chr10	7038987	7038989	0.474433	cg28139115_BC21
chr10	7052528	7052530	0.694963	cg28139212_TC11
chr10	7052802	7052804	0.142765	cg28139216_TC21
chr10	7060458	7060460	0.341968	cg28139267_TC21
chr10	7068104	7068106	0.220813	cg28139343_BC21
chr10	7068805	7068807	0.356913	cg28139359_TC21
chr10	7068815	7068817	0.124192	cg28139360_BC21
chr10	7077514	7077516	0.87517	cg28139455_TC21
chr10	48008306	48008308	NA	cg28139484_TC11
chr4	32031777	32031779	NA	cg28139572_BC21
chr5	111088646	111088648	NA	cg28139585_BC21
chr7	54388385	54388387	NA	cg28139605_TC11
chr4	13406064	13406066	NA	cg28139606_TC21
chr9	76446796	76446798	NA	cg28139607_BC11
chr6	149468020	149468022	NA	cg28139608_BC21
chr1	18193397	18193399	NA	cg28139636_BC21
chr10	7103216	7103218	0.136114	cg28139721_TC21
chr10	7118953	7118955	0.0642122	cg28139833_BC21
chr10	7120453	7120455	0.88689	cg28139857_BC21
chr10	7120464	7120466	0.936925	cg28139858_BC21
chr10	7135085	7135087	0.884142	cg28140036_BC21
chr10	7135442	7135444	0.925975	cg28140039_TC21
chr10	7140400	7140402	0.92725	cg28140103_TC21
chr10	7140568	7140570	0.921518	cg28140106_TC21
chr10	7158812	7158814	0.600584	cg28140309_TC21
chr10	7165906	7165908	0.0716037	cg28140424_TC11
chr10	7171288	7171290	0.675599	cg28140482_BC21
chr10	7172653	7172655	0.907352	cg28140487_TC21
chr10	7172709	7172711	0.764666	cg28140488_BC21
chr10	7183300	7183302	0.787635	cg28140610_TC21
chr10	7183639	7183641	0.743914	cg28140615_TC21
chr10	7183872	7183874	0.910197	cg28140621_BC21
chr10	7189956	7189958	0.872333	cg28140677_TC11
chr10	7199072	7199074	0.895826	cg28140783_TC21
chr10	7210289	7210291	0.814423	cg28140923_TC21
chr10	7211489	7211491	0.00851826	cg28140961_BC11
chr10	7212399	7212401	0.0520079	cg28141045_BC11
chr10	7212409	7212411	0.102643	cg28141046_BC21
chr10	7216031	7216033	0.733589	cg28141091_BC21
chr10	7234164	7234166	0.81942	cg28141215_BC21
chr10	7258179	7258181	0.790912	cg28141436_TC21
chr10	7260526	7260528	0.267172	cg28141454_TC21
chr10	7265471	7265473	0.413203	cg28141499_TC21
chr10	7275621	7275623	0.522534	cg28141587_TC21
chr10	7368517	7368519	NA	cg28141868_BC21
chr7	5262984	5262986	NA	cg28141957_TC21
chr5	98092570	98092572	NA	cg28142005_TC21
chr6	106883520	106883522	NA	cg28142015_BC21
chr6	3368310	3368312	NA	cg28142090_TC11
chr10	7343910	7343912	NA	cg28142114_TC21
chr5	148405277	148405279	NA	cg28142451_BC11
chr10	7390619	7390621	0.882322	cg28142669_TC11
chr10	7393813	7393815	0.647355	cg28142897_BC21
chr4	70136270	70136272	NA	cg28142974_TC11
chr10	7445525	7445527	0.592353	cg28143291_BC21
chr10	7456956	7456958	0.446701	cg28143363_TC21
chr10	7458139	7458141	0.754392	cg28143369_TC21
chr10	22239145	22239147	NA	cg28143390_TC21
chr10	7459431	7459433	0.932961	cg28143393_BC11
chr10	7473374	7473376	0.471576	cg28143479_TC11
chr10	7473747	7473749	0.429737	cg28143490_TC11
chr10	7474194	7474196	0.600582	cg28143493_TC21
chr6	76379911	76379913	NA	cg28143501_BC11
chr4	95254560	95254562	NA	cg28143503_BC11
chr15	19997472	19997474	NA	cg28143504_BC21
chr14	53571096	53571098	NA	cg28143517_BC11
chr13	103718185	103718187	NA	cg28143563_BC21
chr8	121837236	121837238	NA	cg28143604_TC21
chr4	75071353	75071355	NA	cg28143609_TC21
chr4	95258534	95258536	NA	cg28143610_BC21
chr8	121836532	121836534	NA	cg28143623_TC21
chr5	81630495	81630497	NA	cg28143628_TC11
chr11	9447491	9447493	NA	cg28143630_BC21
chr10	86679130	86679132	NA	cg28143648_TC21
chr2	138517447	138517449	NA	cg28143725_BC11
chr10	22403605	22403607	NA	cg28143786_BC11
chr10	22213375	22213377	NA	cg28143786_BC21
chr10	22213375	22213377	NA	cg28143786_TO11
chr10	22213340	22213342	NA	cg28143787_BC11
chr10	7491734	7491736	NA	cg28143787_BC21
chr10	7491734	7491736	NA	cg28143787_BO11
chr10	7491734	7491736	NA	cg28143787_BO21
chr10	7491734	7491736	NA	cg28143787_TO11
chr10	22213340	22213342	NA	cg28143787_TO21
chr10	7577197	7577199	0.0558171	cg28143881_TC21
chr11	68753617	68753619	NA	cg28143927_TC21
chr10	7589526	7589528	0.355479	cg28143959_TC21
chr10	7589671	7589673	0.0656474	cg28143966_BC21
chr10	7590527	7590529	0.031476	cg28144076_BC11
chr10	7596203	7596205	0.744352	cg28144147_TC21
chr10	7596226	7596228	0.974698	cg28144148_BC11
chr10	7600942	7600944	0.43331	cg28144205_TC21
chr10	7604184	7604186	0.908053	cg28144232_BC21
chr10	7606655	7606657	0.906557	cg28144252_TC21
chr10	7606950	7606952	0.919064	cg28144255_BC21
chr10	7630223	7630225	0.919374	cg28144468_BC21
chr10	7631427	7631429	0.899321	cg28144495_TC21
chr10	7643530	7643532	0.809975	cg28144597_BC21
chr10	7649251	7649253	0.945764	cg28144661_TC21
chr10	7649345	7649347	0.923353	cg28144662_TC21
chr10	7658271	7658273	0.912359	cg28144732_BC21
chr10	7662670	7662672	0.0577372	cg28144780_BC21
chr10	7662747	7662749	0.0200274	cg28144783_TC11
chr10	7663176	7663178	0.0702646	cg28144823_TC21
chr10	7663627	7663629	0.0502976	cg28144876_BC21
chr10	7663684	7663686	0.0609116	cg28144878_TC21
chr10	7667435	7667437	0.0241411	cg28144924_BC21
chr10	7667459	7667461	0.0270425	cg28144925_TC21
chr10	7670159	7670161	0.875228	cg28144975_TC21
chr10	7680908	7680910	0.0884602	cg28145054_TC21
chr10	7680992	7680994	0.0816184	cg28145072_BC21
chr10	7691289	7691291	0.840658	cg28145241_BC21
chr10	7691547	7691549	0.941064	cg28145242_BC21
chr10	7709287	7709289	0.582307	cg28145420_BC21
chr10	7725712	7725714	0.0270515	cg28145549_TC21
chr10	7726085	7726087	0.0653638	cg28145575_TC21
chr10	7726265	7726267	0.0327973	cg28145591_BC21
chr10	7743619	7743621	0.985639	cg28145744_TC11
chr10	7759699	7759701	0.863969	cg28145884_BC21
chr10	7759856	7759858	0.873775	cg28145889_TC21
chr10	7760788	7760790	0.948424	cg28145899_TC21
chr10	7761210	7761212	0.926954	cg28145906_BC21
chr10	7761216	7761218	0.887048	cg28145907_BC21
chr10	7774780	7774782	0.843722	cg28146023_TC21
chr10	7780407	7780409	0.0229019	cg28146083_BC21
chr10	7780439	7780441	0.0198946	cg28146085_BC11
chr10	7780556	7780558	0.044585	cg28146095_BC21
chr10	7781054	7781056	0.0228586	cg28146146_TC21
chr10	7792711	7792713	0.0388206	cg28146234_BC21
chr10	7792954	7792956	0.00962613	cg28146266_BC11
chr10	7793010	7793012	0.0243767	cg28146270_TC21
chr10	7808776	7808778	0.851602	cg28146401_BC21
chr10	7817482	7817484	0.921315	cg28146463_BC21
chr10	7824717	7824719	0.875827	cg28146539_TC21
chr10	7832426	7832428	0.594738	cg28146641_TC21
chr10	7832543	7832545	0.477086	cg28146642_BC21
chr10	7835691	7835693	0.337579	cg28146684_TC21
chr10	7836042	7836044	0.659243	cg28146693_BC11
chr10	7836420	7836422	0.121596	cg28146697_TC21
chr10	7836497	7836499	0.100217	cg28146699_BC21
chr10	7836529	7836531	0.0678655	cg28146700_TC21
chr10	7841601	7841603	0.831508	cg28146766_TC21
chr10	7861746	7861748	0.337649	cg28146934_TC21
chr10	7871236	7871238	0.60385	cg28147133_BC21
chr1	12395208	12395210	NA	cg28147165_TC21
chr11	73441873	73441875	NA	cg28147362_TC21
chr4	39045880	39045882	NA	cg28147394_TC21
chr10	7910106	7910108	0.922073	cg28147578_TC21
chr10	7911746	7911748	0.863706	cg28147602_TC21
chr10	7924092	7924094	NA	cg28147717_TC11
chr10	7924432	7924434	0.863307	cg28147718_TC21
chr10	7924736	7924738	0.951461	cg28147719_BC11
chr10	7933275	7933277	0.952249	cg28147784_TC21
chr10	7942973	7942975	0.132807	cg28147849_BC21
chr10	7947543	7947545	0.964731	cg28147879_TC11
chr10	7955254	7955256	0.0192717	cg28147930_BC11
chr10	7956221	7956223	0.0122986	cg28148045_TC11
chr10	7956310	7956312	0.066378	cg28148058_TC11
chr10	7956865	7956867	0.0414575	cg28148135_BC21
chr10	7956906	7956908	0.0233344	cg28148139_BC21
chr10	7959419	7959421	0.881161	cg28148169_BC21
chr10	7960284	7960286	0.733445	cg28148176_TC21
chr10	7965277	7965279	0.775629	cg28148217_TC21
chr5	77078740	77078742	NA	cg28148309_BC21
chr10	7984644	7984646	0.0459528	cg28148374_TC21
chr10	8020126	8020128	0.968597	cg28148629_BC11
chr10	8021147	8021149	0.0880026	cg28148636_BC21
chr10	8035865	8035867	0.394569	cg28148737_BC21
chr10	8089342	8089344	0.0707392	cg28149066_BC21
chr10	8089498	8089500	0.483705	cg28149072_TC21
chr10	8116962	8116964	0.0673776	cg28149253_BC21
chr10	8130970	8130972	0.823232	cg28149354_BC21
chr15	70138704	70138706	NA	cg28149524_BC21
chr2	46343814	46343816	NA	cg28149548_TC11
chr14	51814990	51814992	NA	cg28149551_BC21
chr15	13816297	13816299	NA	cg28149553_BC21
chr10	8176255	8176257	0.537517	cg28149799_BC11
chr10	8176310	8176312	0.717118	cg28149801_BC21
chr10	8189616	8189618	0.44055	cg28149927_TC21
chr10	8196027	8196029	0.915399	cg28149975_BC21
chr10	8197516	8197518	0.869437	cg28149983_BC11
chr10	8206625	8206627	0.825886	cg28150088_TC21
chr10	8206716	8206718	0.932178	cg28150091_BC11
chr10	8213118	8213120	0.885547	cg28150175_BC21
chr10	8213397	8213399	0.949685	cg28150184_BC11
chr10	8213581	8213583	0.922557	cg28150186_TC11
chr10	8214129	8214131	0.833858	cg28150196_BC21
chr10	8214207	8214209	0.938983	cg28150200_BC21
chr10	8216999	8217001	0.660829	cg28150222_TC21
chr10	8226869	8226871	0.946893	cg28150299_BC21
chr10	8242557	8242559	0.0849697	cg28150454_TC21
chr13	64714197	64714199	NA	cg28150744_TC11
chr1	94241935	94241937	NA	cg28150746_BC11
chr10	8290974	8290976	0.537397	cg28150952_BC21
chr10	8323420	8323422	0.0989552	cg28151230_BC21
chr10	8325786	8325788	0.924707	cg28151261_TC11
chr10	8326149	8326151	0.921874	cg28151264_BC21
chr10	8358486	8358488	0.618886	cg28151528_TC21
chr10	8394897	8394899	0.887083	cg28151857_TC21
chr6	147464245	147464247	NA	cg28151954_TC11
chr17	10421004	10421006	NA	cg28152268_BC11
chr10	8467308	8467310	0.861384	cg28152500_TC21
chr10	8472113	8472115	0.897487	cg28152537_TC21
chr10	8472154	8472156	0.847484	cg28152538_TC21
chr10	8493747	8493749	0.823421	cg28152758_BC21
chr10	8497720	8497722	NA	cg28152797_BC11
chr10	8497857	8497859	0.780998	cg28152798_BC11
chr10	8506447	8506449	0.0325922	cg28152885_BC21
chr10	8517905	8517907	0.0828103	cg28152997_TC21
chr10	8517968	8517970	0.169991	cg28153004_TC21
chr10	8517998	8518000	0.213152	cg28153005_BC21
chr10	8518834	8518836	0.070791	cg28153078_BC11
chr10	8529394	8529396	0.766067	cg28153214_BC21
chr10	8529427	8529429	0.850224	cg28153215_BC21
chr5	76938842	76938844	NA	cg28153390_TC21
chr13	17313300	17313302	NA	cg28153636_BC11
chr16	20578828	20578830	NA	cg28154003_BC21
chr17	18995324	18995326	NA	cg28154028_TC21
chr13	23644398	23644400	NA	cg28154031_BC21
chr6	138452767	138452769	NA	cg28154296_BC11
chr3	85964057	85964059	NA	cg28154297_TC11
chr1	30690184	30690186	NA	cg28154298_BC11
chr10	8685723	8685725	0.902635	cg28154743_TC21
chr18	3716014	3716016	NA	cg28154906_BC21
chr10	8712468	8712470	0.789483	cg28154966_BC21
chr10	8714183	8714185	0.593713	cg28154975_TC21
chr10	8716466	8716468	0.869292	cg28155017_BC21
chr10	8725700	8725702	0.874402	cg28155168_TC21
chr10	8748011	8748013	0.651735	cg28155541_BC21
chr10	8751052	8751054	0.913623	cg28155604_TC21
chr10	8756684	8756686	0.722574	cg28155671_BC21
chr10	8756725	8756727	0.82674	cg28155672_TC21
chr10	8762558	8762560	0.053726	cg28155771_TC21
chr10	8762580	8762582	0.0865721	cg28155772_BC21
chr10	8763615	8763617	0.880245	cg28155795_TC21
chr10	8763841	8763843	NA	cg28155799_BC21
chr8	60854265	60854267	NA	cg28156005_BC21
chr11	98877544	98877546	NA	cg28156007_BC21
chr10	8788649	8788651	0.717795	cg28156168_BC21
chr10	8792596	8792598	0.302157	cg28156229_BC21
chr10	8795500	8795502	0.281327	cg28156279_TC21
chr10	8801142	8801144	0.868223	cg28156341_BC21
chr10	8801943	8801945	0.91619	cg28156363_BC21
chr10	8803109	8803111	0.70725	cg28156384_BC21
chr10	8808660	8808662	0.831491	cg28156469_TC21
chr10	8817211	8817213	0.863427	cg28156594_BC21
chr10	8818586	8818588	0.781705	cg28156614_TC21
chr10	8820713	8820715	0.720507	cg28156639_TC11
chr10	8820713	8820715	0.899784	cg28156639_TO11
chr10	8820713	8820715	0.777701	cg28156639_TO21
chr10	8822310	8822312	0.717077	cg28156667_BC21
chr10	8823066	8823068	0.962733	cg28156679_BC11
chr10	8831802	8831804	0.873441	cg28156779_BC21
chr10	8840108	8840110	0.902441	cg28156884_BC11
chr10	8840190	8840192	NA	cg28156885_TC11
chr10	8840559	8840561	0.908957	cg28156888_BC21
chr10	8857878	8857880	0.856145	cg28157123_BC21
chr10	8858003	8858005	0.874572	cg28157126_BC21
chr10	8858269	8858271	0.929788	cg28157135_BC21
chr10	8861063	8861065	0.948097	cg28157178_TC21
chr10	8866885	8866887	0.802503	cg28157256_BC11
chr10	8873482	8873484	0.857467	cg28157352_TC21
chr10	8881357	8881359	0.887983	cg28157445_BC11
chr10	8883226	8883228	0.888866	cg28157463_BC21
chr10	8883676	8883678	0.773491	cg28157468_TC21
chr10	8884295	8884297	0.927156	cg28157477_BC21
chr10	8886358	8886360	0.0442879	cg28157566_BC21
chr10	8886390	8886392	0.0383417	cg28157567_BC21
chr10	8886429	8886431	0.0314886	cg28157568_BC11
chr10	8887243	8887245	0.845122	cg28157597_BC11
chr10	8898835	8898837	0.668359	cg28157707_TC21
chr10	8903930	8903932	0.933461	cg28157770_BC21
chr10	8903946	8903948	0.888884	cg28157771_TC21
chr10	8909870	8909872	0.949999	cg28157827_BC21
chr10	8910551	8910553	0.930283	cg28157841_BC21
chr10	8913085	8913087	0.901022	cg28157872_TC11
chr10	8915464	8915466	0.938599	cg28157891_TC21
chr10	8921220	8921222	0.868981	cg28157953_TC21
chr10	8921292	8921294	0.847309	cg28157956_TC11
chr10	8921356	8921358	0.830248	cg28157957_TC21
chr10	8933995	8933997	0.942431	cg28158050_TC21
chr10	8935538	8935540	0.873352	cg28158067_TC21
chr10	8935600	8935602	0.557628	cg28158068_TC21
chr10	8944729	8944731	0.0822181	cg28158154_BC21
chr10	8945179	8945181	0.0688527	cg28158163_BC11
chr10	8950927	8950929	0.39005	cg28158225_BC11
chr10	8951647	8951649	0.814902	cg28158237_BC21
chr10	8952238	8952240	0.729134	cg28158240_TC21
chr10	8960435	8960437	0.36031	cg28158311_TC21
chr10	8968427	8968429	0.854607	cg28158388_TC21
chr10	8968479	8968481	0.56618	cg28158390_TC21
chr10	8968877	8968879	0.937117	cg28158392_BC21
chr10	8973655	8973657	0.871346	cg28158432_TC11
chr10	9013897	9013899	0.661257	cg28158759_BC21
chr10	9047501	9047503	0.0828506	cg28159043_TC21
chr10	9053225	9053227	0.0528291	cg28159092_TC21
chr10	9098102	9098104	0.12622	cg28159469_BC21
chr10	9117496	9117498	0.523241	cg28159597_BC21
chr10	9132775	9132777	0.556106	cg28159694_BC21
chr10	9155369	9155371	0.0497789	cg28159835_TC11
chr10	9158009	9158011	0.616446	cg28159855_TC21
chr2	161935291	161935293	NA	cg28160142_BC11
chr4	100730885	100730887	NA	cg28160153_BC11
chr10	9336685	9336687	0.150068	cg28161051_BC21
chr10	9336829	9336831	0.0681951	cg28161052_TC21
chr16	80591070	80591072	NA	cg28161056_BC11
chr2	124350103	124350105	NA	cg28161057_TC11
chr4	9919195	9919197	NA	cg28161058_BC11
chr6	57093640	57093642	NA	cg28161059_TC11
chr1	108960527	108960529	NA	cg28161062_TC21
chr4	18562984	18562986	NA	cg28161069_BC11
chr10	9347812	9347814	0.334522	cg28161174_TC11
chr10	9354998	9355000	0.0572435	cg28161222_BC21
chr10	9356214	9356216	0.648789	cg28161231_BC21
chr10	9393058	9393060	0.359325	cg28161461_TC21
chr10	9411491	9411493	0.164044	cg28161597_BC21
chr10	9495156	9495158	0.471923	cg28162162_BC21
chr10	9509505	9509507	0.924123	cg28162255_TC21
chr10	9513813	9513815	NA	cg28162302_BC11
chr10	9536798	9536800	0.460185	cg28162472_BC21
chr10	9566058	9566060	0.249769	cg28162654_BC21
chr10	9566311	9566313	0.39298	cg28162656_BC11
chr10	9569925	9569927	0.300193	cg28162681_BC11
chr10	9575743	9575745	0.161366	cg28162728_TC21
chr10	9581252	9581254	0.79937	cg28162791_BC11
chr10	9588507	9588509	0.293311	cg28162853_BC21
chr5	15674557	15674559	NA	cg28162923_BC11
chr10	9596335	9596337	0.837475	cg28162925_BC21
chr10	9597820	9597822	0.87479	cg28162937_BC21
chr10	9622946	9622948	0.412005	cg28163106_TC21
chr10	9633789	9633791	0.729699	cg28163209_TC21
chr10	9638189	9638191	0.0453362	cg28163245_TC11
chr10	9643738	9643740	0.396258	cg28163293_TC21
chr10	9667505	9667507	0.727948	cg28163496_BC21
chr10	9668871	9668873	0.841706	cg28163503_BC21
chr10	9674986	9674988	0.529144	cg28163587_BC21
chr10	9675380	9675382	0.550816	cg28163628_BC21
chr10	9683917	9683919	0.796735	cg28163766_BC21
chr10	9694111	9694113	0.783916	cg28163853_TC21
chr10	9698477	9698479	0.130946	cg28163906_TC21
chr10	9715068	9715070	0.436042	cg28164052_BC21
chr10	9725588	9725590	0.92282	cg28164144_TC21
chr16	84880439	84880441	NA	cg28164216_TC21
chr10	9749186	9749188	0.1916	cg28164350_BC21
chr10	9756686	9756688	0.81179	cg28164416_TC21
chr10	9797935	9797937	0.907419	cg28164841_TC21
chr10	9798153	9798155	0.986221	cg28164852_BC11
chr10	9798184	9798186	0.985874	cg28164854_TC11
chr10	9808799	9808801	0.911091	cg28164947_TC21
chr10	9851819	9851821	0.965867	cg28165283_BC11
chr10	9899246	9899248	0.705838	cg28165690_BC21
chr10	9899822	9899824	0.493871	cg28165706_TC21
chr10	9900328	9900330	0.114824	cg28165723_BC21
chr10	9900575	9900577	0.111721	cg28165740_BC21
chr10	9901371	9901373	0.051446	cg28165846_TC11
chr10	9901393	9901395	0.0109422	cg28165847_BC11
chr10	9904563	9904565	0.186467	cg28165891_TC11
chr10	9908311	9908313	0.406259	cg28165917_TC21
chr10	9909358	9909360	0.617252	cg28165929_TC21
chr5	59387507	59387509	NA	cg28166039_BC11
chr8	44282770	44282772	NA	cg28166041_TC11
chr10	9953528	9953530	0.291	cg28166171_TC21
chr10	9963351	9963353	0.0498163	cg28166244_BC21
chr18	33196692	33196694	NA	cg28166271_BC11
chr10	9976637	9976639	0.042971	cg28166300_BC21
chr10	9976979	9976981	0.0673169	cg28166303_BC21
chrX	57722194	57722196	NA	cg28166385_TC21
chr7	5788485	5788487	NA	cg28166389_BC21
chr6	20023883	20023885	NA	cg28166624_TC11
chr6	58567671	58567673	NA	cg28166624_TC12
chr6	73454280	73454282	NA	cg28166625_BC11
chr6	90035074	90035076	NA	cg28166625_BC12
chrX	39334607	39334609	NA	cg28166636_BC21
chrX	83798214	83798216	NA	cg28166653_TC11
chr10	10040957	10040959	0.198517	cg28166677_TC21
chr10	10049242	10049244	0.0323237	cg28166714_BC21
chr10	10054364	10054366	0.0310982	cg28166740_TC21
chr18	9340928	9340930	NA	cg28166864_BC21
chr9	35773467	35773469	NA	cg28166901_TC11
chr9	87582802	87582804	NA	cg28166902_TC11
chr7	54027626	54027628	NA	cg28166904_BC11
chr10	10093950	10093952	0.0383035	cg28166932_BC21
chr10	10107381	10107383	0.0486511	cg28166982_TC21
chr10	10110065	10110067	0.39688	cg28166995_BC21
chr10	10110077	10110079	0.273769	cg28166996_TC21
chr10	10122203	10122205	0.61	cg28167069_BC21
chr10	10122735	10122737	0.257082	cg28167072_TC21
chr10	10123032	10123034	0.359485	cg28167075_TC11
chr10	10125048	10125050	0.0307893	cg28167084_BC21
chr10	10131156	10131158	0.0313174	cg28167114_BC21
chr10	10184822	10184824	0.941545	cg28167395_TC11
chr10	10184924	10184926	0.0912762	cg28167397_BC21
chr10	10185553	10185555	0.306704	cg28167406_TC21
chr10	10186185	10186187	0.432419	cg28167412_TC21
chr10	10193607	10193609	0.445348	cg28167462_BC21
chr10	10234872	10234874	0.607971	cg28167738_BC11
chr10	10234947	10234949	0.965621	cg28167743_TC11
chr18	20362767	20362769	NA	cg28167767_TC21
chr10	10253646	10253648	0.618107	cg28167853_TC21
chr10	10262296	10262298	0.266804	cg28167902_TC11
chr10	10267844	10267846	0.0268851	cg28167923_BC21
chr10	10297042	10297044	0.792681	cg28168100_TC21
chr10	10297275	10297277	0.453962	cg28168101_TC21
chr10	10301065	10301067	0.896368	cg28168117_BC21
chr10	10301371	10301373	0.631967	cg28168123_TC21
chr10	10302526	10302528	0.397365	cg28168130_TC21
chr10	10307611	10307613	0.264118	cg28168171_TC21
chr10	10315127	10315129	0.166096	cg28168229_TC21
chr3	106791228	106791230	NA	cg28168341_TC11
chr10	10343057	10343059	0.123691	cg28168452_BC21
chr10	10383528	10383530	0.0353157	cg28168675_TC21
chrX	80596101	80596103	NA	cg28168783_BC21
chr10	10429540	10429542	0.423093	cg28168939_TC21
chr10	10429909	10429911	0.0556617	cg28168944_BC21
chr10	10465473	10465475	0.806031	cg28169134_BC11
chr10	10470125	10470127	0.741993	cg28169158_TC21
chr10	10472276	10472278	0.972157	cg28169178_TC11
chr10	10472525	10472527	0.580779	cg28169191_BC21
chr10	10546435	10546437	0.887392	cg28169677_BC21
chr10	10557830	10557832	0.012471	cg28169783_TC11
chr10	10558463	10558465	0.0491576	cg28169826_BC21
chr10	10558525	10558527	0.850477	cg28169827_BC21
chr17	16291369	16291371	NA	cg28169855_TC21
chr10	10613829	10613831	0.144351	cg28170179_BC21
chr1	157612729	157612731	NA	cg28170226_TC21
chr6	41425571	41425573	NA	cg28170227_BC11
chr10	71637767	71637769	NA	cg28170228_TC21
chr11	96521330	96521332	NA	cg28170242_BC21
chr5	8785785	8785787	NA	cg28170332_TC11
chr9	36400301	36400303	NA	cg28170477_BC11
chr10	10680829	10680831	0.134254	cg28170565_BC21
chr10	10681423	10681425	0.305201	cg28170566_TC21
chr10	10689200	10689202	0.507179	cg28170629_TC21
chr10	10689210	10689212	0.384246	cg28170630_BC21
chr10	10689328	10689330	0.860536	cg28170636_BC21
chr10	10697400	10697402	0.0438816	cg28170706_TC21
chr10	10709851	10709853	0.117947	cg28170768_TC21
chr10	10715130	10715132	0.91569	cg28170795_TC11
chr10	10719355	10719357	0.272589	cg28170826_TC21
chr10	10719520	10719522	0.922178	cg28170829_BC11
chr10	10725483	10725485	0.0777293	cg28170868_TC21
chr10	10730411	10730413	0.110069	cg28170920_TC21
chr10	10744916	10744918	0.805834	cg28171000_BC21
chr10	10885262	10885264	0.0173874	cg28171750_BC11
chr14	81321569	81321571	NA	cg28172313_BC21
chr14	95766967	95766969	NA	cg28172379_BC21
chr1	16526280	16526282	NA	cg28172394_TC21
chr10	11025718	11025720	0.0791743	cg28172560_BC11
chr10	11035996	11035998	0.107925	cg28172623_BC21
chr10	11045670	11045672	0.42258	cg28172687_BC21
chr10	11062843	11062845	0.0282285	cg28172814_BC21
chr10	11080146	11080148	0.249528	cg28172930_TC21
chr10	11080894	11080896	0.856749	cg28172970_TC21
chr10	11081002	11081004	0.504448	cg28172973_TC21
chr10	11081137	11081139	0.0986319	cg28172978_TC11
chr10	11082297	11082299	0.503795	cg28173013_BC21
chr10	11082308	11082310	0.669691	cg28173015_TC11
chr10	11149165	11149167	0.0423021	cg28173370_BC21
chr10	11149257	11149259	0.125114	cg28173376_TC21
chr10	11151668	11151670	0.870585	cg28173454_TC21
chr10	11170925	11170927	0.860211	cg28173617_TC21
chr10	11192953	11192955	0.929287	cg28173779_BC21
chr10	11205271	11205273	0.936867	cg28173848_BC21
chr10	11281038	11281040	0.113709	cg28174349_TC21
chr10	11281078	11281080	0.0283816	cg28174355_BC21
chr10	11281832	11281834	0.0284999	cg28174454_TC21
chr10	11281853	11281855	0.0118736	cg28174457_BC11
chr10	11291236	11291238	0.920091	cg28174546_BC21
chr10	11296025	11296027	0.885362	cg28174585_TC21
chr10	11296035	11296037	0.924119	cg28174586_BC11
chr10	11311128	11311130	0.435111	cg28174672_BC21
chr10	11330547	11330549	0.5828	cg28174792_TC21
chr11	42337306	42337308	NA	cg28174831_TC11
chr10	11343072	11343074	0.135438	cg28174878_BC21
chr10	11343932	11343934	0.196508	cg28174977_BC21
chr10	11344654	11344656	0.896858	cg28174992_TC11
chr10	11362469	11362471	0.022603	cg28175130_TC21
chr10	11387525	11387527	0.207697	cg28175291_BC21
chr10	11413482	11413484	0.0267492	cg28175485_TC21
chr10	11414326	11414328	0.905162	cg28175493_TC21
chr10	11435778	11435780	0.0337968	cg28175630_TC21
chr10	11450477	11450479	0.933467	cg28175750_BC11
chr10	11457288	11457290	0.828637	cg28175808_BC21
chr10	121841551	121841553	NA	cg28175845_TC21
chr10	117484066	117484068	NA	cg28175846_TC21
chr5	80516661	80516663	NA	cg28176057_TC21
chr10	11505324	11505326	0.035799	cg28176226_TC21
chr10	11565206	11565208	0.0327245	cg28176569_BC21
chr10	11579671	11579673	0.10867	cg28176636_TC21
chr10	11580042	11580044	0.311993	cg28176637_TC21
chr10	11609241	11609243	0.735611	cg28176766_TC21
chr10	11662540	11662542	0.0626702	cg28177098_BC21
chr10	11743328	11743330	NA	cg28177648_TC21
chr10	53839498	53839500	NA	cg28178025_TC21
chr4	78592261	78592263	NA	cg28178148_BC21
chr10	11838860	11838862	0.319486	cg28178233_TC11
chr10	11841698	11841700	0.726578	cg28178258_BC21
chr10	11841864	11841866	0.25521	cg28178262_BC21
chr10	11846072	11846074	0.259137	cg28178292_TC21
chr13	35579304	35579306	NA	cg28178332_TC11
chr10	11875377	11875379	0.886637	cg28178458_TC11
chr10	11875414	11875416	0.901479	cg28178459_BC21
chr18	26290762	26290764	NA	cg28178748_BC11
chr10	11941345	11941347	0.67849	cg28178896_TC21
chr10	11941374	11941376	0.910827	cg28178898_BC21
chr10	44225287	44225289	NA	cg28178963_TC11
chr10	12005184	12005186	0.844587	cg28179240_TC21
chr10	12009343	12009345	0.942848	cg28179258_BC11
chr10	12009362	12009364	0.816773	cg28179259_BC21
chr10	12030965	12030967	0.927709	cg28179365_TC11
chr10	12031845	12031847	0.765651	cg28179371_BC21
chr10	12173746	12173748	0.932538	cg28180116_TC11
chr10	12187350	12187352	0.943475	cg28180201_BC21
chr7	31243024	31243026	NA	cg28180276_TC11
chr1	165082643	165082645	NA	cg28180279_BC11
chr4	50122676	50122678	NA	cg28180280_BC11
chrX	85531626	85531628	NA	cg28180804_BC21
chr10	12324460	12324462	0.206757	cg28180911_BC21
chr10	12328823	12328825	NA	cg28180932_BC21
chr10	12328823	12328825	NA	cg28180932_BC22
chr10	12329697	12329699	0.67119	cg28180940_BC21
chr10	12354843	12354845	0.826677	cg28181127_BC21
chr9	4039250	4039252	NA	cg28181248_TC21
chr10	12439701	12439703	0.967195	cg28181722_BC11
chr10	12440923	12440925	0.930665	cg28181744_BC21
chr10	12477019	12477021	0.934443	cg28182003_BC11
chr10	12486435	12486437	0.962472	cg28182069_BC21
chr10	12489379	12489381	0.886299	cg28182110_BC21
chr10	12538264	12538266	0.757764	cg28182487_BC21
chr10	12548160	12548162	0.901251	cg28182550_BC21
chr10	12548708	12548710	0.867811	cg28182560_TC21
chr10	12549191	12549193	0.915902	cg28182572_TC11
chr10	12550368	12550370	0.879916	cg28182580_TC21
chr10	12552642	12552644	0.922817	cg28182606_BC21
chr10	12568826	12568828	0.923849	cg28182738_BC21
chr10	12574776	12574778	0.920578	cg28182802_BC21
chr10	12574938	12574940	0.914959	cg28182806_TC21
chr10	12609274	12609276	0.891478	cg28183048_BC21
chr10	12614807	12614809	0.834168	cg28183111_BC21
chr10	12614888	12614890	0.939	cg28183113_TC11
chr10	12615055	12615057	0.788595	cg28183120_BC21
chr10	12628018	12628020	0.863275	cg28183216_BC21
chr10	12643534	12643536	0.613413	cg28183384_TC21
chr10	12643599	12643601	0.687588	cg28183387_BC21
chr10	12729414	12729416	0.901443	cg28184175_TC11
chr10	12791718	12791720	0.956207	cg28184680_TC21
chr10	12806025	12806027	0.913618	cg28184805_TC21
chr10	12807916	12807918	0.88413	cg28184817_BC21
chr10	12808754	12808756	0.896053	cg28184830_BC21
chr10	12813331	12813333	0.928657	cg28184871_BC21
chr10	12813510	12813512	0.89697	cg28184875_BC21
chr10	12817765	12817767	0.958332	cg28184926_TC21
chr10	12823409	12823411	0.853425	cg28184993_BC11
chr10	12826088	12826090	0.946552	cg28185035_BC11
chr10	12826167	12826169	0.852182	cg28185036_TC21
chr10	12826893	12826895	0.851475	cg28185046_TC21
chr10	12826903	12826905	0.898321	cg28185047_BC21
chr10	12833743	12833745	0.916622	cg28185119_BC21
chr10	12842286	12842288	0.928738	cg28185195_BC21
chr10	12846098	12846100	0.926069	cg28185227_BC21
chr10	12848848	12848850	0.863754	cg28185257_TC21
chr10	12853277	12853279	0.944025	cg28185305_BC21
chr10	12861446	12861448	0.257893	cg28185412_BC21
chr10	12861597	12861599	0.0423001	cg28185413_BC11
chr10	12868422	12868424	0.0409292	cg28185541_BC21
chr10	12868593	12868595	0.0398667	cg28185549_TC21
chr10	12869001	12869003	0.0459184	cg28185566_TC21
chr10	12869380	12869382	0.189778	cg28185611_BC11
chr10	12879295	12879297	0.605918	cg28185725_TC21
chr10	12888526	12888528	0.812495	cg28185818_BC21
chr3	36647636	36647638	NA	cg28185877_TC21
chr10	12916169	12916171	0.590489	cg28186056_TC11
chr10	12922700	12922702	0.0809882	cg28186149_TC21
chr10	12923049	12923051	0.0840631	cg28186188_BC21
chr10	12923749	12923751	0.856467	cg28186201_BC21
chr10	12941088	12941090	0.868608	cg28186364_TC21
chr10	12941180	12941182	0.92613	cg28186366_BC11
chr10	12941392	12941394	0.802105	cg28186391_TC21
chr10	12941545	12941547	0.993477	cg28186401_TC11
chr10	12941794	12941796	0.819993	cg28186429_BC21
chr10	12943023	12943025	0.310593	cg28186444_TC11
chr10	12961932	12961934	0.964581	cg28186644_TC11
chr10	12963923	12963925	0.0315439	cg28186663_TC21
chr10	12964008	12964010	0.0619792	cg28186665_BC21
chr10	12964599	12964601	0.0453512	cg28186722_TC21
chr10	12964609	12964611	0.0388117	cg28186723_TC21
chr10	12987222	12987224	0.668789	cg28186916_TC21
chr10	13005531	13005533	0.177429	cg28187120_BC21
chr10	13006073	13006075	0.474419	cg28187121_BC21
chr10	13006357	13006359	0.454781	cg28187123_BC11
chr10	13008301	13008303	0.0931971	cg28187145_BC21
chr10	13008315	13008317	0.0203046	cg28187146_TC11
chr10	13008325	13008327	0.221634	cg28187147_TC11
chr10	13018665	13018667	0.11363	cg28187330_TC21
chr7	94312188	94312190	NA	cg28187461_TC11
chr10	26516601	26516603	NA	cg28187463_BC21
chr2	109802591	109802593	NA	cg28187464_BC21
chr15	77059240	77059242	NA	cg28187465_TC21
chr2	154242981	154242983	NA	cg28187469_BC11
chr3	54569633	54569635	NA	cg28187470_BC11
chr16	23907110	23907112	NA	cg28187471_TC21
chr1	40936279	40936281	NA	cg28187473_BC11
chr8	84397206	84397208	NA	cg28187474_BC21
chr10	13051315	13051317	0.114156	cg28187589_TC11
chr10	13051446	13051448	0.82008	cg28187594_BC21
chr10	13054960	13054962	0.0506149	cg28187624_TC21
chr10	13060417	13060419	0.54785	cg28187677_BC11
chr10	13060523	13060525	0.043236	cg28187680_BC11
chr10	13077744	13077746	0.53719	cg28187854_BC11
chr10	13087242	13087244	0.197153	cg28187943_TC21
chr10	13087436	13087438	0.143284	cg28187945_BC21
chr10	13089934	13089936	0.935922	cg28187978_TC21
chr10	13089952	13089954	0.864284	cg28187979_BC21
chr10	13090042	13090044	0.967323	cg28187983_BC11
chr10	13090121	13090123	0.567029	cg28187986_TC21
chr10	13090312	13090314	0.335844	cg28187989_TC21
chr10	13090456	13090458	0.504116	cg28187993_BC11
chr10	13090500	13090502	0.389526	cg28187994_TC11
chr10	13090532	13090534	0.59322	cg28187995_BC21
chr10	13090596	13090598	0.538994	cg28188001_TC11
chr10	13090763	13090765	0.561597	cg28188014_BC21
chr10	13090956	13090958	0.517247	cg28188033_BC11
chr10	13091126	13091128	0.494522	cg28188055_BC21
chr10	13091187	13091189	0.445693	cg28188056_BC21
chr10	13091252	13091254	0.605665	cg28188063_TC21
chr10	13091266	13091268	0.532914	cg28188064_BC21
chr10	13091283	13091285	0.53819	cg28188065_BC21
chr10	13091316	13091318	0.213154	cg28188067_BC21
chr10	13091360	13091362	0.588117	cg28188068_TC21
chr10	13091498	13091500	0.522823	cg28188072_BC21
chr10	13091502	13091504	0.486049	cg28188073_TC21
chr10	13091665	13091667	0.528169	cg28188077_BC21
chr10	13091759	13091761	0.556031	cg28188083_BC21
chr10	13091806	13091808	0.668594	cg28188084_TC21
chr10	13091864	13091866	0.602407	cg28188086_BC21
chr10	13092004	13092006	0.951716	cg28188093_BC21
chr10	13092323	13092325	0.727576	cg28188096_BC21
chr10	13107247	13107249	0.823375	cg28188223_BC21
chr10	13108428	13108430	0.299993	cg28188242_BC21
chr10	13113459	13113461	0.644794	cg28188291_BC21
chr10	13113643	13113645	0.528129	cg28188294_BC21
chr10	13116018	13116020	0.900651	cg28188324_BC11
chr10	13116628	13116630	0.466052	cg28188327_BC21
chr10	13118431	13118433	0.28358	cg28188345_TC21
chr10	13127505	13127507	0.754923	cg28188427_TC21
chr10	13127571	13127573	0.696274	cg28188428_TC21
chr10	13127731	13127733	0.841809	cg28188432_BC21
chr10	13144569	13144571	0.94309	cg28188608_BC11
chr10	13151419	13151421	0.0176729	cg28188670_TC11
chr10	13162321	13162323	0.654756	cg28188785_TC21
chr10	13170829	13170831	0.774411	cg28188851_TC21
chr10	13171398	13171400	0.50459	cg28188861_TC21
chr10	13178295	13178297	0.915685	cg28188917_BC11
chr10	13178355	13178357	0.858853	cg28188918_BC21
chr10	13178510	13178512	0.88052	cg28188922_TC21
chr10	13178991	13178993	0.914449	cg28188926_BC21
chr10	13179186	13179188	0.871386	cg28188929_BC21
chr10	13180745	13180747	0.837433	cg28188943_TC21
chr10	13193131	13193133	0.0177082	cg28189106_TC11
chr10	13193406	13193408	0.0259909	cg28189121_BC21
chr10	13205280	13205282	0.222961	cg28189220_TC21
chr10	13210306	13210308	0.517727	cg28189258_BC21
chr10	13214264	13214266	0.667715	cg28189303_BC11
chr10	13253140	13253142	0.923169	cg28189700_BC21
chr10	13253319	13253321	0.382606	cg28189702_BC21
chr10	13261888	13261890	0.246989	cg28189782_TC21
chr10	13300970	13300972	0.76369	cg28190126_TC21
chr10	13304978	13304980	0.85635	cg28190170_TC21
chr10	13311916	13311918	0.918417	cg28190222_BC21
chr10	13324332	13324334	0.225624	cg28190389_BC21
chr10	13324545	13324547	0.885197	cg28190397_TC21
chr10	13364157	13364159	0.445207	cg28190669_TC21
chr10	13377028	13377030	0.778184	cg28190777_TC21
chr10	13385015	13385017	0.462537	cg28190842_BC11
chr10	13388830	13388832	0.234774	cg28190881_TC21
chr10	13388921	13388923	0.390764	cg28190883_BC21
chr10	13415330	13415332	0.0406422	cg28191098_TC21
chr10	13427847	13427849	0.720365	cg28191264_TC21
chr10	13428846	13428848	0.944388	cg28191277_BC11
chr10	13428892	13428894	0.843381	cg28191278_TC21
chr10	13429383	13429385	0.598381	cg28191284_TC21
chr10	13433030	13433032	0.598814	cg28191326_BC21
chr10	13436611	13436613	0.594485	cg28191365_TC11
chr10	13446968	13446970	0.493078	cg28191480_TC21
chr10	13463355	13463357	0.0170122	cg28191604_TC21
chr10	13467083	13467085	0.441248	cg28191635_TC11
chr10	13473937	13473939	0.651675	cg28191727_BC21
chr10	13474488	13474490	0.933203	cg28191783_BC11
chr10	13474629	13474631	0.41659	cg28191794_TC21
chr16	44152525	44152527	NA	cg28191830_BC11
chr10	13486395	13486397	0.158928	cg28191889_TC21
chr10	13499528	13499530	0.87789	cg28191993_BC21
chr10	13499872	13499874	0.923128	cg28191996_TC11
chr10	13500831	13500833	0.569744	cg28192012_BC11
chr10	13501097	13501099	0.464553	cg28192016_BC11
chr10	13501343	13501345	0.41323	cg28192030_TC21
chr10	13503355	13503357	0.873662	cg28192066_BC21
chr10	13506736	13506738	0.947432	cg28192099_BC21
chr10	13507324	13507326	0.86528	cg28192106_BC21
chr10	13527050	13527052	0.950762	cg28192292_TC11
chr10	13527624	13527626	0.906727	cg28192297_TC21
chr10	13552702	13552704	0.0921021	cg28192492_TC21
chr10	13552866	13552868	0.0374823	cg28192495_TC21
chr10	13552998	13553000	0.0201652	cg28192503_BC11
chr10	13553055	13553057	0.0531642	cg28192505_BC11
chr10	13553442	13553444	0.19616	cg28192540_BC21
chr10	13555437	13555439	0.929322	cg28192569_TC21
chr10	13564818	13564820	0.431452	cg28192703_BC21
chr10	13616206	13616208	0.106882	cg28193183_BC21
chr10	13626609	13626611	0.126884	cg28193255_BC21
chr10	13627258	13627260	0.668912	cg28193258_TC21
chr1	5985820	5985822	NA	cg28193320_TC11
chr10	13641966	13641968	0.0639232	cg28193370_BC21
chr3	12839945	12839947	NA	cg28193607_BC21
chr10	13673789	13673791	0.229552	cg28193638_TC21
chr10	13688953	13688955	0.919319	cg28193788_TC21
chr10	13714190	13714192	0.966731	cg28194033_BC11
chr10	13714226	13714228	0.802004	cg28194035_BC21
chr10	13715209	13715211	0.878815	cg28194049_BC21
chr10	13776586	13776588	0.820265	cg28194573_BC21
chr10	13868665	13868667	0.850123	cg28195368_TC21
chr10	13868752	13868754	0.817278	cg28195371_BC21
chr10	13869197	13869199	0.739951	cg28195430_BC21
chr10	13871068	13871070	0.936154	cg28195449_TC11
chr10	13871206	13871208	0.886	cg28195456_TC21
chr10	13882713	13882715	0.075418	cg28195527_TC21
chr10	13883174	13883176	0.105782	cg28195537_TC21
chr10	13883483	13883485	0.501782	cg28195540_TC21
chr10	13892093	13892095	0.347181	cg28195620_BC21
chr10	13905518	13905520	NA	cg28195748_TC21
chr10	13944224	13944226	0.247391	cg28196066_BC21
chr10	13946881	13946883	0.110408	cg28196088_TC21
chr10	13965515	13965517	0.0576258	cg28196296_BC21
chr10	13966488	13966490	0.148979	cg28196383_TC21
chr10	13966768	13966770	0.041684	cg28196398_BC21
chr10	13971642	13971644	0.752712	cg28196547_TC21
chr10	13974642	13974644	0.899287	cg28196584_TC21
chr10	13980816	13980818	0.940696	cg28196645_BC21
chr10	13983774	13983776	0.898405	cg28196709_BC21
chr10	13988094	13988096	0.27278	cg28196742_TC21
chr10	14007355	14007357	0.911529	cg28196905_BC11
chr10	14007471	14007473	0.866419	cg28196908_BC21
chr10	14030832	14030834	0.937794	cg28197133_BC21
chr10	14043256	14043258	0.84686	cg28197264_BC21
chr10	14044709	14044711	0.853148	cg28197285_TC21
chr10	14045362	14045364	0.868583	cg28197291_BC21
chr10	14045811	14045813	0.674362	cg28197298_BC21
chr10	14049088	14049090	0.751677	cg28197324_BC21
chr10	14055117	14055119	0.633635	cg28197392_TC21
chr10	14055872	14055874	0.0276196	cg28197401_TC21
chr10	14058091	14058093	0.875308	cg28197425_BC21
chr10	14065073	14065075	0.82207	cg28197498_BC11
chr10	14065314	14065316	0.916864	cg28197502_TC21
chr10	14085224	14085226	0.86053	cg28197682_BC21
chr10	14086126	14086128	0.943248	cg28197698_BC21
chr10	14117144	14117146	0.920804	cg28197954_BC21
chr10	14117901	14117903	0.872596	cg28197958_BC11
chr10	14195799	14195801	0.621686	cg28198679_BC21
chr10	14197019	14197021	NA	cg28198701_TC11
chr10	14207822	14207824	0.306028	cg28198770_TC21
chr10	14212035	14212037	0.850871	cg28198827_BC21
chr10	14215985	14215987	0.590264	cg28198861_BC21
chr10	14225918	14225920	0.125218	cg28198927_TC21
chr10	14233948	14233950	0.636214	cg28198956_BC21
chr10	14234383	14234385	0.20583	cg28198960_TC21
chr10	14296562	14296564	0.095936	cg28199397_BC21
chr10	14297056	14297058	0.536414	cg28199398_BC21
chr10	14326991	14326993	0.239303	cg28199633_BC21
chr10	14327087	14327089	0.305754	cg28199634_TC21
chr10	14386914	14386916	0.798546	cg28200001_TC21
chr10	14391220	14391222	0.0182666	cg28200035_TC21
chr10	14391371	14391373	0.0333866	cg28200037_BC21
chr10	14391659	14391661	0.163356	cg28200041_BC21
chr10	14406757	14406759	0.539266	cg28200149_TC11
chr10	14443653	14443655	0.0545357	cg28200436_BC21
chr10	14522782	14522784	0.776721	cg28200986_BC21
chr10	14533101	14533103	0.377544	cg28201066_BC21
chr10	14544926	14544928	0.772267	cg28201176_TC21
chr10	14544947	14544949	0.824737	cg28201177_TC21
chr10	14545660	14545662	0.557589	cg28201256_BC11
chr10	14546101	14546103	0.913678	cg28201262_BC21
chr3	106342362	106342364	NA	cg28201517_TC21
chr10	14586781	14586783	0.807866	cg28201598_BC21
chrX	26882386	26882388	NA	cg28202181_BC11
chr1	37604472	37604474	NA	cg28202182_BC11
chr12	3226304	3226306	NA	cg28202184_TC11
chr5	33786525	33786527	NA	cg28202186_TC21
chr10	14688070	14688072	0.945949	cg28202326_TC11
chr10	14703619	14703621	0.77847	cg28202422_BC21
chr10	14704316	14704318	0.806449	cg28202425_TC11
chr10	14705580	14705582	0.0522703	cg28202476_BC21
chr10	14705661	14705663	0.0105117	cg28202479_BC11
chr10	14718176	14718178	0.406736	cg28202545_BC21
chr10	14718444	14718446	0.0551772	cg28202547_TC21
chr10	14733805	14733807	0.0459785	cg28202634_TC21
chr10	14748230	14748232	NA	cg28202737_TC21
chr10	14749002	14749004	0.0453229	cg28202739_TC11
chr10	14759931	14759933	0.221476	cg28202793_BC21
chr10	14759994	14759996	0.37926	cg28202794_TC21
chr10	14768319	14768321	0.0520672	cg28202873_TC21
chr10	14772027	14772029	0.229997	cg28202894_BC21
chr10	14772169	14772171	0.0383746	cg28202895_TC11
chr19	12131439	12131441	NA	cg28203396_TC21
chrX	159129081	159129083	NA	cg28203573_TC11
chrX	70654336	70654338	NA	cg28203633_TC11
chr10	14931565	14931567	0.169154	cg28203660_TC21
chrX	158335461	158335463	NA	cg28203998_BC11
chr10	15136540	15136542	0.098774	cg28204675_BC11
chr17	83421276	83421278	NA	cg28204752_BC21
chr10	15227977	15227979	0.0835906	cg28205138_TC21
chr10	15263002	15263004	0.361914	cg28205317_BC21
chr7	17114843	17114845	NA	cg28205435_BC21
chr10	15300404	15300406	0.275174	cg28205519_BC21
chr10	15300664	15300666	0.924856	cg28205523_TC21
chr3	57867653	57867655	NA	cg28205900_TC21
chr10	15405967	15405969	0.709739	cg28205992_BC11
chr10	15406275	15406277	NA	cg28205994_TC21
chr15	35124609	35124611	NA	cg28206205_BC21
chr10	28906266	28906268	NA	cg28206318_BC21
chr7	69597737	69597739	NA	cg28206320_BC21
chr8	33492814	33492816	NA	cg28206321_TC21
chr10	15521307	15521309	0.883234	cg28206494_BC21
chr10	15644224	15644226	0.547152	cg28207111_TC21
chr10	15670907	15670909	0.637826	cg28207204_TC21
chrX	97042388	97042390	NA	cg28207396_TC11
chr10	15738844	15738846	NA	cg28207482_TC21
chr10	15738959	15738961	0.567466	cg28207483_TC21
chr10	15739184	15739186	0.896584	cg28207485_BC11
chr10	15760140	15760142	0.984313	cg28207572_BC11
chr10	15760627	15760629	0.717663	cg28207577_TC21
chr10	15784077	15784079	0.583632	cg28207664_TC11
chr3	18074866	18074868	NA	cg28207677_BC21
chr10	15792103	15792105	0.600505	cg28207693_BC21
chr8	55526544	55526546	NA	cg28208311_BC21
chr9	12367171	12367173	NA	cg28208312_TC21
chr11	79745798	79745800	NA	cg28208365_BC21
chr10	16094128	16094130	0.518236	cg28208933_TC21
chr10	16159143	16159145	0.908984	cg28209259_TC21
chr2	4258818	4258820	NA	cg28209263_TC11
chr10	16175205	16175207	0.934986	cg28209319_TC21
chr15	59462743	59462745	NA	cg28209597_TC21
chr1	29384549	29384551	NA	cg28209992_TC11
chr10	16346595	16346597	0.583974	cg28210028_TC21
chr10	16364935	16364937	0.836259	cg28210101_TC11
chr10	16424860	16424862	0.408815	cg28210344_BC21
chr9	58446310	58446312	NA	cg28210729_BC21
chr4	5998957	5998959	NA	cg28210731_BC11
chr4	23675436	23675438	NA	cg28210775_TC11
chrX	114236399	114236401	NA	cg28210776_TC21
chr10	16583509	16583511	0.786399	cg28211096_BC11
chr10	16584480	16584482	0.925517	cg28211099_TC11
chr18	17657731	17657733	NA	cg28211389_BC11
chr10	16666153	16666155	0.781597	cg28211430_BC11
chr10	16679145	16679147	0.893658	cg28211475_BC21
chr10	16759383	16759385	NA	cg28211825_BC11
chr10	16759401	16759403	NA	cg28211826_TC11
chr10	16768897	16768899	0.906222	cg28211846_BC21
chr14	81796631	81796633	NA	cg28211885_TC21
chr11	24811507	24811509	NA	cg28211890_BC11
chr10	16786475	16786477	0.889318	cg28211964_BC21
chr11	27635121	27635123	NA	cg28211968_BC21
chr10	16797582	16797584	0.703077	cg28212010_TC21
chr10	16839809	16839811	0.748987	cg28212198_TC21
chr10	16892706	16892708	0.956175	cg28212385_BC11
chr10	16892814	16892816	0.840357	cg28212387_TC21
chr10	16908722	16908724	0.92833	cg28212472_TC21
chr10	16909741	16909743	0.66772	cg28212474_BC21
chr10	16962733	16962735	0.910204	cg28212732_TC21
chr10	16964565	16964567	0.695756	cg28212736_TC21
chr10	16977713	16977715	0.598913	cg28212796_BC21
chr10	16977759	16977761	0.720348	cg28212797_BC21
chr10	16996295	16996297	0.922167	cg28212878_TC21
chr10	17019930	17019932	0.923293	cg28213038_BC11
chr10	17020178	17020180	0.90754	cg28213040_TC11
chr10	17024157	17024159	0.915904	cg28213065_TC21
chr10	17029552	17029554	0.931626	cg28213108_BC21
chr10	17034391	17034393	0.803071	cg28213137_BC21
chr10	17034692	17034694	0.297407	cg28213139_BC21
chr10	17072514	17072516	0.948606	cg28213306_TC21
chr10	17086090	17086092	0.883599	cg28213390_BC21
chr10	17086372	17086374	0.914113	cg28213392_TC21
chr10	17086562	17086564	0.92996	cg28213393_TC11
chr10	17095409	17095411	0.844529	cg28213443_BC21
chr10	17096105	17096107	0.888454	cg28213452_TC21
chr5	23828289	23828291	NA	cg28213907_BC21
chr10	17213405	17213407	0.796363	cg28214053_BC21
chr10	17236537	17236539	0.920562	cg28214224_BC21
chr10	17238053	17238055	0.960304	cg28214243_BC11
chr10	17255167	17255169	0.884386	cg28214364_BC21
chr10	17256508	17256510	0.894758	cg28214381_TC21
chr10	17260634	17260636	0.958316	cg28214418_TC11
chr10	17261783	17261785	0.36801	cg28214426_BC21
chr4	53939186	53939188	NA	cg28214724_BC11
chr4	53947363	53947365	NA	cg28214725_TC11
chr3	55586027	55586029	NA	cg28214727_TC11
chr15	4801508	4801510	NA	cg28214733_BC11
chr17	34760166	34760168	NA	cg28214734_BC11
chr14	114099422	114099424	NA	cg28214801_BC21
chr10	17332639	17332641	0.88146	cg28214960_BC21
chr10	17333014	17333016	0.931883	cg28214965_BC21
chr10	17411421	17411423	0.752909	cg28215425_BC21
chr10	17438505	17438507	0.912866	cg28215550_BC21
chr10	17486220	17486222	0.923103	cg28215803_BC21
chr18	54476477	54476479	NA	cg28215906_TC11
chr10	17504982	17504984	0.959198	cg28215976_TC11
chr13	75449035	75449037	NA	cg28216000_BC11
chr10	17514716	17514718	0.905969	cg28216073_BC21
chr10	17520666	17520668	0.913027	cg28216123_TC11
chr10	17520846	17520848	0.944343	cg28216124_TC21
chr10	17526620	17526622	0.882691	cg28216167_TC21
chr10	17526653	17526655	0.92776	cg28216168_BC21
chr10	17530315	17530317	0.923178	cg28216194_TC21
chr10	17549390	17549392	0.566717	cg28216309_TC11
chr10	17549438	17549440	0.80854	cg28216310_BC21
chr10	17560233	17560235	0.473128	cg28216394_BC21
chr10	17599538	17599540	0.902469	cg28216684_BC21
chr10	17600120	17600122	0.711113	cg28216690_TC21
chr10	17629690	17629692	0.718534	cg28216875_TC11
chr10	17629714	17629716	NA	cg28216876_TC21
chr10	17633877	17633879	0.879214	cg28216923_BC21
chr10	17639511	17639513	0.948038	cg28216974_TC11
chr10	17656442	17656444	0.815814	cg28217117_TC21
chr10	17656587	17656589	0.927092	cg28217120_TC21
chr10	17656868	17656870	0.452841	cg28217127_TC21
chr10	17658641	17658643	0.823162	cg28217140_BC21
chr10	17658688	17658690	0.943388	cg28217141_BC21
chr10	17660119	17660121	0.720409	cg28217161_BC21
chr10	17669812	17669814	0.321119	cg28217243_BC21
chr10	17680390	17680392	0.849163	cg28217333_BC21
chr10	17680767	17680769	0.908256	cg28217336_BC21
chr10	17715462	17715464	0.910552	cg28217590_TC21
chr10	17718705	17718707	0.915693	cg28217614_TC21
chr10	17721716	17721718	0.0642302	cg28217650_TC11
chr10	17723251	17723253	0.0438087	cg28217736_TC21
chr10	17724351	17724353	0.0266375	cg28217819_BC21
chr10	17724757	17724759	0.137061	cg28217851_BC11
chr10	17725259	17725261	0.0409263	cg28217861_BC21
chr10	17726959	17726961	0.909559	cg28217879_BC21
chr10	17727797	17727799	0.417833	cg28217891_BC21
chr10	17728657	17728659	0.69484	cg28217902_TC11
chr10	17728891	17728893	0.942542	cg28217903_BC21
chr16	10159828	10159830	NA	cg28217984_TC21
chr10	17752793	17752795	0.24438	cg28218167_TC21
chr10	17769988	17769990	0.860835	cg28218284_BC21
chr10	17772341	17772343	0.906595	cg28218298_TC21
chr10	17772386	17772388	0.809601	cg28218299_BC21
chr10	17772471	17772473	0.882144	cg28218301_TC21
chr10	17772663	17772665	0.864512	cg28218307_BC21
chr10	17796054	17796056	0.125943	cg28218484_BC21
chr10	17796498	17796500	0.409008	cg28218490_TC21
chr10	17797339	17797341	0.917375	cg28218502_TC21
chr10	17814442	17814444	0.693337	cg28218653_BC21
chr10	17815391	17815393	0.737878	cg28218662_BC21
chr13	35856696	35856698	NA	cg28218683_TC21
chr10	17817760	17817762	0.94713	cg28218695_BC21
chr10	17820338	17820340	NA	cg28218712_TC21
chr10	17827970	17827972	0.479473	cg28218786_TC21
chr10	17868402	17868404	0.0227238	cg28219080_TC21
chr10	17915171	17915173	0.901504	cg28219338_BC21
chr10	17915192	17915194	0.846297	cg28219339_TC21
chr10	17920058	17920060	0.895892	cg28219383_TC21
chr10	17947226	17947228	0.110699	cg28219561_TC21
chr10	17948111	17948113	0.0578767	cg28219706_BC21
chr10	17948278	17948280	0.664014	cg28219723_BC11
chr10	17989231	17989233	0.310117	cg28219952_TC11
chr10	17989476	17989478	0.625724	cg28219956_TC21
chr10	18000628	18000630	0.0754122	cg28220029_TC11
chr10	18010700	18010702	0.874856	cg28220094_TC21
chr10	18013061	18013063	0.94446	cg28220113_BC11
chr10	18013061	18013063	0.910808	cg28220113_BO21
chr10	18022794	18022796	0.0228976	cg28220234_TC21
chr10	18022924	18022926	0.00591248	cg28220245_BC11
chr10	18023308	18023310	0.0191291	cg28220268_TC21
chr10	18023365	18023367	0.0855008	cg28220269_BC11
chr12	3337897	3337899	NA	cg28220287_BC11
chr17	40986124	40986126	NA	cg28220288_TC21
chr17	38542846	38542848	NA	cg28220289_TC21
chr10	18048091	18048093	0.917042	cg28220503_TC11
chr10	18055302	18055304	0.0198185	cg28220585_TC11
chr10	18056344	18056346	0.127909	cg28220722_TC21
chr10	18056382	18056384	0.235008	cg28220723_BC21
chr10	18076175	18076177	0.944028	cg28220927_BC21
chr10	18084366	18084368	0.92241	cg28221011_BC21
chr10	18093024	18093026	0.958198	cg28221081_BC21
chr10	18093050	18093052	0.944048	cg28221082_TC21
chr10	18094460	18094462	0.629729	cg28221098_BC11
chr10	18094558	18094560	0.925027	cg28221099_TC21
chr10	18094578	18094580	0.931994	cg28221100_TC21
chr10	18104222	18104224	0.90049	cg28221194_TC21
chr10	18104231	18104233	0.942622	cg28221196_BC21
chr10	18106924	18106926	0.735222	cg28221226_TC11
chr10	18107181	18107183	0.819709	cg28221231_BC21
chr10	18108749	18108751	0.934634	cg28221255_TC11
chr10	18108975	18108977	0.876742	cg28221256_TC21
chr10	18119023	18119025	0.918239	cg28221340_BC21
chr10	18121053	18121055	0.910577	cg28221359_BC21
chr10	18124956	18124958	0.893295	cg28221407_BC21
chr10	18132444	18132446	0.90924	cg28221490_TC21
chr10	18138836	18138838	0.973482	cg28221541_BC11
chr10	18139130	18139132	0.686762	cg28221542_BC21
chr10	18139586	18139588	0.914475	cg28221569_TC21
chr10	18144742	18144744	0.700505	cg28221632_TC21
chr10	18168406	18168408	0.901121	cg28221807_TC21
chr10	18194514	18194516	0.553077	cg28222068_TC21
chr10	18197305	18197307	0.276166	cg28222113_TC21
chr10	18198368	18198370	0.571432	cg28222129_TC21
chr10	18201289	18201291	0.718015	cg28222164_TC21
chr10	18201516	18201518	0.476011	cg28222167_BC21
chr10	18202366	18202368	0.546002	cg28222179_TC21
chr10	18210917	18210919	0.667848	cg28222272_TC21
chr10	18210928	18210930	0.730127	cg28222273_TC21
chr10	18214146	18214148	0.944726	cg28222327_TC11
chr10	18219472	18219474	0.831911	cg28222382_TC21
chr10	18219486	18219488	0.549627	cg28222383_BC21
chr6	54755624	54755626	NA	cg28222408_BC11
chr7	16447890	16447892	NA	cg28222421_TC21
chr10	18227405	18227407	0.262324	cg28222483_TC21
chr10	18227598	18227600	0.43096	cg28222486_TC21
chr10	18234904	18234906	0.0235706	cg28222552_BC21
chr10	18234917	18234919	0.0328146	cg28222553_TC21
chr10	18235349	18235351	0.0463157	cg28222579_BC21
chr10	18235381	18235383	0.0488535	cg28222580_TC21
chr10	18243818	18243820	0.0477097	cg28222718_BC21
chr6	128794859	128794861	NA	cg28222765_BC11
chr10	18303055	18303057	0.152339	cg28223150_TC21
chr10	18319435	18319437	0.592424	cg28223442_TC21
chr10	18335447	18335449	0.0659635	cg28223630_BC21
chr10	18335991	18335993	0.262294	cg28223633_BC21
chr10	18337270	18337272	0.0977141	cg28223655_BC21
chr10	18367287	18367289	NA	cg28224031_BC21
chr10	18372080	18372082	0.601432	cg28224111_TC21
chr10	18386896	18386898	0.522462	cg28224251_BC21
chr10	18391658	18391660	0.0386106	cg28224321_TC21
chr10	18391757	18391759	0.0863849	cg28224322_TC21
chr10	18391810	18391812	0.0516404	cg28224323_TC21
chr10	18402356	18402358	0.161226	cg28224454_BC21
chr16	31416720	31416722	NA	cg28224462_TC11
chr10	18407661	18407663	0.419655	cg28224521_TC21
chr10	18407692	18407694	0.433713	cg28224522_BC21
chr10	18407702	18407704	0.206255	cg28224523_TC11
chr10	18407756	18407758	0.227554	cg28224526_BC11
chr10	18408200	18408202	0.626938	cg28224536_BC21
chr10	18418408	18418410	0.456415	cg28224675_TC21
chr10	18418719	18418721	0.343015	cg28224680_BC21
chr10	18418967	18418969	0.0705574	cg28224682_BC21
chr10	18430366	18430368	0.652175	cg28224818_TC21
chr10	18431208	18431210	0.142577	cg28224836_TC21
chr10	18463560	18463562	0.913617	cg28225140_TC21
chr10	18469814	18469816	0.847858	cg28225211_TC21
chr10	18469834	18469836	0.921215	cg28225212_BC21
chr10	18469973	18469975	0.605013	cg28225215_TC21
chr10	18471617	18471619	0.803939	cg28225246_TC21
chr10	18479635	18479637	0.677667	cg28225343_BC21
chr10	18480932	18480934	0.66454	cg28225357_TC21
chr10	18504355	18504357	0.0753259	cg28225591_BC21
chr10	18504792	18504794	0.867118	cg28225596_BC21
chr10	18505691	18505693	0.700481	cg28225609_BC11
chr10	18505894	18505896	0.696853	cg28225617_TC11
chr10	18506727	18506729	0.550757	cg28225626_TC21
chr10	18522916	18522918	0.250008	cg28225798_BC11
chr10	18527368	18527370	0.601242	cg28225903_TC21
chr10	18531494	18531496	0.95935	cg28225956_TC11
chr10	18531551	18531553	0.900428	cg28225960_TC21
chr10	18531563	18531565	0.816369	cg28225961_BC21
chr10	18531686	18531688	0.984917	cg28225967_TC11
chr10	18531698	18531700	0.812937	cg28225968_TC21
chr10	18540717	18540719	0.871474	cg28226057_TC21
chr10	18544264	18544266	0.885348	cg28226094_BC21
chr10	18545645	18545647	0.0558721	cg28226123_TC11
chr10	18545686	18545688	0.0488145	cg28226125_BC21
chr10	18546166	18546168	0.47324	cg28226150_BC21
chr10	18546280	18546282	0.397475	cg28226155_BC21
chr10	18546361	18546363	0.840793	cg28226156_BC21
chr10	18549251	18549253	0.297844	cg28226181_BC21
chr10	18565874	18565876	0.281049	cg28226333_TC11
chr10	18590655	18590657	0.0489486	cg28226486_BC21
chr10	18592007	18592009	0.787529	cg28226522_TC21
chr10	18625861	18625863	0.866767	cg28226795_BC21
chr10	18643274	18643276	0.624513	cg28226949_BC21
chr10	18647048	18647050	0.692625	cg28226988_TC21
chr10	18706802	18706804	0.0233679	cg28227403_TC21
chr10	18741814	18741816	0.0861754	cg28227638_BC11
chr10	18743835	18743837	0.559941	cg28227700_BC21
chr10	18743846	18743848	0.266769	cg28227701_TC21
chr10	18743906	18743908	0.441718	cg28227702_BC21
chr10	18743998	18744000	0.455965	cg28227708_BC21
chr10	18760467	18760469	0.0532746	cg28227839_BC21
chr10	18761699	18761701	0.341365	cg28227849_TC11
chr10	18762484	18762486	0.103325	cg28227851_TC21
chr10	18770144	18770146	0.240146	cg28227897_TC21
chr10	18780733	18780735	0.0405846	cg28227957_BC21
chr10	18784956	18784958	0.0886422	cg28227976_BC21
chr10	18786563	18786565	0.303933	cg28227993_TC21
chr10	18787095	18787097	0.868589	cg28227995_TC21
chr10	18831803	18831805	0.156718	cg28228264_BC21
chr10	18831883	18831885	0.0644891	cg28228265_TC21
chr10	18844013	18844015	0.492246	cg28228356_TC21
chr10	18844537	18844539	0.467816	cg28228365_BC21
chr10	18844897	18844899	0.625516	cg28228373_TC21
chr10	18844920	18844922	0.62947	cg28228374_BC21
chr10	18845415	18845417	0.560349	cg28228431_BC21
chr10	18846411	18846413	0.0449109	cg28228443_TC21
chr10	18846946	18846948	0.456725	cg28228446_TC21
chr10	18848672	18848674	0.53697	cg28228462_TC11
chr10	18861124	18861126	0.720607	cg28228571_BC21
chr10	18886733	18886735	0.752854	cg28228770_BC21
chr10	18887367	18887369	0.206642	cg28228773_BC21
chr10	18894483	18894485	0.0513701	cg28228825_TC21
chr7	63287625	63287627	NA	cg28228881_BC11
chr10	18960094	18960096	0.903762	cg28229262_BC21
chr10	18969726	18969728	0.97085	cg28229362_BC11
chr10	18993976	18993978	0.847473	cg28229507_TC21
chr10	19002365	19002367	0.846472	cg28229576_BC21
chr10	19007267	19007269	0.886818	cg28229645_TC21
chr10	19007981	19007983	0.791734	cg28229655_BC21
chr10	19008757	19008759	0.871903	cg28229664_TC21
chr10	19012024	19012026	0.928882	cg28229704_BC21
chr10	19012101	19012103	0.834629	cg28229706_TC21
chr10	19014610	19014612	0.0194192	cg28229723_BC21
chr10	19014675	19014677	0.0820017	cg28229726_BC21
chr10	19015068	19015070	0.0222913	cg28229740_BC21
chr10	19015439	19015441	0.0195501	cg28229776_BC11
chr10	19015756	19015758	0.0234155	cg28229797_TC11
chr10	19023245	19023247	0.917697	cg28229869_BC21
chr2	80665321	80665323	NA	cg28230096_BC11
chr10	19062228	19062230	0.926053	cg28230124_TC21
chr10	19062240	19062242	0.946479	cg28230125_TC21
chr10	19063091	19063093	0.890734	cg28230141_BC21
chr10	19087160	19087162	0.850661	cg28230285_BC21
chr10	19087970	19087972	0.624964	cg28230288_TC11
chr10	19093645	19093647	0.587204	cg28230348_TC21
chr10	19094509	19094511	0.694263	cg28230365_TC21
chr10	19101597	19101599	0.731978	cg28230416_BC21
chr10	19101687	19101689	0.98379	cg28230418_BC11
chr10	19123411	19123413	0.899752	cg28230603_TC21
chr10	19134936	19134938	0.71562	cg28230689_BC21
chr10	19134964	19134966	0.691655	cg28230690_BC21
chr10	19141305	19141307	0.372524	cg28230720_BC21
chr10	19141928	19141930	0.858234	cg28230724_BC21
chr10	19142230	19142232	0.52581	cg28230725_TC21
chr10	19142643	19142645	0.570005	cg28230727_BC11
chr10	19167272	19167274	0.937779	cg28230867_BC21
chr10	19167288	19167290	0.906113	cg28230868_TC21
chr10	19170360	19170362	0.601495	cg28230893_TC21
chr10	19187902	19187904	0.342316	cg28231032_BC21
chr10	19188687	19188689	0.628032	cg28231047_BC11
chr10	19195966	19195968	0.785509	cg28231109_BC21
chr10	19205154	19205156	0.769335	cg28231167_TC21
chr10	19240563	19240565	0.282013	cg28231421_BC21
chr10	19262039	19262041	0.0919031	cg28231573_TC11
chr10	19283278	19283280	0.0383738	cg28231741_BC21
chr10	19291224	19291226	0.701715	cg28231790_TC21
chr10	19291443	19291445	0.41227	cg28231792_TC21
[truncated: 282,861+ more rows]
