# Supplementary material for: A signal processing and deep learning framework for methylation detection using Oxford Nanopore sequencing
Source: Nat Commun. 2024 Feb 16;15:1448. doi: 10.1038/s41467-024-45778-y (PMC10873387; doi:10.1038/s41467-024-45778-y)
Supplement: Supplementary file 9 — Source Data [file 41467_2024_45778_MOESM9_ESM.xlsx]

## Sheet: Figure 3
R9.4.1 Datasets		HG002			HG003			HG004			NIH3T3
		F1	AUROC	AP	F1	AUROC	AP	F1	AUROC	AP	F1	AUROC	AP
	DeepMod2 BiLSTM	0.966809	0.990552	0.99536	0.953576	0.988813	0.990568	0.960617	0.989524	0.9933	0.880911	0.930561	0.97276
	DeepMod2 Transformer	0.971014	0.991597	0.995866	0.957038	0.990272	0.991723	0.964793	0.991141	0.994331	0.906116	0.941579	0.976444
	Guppy	0.953147	0.976637	0.987622	0.931668	0.968076	0.970226	0.936643	0.966085	0.977271	0.880549	0.928685	0.975477
	Nanopolish	0.909025	0.955465	0.976086	0.892323	0.953055	0.958641	0.905216	0.956818	0.970204	0.863632	0.90548	0.945713
	Rockfish	0.978657	0.994113	0.997095	0.969682	0.993669	0.994439	0.974629	0.994079	0.996068	0.925293	0.943781	0.976509
R10.4.1 Datasets		HG002			HG003			HG004
		F1	AUROC	AP	F1	AUROC	AP	F1	AUROC	AP
	DeepMod2 BiLSTM	0.980233	0.993576	0.996942	0.974822	0.993587	0.994846	0.981402	0.995079	0.996908
	DeepMod2 Transformer	0.981814	0.994541	0.99734	0.975344	0.99436	0.995371	0.982401	0.995778	0.997293
	Guppy	0.982982	0.986473	0.992193	0.979014	0.984189	0.984707	0.984605	0.988642	0.99129
	f5c	0.913676	0.958032	0.977251	0.891684	0.952357	0.958368	0.90973	0.959753	0.971757

## Sheet: Figure 4
Figure 4 a-i)
		HG002		HG003		HG004		NIH3T3
		F1	Correlation	F1	Correlation	F1	Correlation	F1	Correlation
Region
Genomewide	DeepMod2 BiLSTM	0.998831	0.965172	0.998815	0.950184	0.9992	0.959036	0.987448	0.9032
	DeepMod2 Transformer	0.998402	0.962678	0.997164	0.944426	0.998267	0.955409	0.987525	0.903497
	Guppy	0.998393	0.962894	0.994563	0.939966	0.993544	0.94171	0.985362	0.911736
	Nanopolish	0.997186	0.954565	0.997303	0.941263	0.997759	0.950401	0.98619	0.903178
	Rockfish	0.998715	0.964918	0.998478	0.949254	0.998805	0.958021	0.989977	0.913059
CPG_Island	DeepMod2 BiLSTM	0.998337	-	0.998454	-	0.998432	-	0.973064	-
	DeepMod2 Transformer	0.997035	-	0.996812	-	0.997095	-	0.973798	-
	Guppy	0.997501	-	0.976184	-	0.956074	-	0.972786	-
	Nanopolish	0.994509	-	0.994669	-	0.996295	-	0.96052	-
	Rockfish	0.997678	-	0.998068	-	0.998432	-	0.972761	-
CPG_Shelves	DeepMod2 BiLSTM	0.998807	-	0.999075	-	0.999397	-	0.98505	-
	DeepMod2 Transformer	0.998488	-	0.997594	-	0.998545	-	0.985748	-
	Guppy	0.998579	-	0.996592	-	0.99656	-	0.983967	-
	Nanopolish	0.997512	-	0.997574	-	0.997747	-	0.980285	-
	Rockfish	0.998899	-	0.998833	-	0.999017	-	0.986386	-
CPG_Shores	DeepMod2 BiLSTM	0.998364	-	0.998514	-	0.998905	-	0.986185	-
	DeepMod2 Transformer	0.997184	-	0.99613	-	0.996981	-	0.986734	-
	Guppy	0.998315	-	0.993917	-	0.991718	-	0.984939	-
	Nanopolish	0.997141	-	0.997246	-	0.997857	-	0.984656	-
	Rockfish	0.998244	-	0.998198	-	0.998443	-	0.988918	-
Promoter	DeepMod2 BiLSTM	0.99757	-	0.997091	-	0.998091	-	0.981992	-
	DeepMod2 Transformer	0.994913	-	0.992886	-	0.994095	-	0.981816	-
	Guppy	0.99745	-	0.982618	-	0.970945	-	0.979309	-
	Nanopolish	0.995619	-	0.995553	-	0.996854	-	0.977768	-
	Rockfish	0.996557	-	0.996682	-	0.996992	-	0.9834	-
Intron	DeepMod2 BiLSTM	0.998926	-	0.998999	-	0.999344	-	0.98981	-
	DeepMod2 Transformer	0.99851	-	0.997555	-	0.998534	-	0.990153	-
	Guppy	0.998523	-	0.995657	-	0.994904	-	0.988339	-
	Nanopolish	0.997581	-	0.997666	-	0.998033	-	0.989281	-
	Rockfish	0.998788	-	0.998605	-	0.998896	-	0.991874	-
Exon	DeepMod2 BiLSTM	0.998603	-	0.99892	-	0.99919	-	0.991381	-
	DeepMod2 Transformer	0.998537	-	0.998089	-	0.998675	-	0.992063	-
	Guppy	0.9985	-	0.994197	-	0.991204	-	0.990434	-
	Nanopolish	0.997374	-	0.997436	-	0.998236	-	0.989583	-
	Rockfish	0.998618	-	0.998801	-	0.998895	-	0.992806	-
Intergenic	DeepMod2 BiLSTM	0.998797	-	0.998376	-	0.998919	-	0.98066	-
	DeepMod2 Transformer	0.998285	-	0.995805	-	0.997612	-	0.979862	-
	Guppy	0.99809	-	0.992385	-	0.99261	-	0.976705	-
	Nanopolish	0.996263	-	0.996363	-	0.996875	-	0.978434	-
	Rockfish	0.998739	-	0.998088	-	0.998633	-	0.984842	-
Figure 4 j-r)
		HG002		HG003		HG004
		F1	Correlation	F1	Correlation	F1	Correlation
Region
Genomewide	DeepMod2 BiLSTM	0.999497	0.969474	0.999434	0.9735	0.999545	0.96219
	DeepMod2 Transformer	0.9988	0.965534	0.998257	0.966684	0.998874	0.958141
	Guppy	0.999673	0.968231	0.999422	0.97259	0.999521	0.956905
	f5c	0.996347	0.948466	0.995418	0.950977	0.995812	0.939431
CPG_Island	DeepMod2 BiLSTM	0.997958	-	0.998657	-	0.997999	-
	DeepMod2 Transformer	0.997086	-	0.997258	-	0.997171	-
	Guppy	0.998909	-	0.998983	-	0.998338	-
	f5c	0.994398	-	0.994962	-	0.993896	-
CPG_Shelves	DeepMod2 BiLSTM	0.999462	-	0.999629	-	0.999713	-
	DeepMod2 Transformer	0.998889	-	0.998667	-	0.999211	-
	Guppy	0.999767	-	0.999515	-	0.999735	-
	f5c	0.99693	-	0.995988	-	0.996732	-
CPG_Shores	DeepMod2 BiLSTM	0.999088	-	0.999184	-	0.999245	-
	DeepMod2 Transformer	0.997579	-	0.997216	-	0.997721	-
	Guppy	0.999615	-	0.999543	-	0.999625	-
	f5c	0.995965	-	0.995766	-	0.99599	-
Promoter	DeepMod2 BiLSTM	0.997816	-	0.998236	-	0.998025	-
	DeepMod2 Transformer	0.994994	-	0.994114	-	0.995032	-
	Guppy	0.999135	-	0.999129	-	0.999281	-
	f5c	0.99457	-	0.994124	-	0.994644	-
Intron	DeepMod2 BiLSTM	0.999603	-	0.999548	-	0.999644	-
	DeepMod2 Transformer	0.998925	-	0.998477	-	0.99905	-
	Guppy	0.99974	-	0.999517	-	0.999644	-
	f5c	0.996794	-	0.995926	-	0.996326	-
Exon	DeepMod2 BiLSTM	0.999449	-	0.99953	-	0.999485	-
	DeepMod2 Transformer	0.999067	-	0.999003	-	0.999146	-
	Guppy	0.999692	-	0.999587	-	0.999539	-
	f5c	0.996764	-	0.996638	-	0.996787	-
Intergenic	DeepMod2 BiLSTM	0.99939	-	0.999131	-	0.999408	-
	DeepMod2 Transformer	0.998609	-	0.997461	-	0.998485	-
	Guppy	0.999546	-	0.99906	-	0.999196	-
	f5c	0.99517	-	0.99336	-	0.99398	-

## Sheet: Figure 5
Figure 5
	Heatmap CpG Counts (ONT Methylation Tool on x-axis vs Ground Truth Methylation on y-axis)
R9.4.1 HG002 DeepMod2 BiLSTM	Bins	0.0-0.04	0.04-0.08	0.08-0.12	0.12-0.16	0.16-0.2	0.2-0.24	0.24-0.28	0.28-0.32	0.32-0.36	0.36-0.4	0.4-0.44	0.44-0.48	0.48-0.52	0.52-0.56	0.56-0.6	0.6-0.64	0.64-0.68	0.68-0.72	0.72-0.76	0.76-0.8	0.8-0.84	0.84-0.88	0.88-0.92	0.92-0.96	0.96-1.0
	0.96-1.0	21	9	15	7	18	23	32	44	83	109	204	257	371	551	719	1235	1794	2553	4031	6459	13533	27425	66038	167255	536761
	0.92-0.96	15	7	14	29	25	46	56	90	131	189	343	485	640	913	1267	2071	2937	4800	8126	12975	29677	56263	112287	201806	402382
	0.88-0.92	44	16	24	36	38	42	67	137	156	198	320	429	654	901	1243	2165	3471	5823	10754	17834	36203	55131	76137	83530	87146
	0.84-0.88	21	22	24	41	47	88	98	109	199	239	351	498	766	1080	1733	3099	5372	9454	16531	23542	38145	42763	42358	32350	23934
	0.8-0.84	39	38	49	64	46	109	112	168	226	296	469	651	1072	1745	2715	5355	8847	13960	20761	24341	30592	26245	19909	12158	7769
	0.76-0.8	29	19	27	36	47	88	95	163	257	309	604	873	1609	2669	4252	8159	12111	16637	19841	19433	19407	13208	8363	4605	2981
	0.72-0.76	44	35	28	38	59	88	129	204	335	444	851	1426	2701	4317	6534	10935	13789	15964	16162	13017	10750	6335	3577	2112	1531
	0.68-0.72	42	22	38	41	68	107	133	284	452	743	1444	2423	4389	6305	8503	12214	13296	12795	11005	7792	5680	3116	1895	1264	1117
	0.64-0.68	37	30	25	43	71	120	198	386	760	1229	2481	3715	6242	8257	9701	12066	11255	9204	7010	4411	3118	1815	1257	1033	924
	0.6-0.64	49	26	40	82	100	203	344	634	1367	2222	4269	5852	8393	9761	9889	10922	8834	6448	4569	2756	2116	1380	1136	907	799
	0.56-0.6	54	36	48	97	142	302	563	1257	2344	3678	6663	8512	11006	11507	10302	9949	7060	4689	3058	1863	1476	1134	973	822	637
	0.52-0.56	75	71	67	154	284	596	1233	2345	4225	6212	10308	11961	13962	12947	10375	8597	5478	3395	2156	1232	1131	810	689	561	394
	0.48-0.52	76	91	127	244	522	1069	2226	3989	6526	9017	13284	14223	14672	12253	8920	6850	4015	2321	1368	909	679	534	388	316	234
	0.44-0.48	98	130	211	439	874	1913	3543	5840	8836	10600	14081	13225	12628	9426	6191	4500	2526	1312	753	423	369	274	208	145	133
	0.4-0.44	129	189	357	759	1458	3270	5226	7697	10157	10575	12061	10202	8500	5636	3452	2270	1216	663	407	236	176	144	103	88	75
	0.36-0.4	142	221	546	1250	2396	4902	6943	8652	9936	8903	8631	5987	4534	2705	1549	958	539	280	181	120	133	91	81	57	38
	0.32-0.36	152	334	912	2186	3870	6655	8057	8577	8079	6250	5122	3176	2092	1162	638	394	211	138	119	80	77	50	58	41	45
	0.28-0.32	285	617	1658	3627	5468	8115	8471	7424	5953	3848	2872	1496	905	500	297	242	143	118	98	60	57	57	42	29	36
	0.24-0.28	465	1178	2885	5471	6868	8420	7316	5550	3865	2380	1430	785	488	281	159	147	102	71	66	47	53	33	39	33	30
	0.2-0.24	880	2214	4803	7170	7692	7877	5666	3625	2283	1298	810	433	288	189	146	110	79	58	74	45	57	38	20	19	23
	0.16-0.2	1865	4060	7078	8336	7325	6091	3951	2274	1330	767	519	387	245	136	115	79	82	70	51	35	41	33	25	20	22
	0.12-0.16	4720	7838	9937	9175	6505	4868	2638	1592	871	539	459	242	181	132	96	77	60	38	37	24	19	14	26	24	23
	0.08-0.12	13678	14548	13371	9572	5697	3634	1962	1135	743	448	354	198	181	117	79	54	43	30	23	11	19	19	20	9	20
	0.04-0.08	42334	26793	18114	10406	5222	3159	1626	873	492	327	237	158	109	63	60	29	25	19	14	12	9	7	12	12	31
	0.0-0.04	391567	85888	36368	15653	6877	3708	1877	1109	652	386	304	213	168	113	84	85	63	54	48	39	48	38	40	37	77
R9.4.1 HG002 DeepMod2 Transformer	Bins	0.0-0.04	0.04-0.08	0.08-0.12	0.12-0.16	0.16-0.2	0.2-0.24	0.24-0.28	0.28-0.32	0.32-0.36	0.36-0.4	0.4-0.44	0.44-0.48	0.48-0.52	0.52-0.56	0.56-0.6	0.6-0.64	0.64-0.68	0.68-0.72	0.72-0.76	0.76-0.8	0.8-0.84	0.84-0.88	0.88-0.92	0.92-0.96	0.96-1.0
	0.96-1.0	23	15	16	17	17	25	29	43	54	56	109	130	245	342	390	683	1023	1498	2530	4143	9224	19904	51477	142612	594942
	0.92-0.96	25	24	29	35	36	39	58	70	103	142	211	260	390	558	697	1213	1906	3000	5455	9406	21955	45276	95306	183184	468196
	0.88-0.92	42	25	32	36	34	59	52	81	123	143	200	276	419	549	843	1458	2345	4232	8316	14372	30802	49421	71234	84561	112844
	0.84-0.88	32	31	26	29	35	49	56	82	124	173	248	303	487	740	1155	2323	4112	7616	13891	20685	35275	41007	43102	36152	35131
	0.8-0.84	43	36	37	45	43	64	66	90	143	197	291	456	757	1255	2095	4333	7512	12294	18634	22737	29594	26926	21874	15112	13102
	0.76-0.8	36	27	22	36	36	58	86	97	160	215	406	633	1238	2108	3553	6981	10841	15347	18632	19036	19663	14420	10030	6387	5774
	0.72-0.76	38	37	22	39	51	62	88	131	229	314	657	1116	2219	3784	5607	9967	12863	15088	15747	13315	11642	7271	4762	3180	3176
	0.68-0.72	51	33	39	52	52	79	127	187	327	541	1246	2029	3850	5706	7647	11592	12409	12659	11004	8160	6493	3942	2637	2007	2299
	0.64-0.68	35	23	36	47	58	106	137	292	577	1061	2234	3286	5533	7714	9083	11528	10805	9280	7280	4872	3854	2322	1852	1592	1781
	0.6-0.64	46	30	34	81	91	162	288	531	1120	1912	3768	5429	7794	9231	9376	10452	8843	6779	4787	3201	2599	1851	1570	1461	1662
	0.56-0.6	55	38	46	91	113	268	485	1084	2077	3369	5876	7976	10399	10804	10039	9816	7140	4953	3450	2380	1950	1496	1420	1370	1477
	0.52-0.56	73	77	68	138	258	506	1117	1987	3839	5725	9533	11310	13129	12372	10373	8736	5747	3917	2630	1705	1570	1253	1137	973	1085
	0.48-0.52	89	86	117	225	462	927	1986	3670	6064	8295	12416	13493	14066	12091	9037	7228	4506	2814	1791	1323	1133	832	757	713	732
	0.44-0.48	102	105	222	396	734	1793	3190	5355	8269	10089	13180	12877	12226	9510	6661	4958	2937	1776	1105	742	657	556	480	328	430
	0.4-0.44	144	180	337	701	1375	2997	4950	7233	9442	10090	11584	10005	8586	5884	3770	2711	1568	969	633	450	359	301	277	246	254
	0.36-0.4	168	215	506	1212	2258	4562	6581	8298	9442	8626	8342	6050	4720	2981	1790	1253	747	501	371	249	228	193	168	139	175
	0.32-0.36	164	323	870	2071	3630	6384	7709	8311	7793	6069	5137	3305	2292	1313	839	601	355	272	238	152	159	134	113	102	139
	0.28-0.32	311	601	1607	3451	5290	7869	8182	7214	5800	3870	2848	1636	1083	635	436	347	236	195	183	122	129	119	75	72	107
	0.24-0.28	490	1199	2831	5212	6638	8087	7170	5405	3870	2318	1603	944	608	394	276	222	160	143	115	87	96	77	88	59	70
	0.2-0.24	893	2256	4723	6984	7323	7387	5645	3585	2325	1362	916	584	413	299	221	196	149	114	111	80	94	60	58	41	78
	0.16-0.2	1908	4106	7004	7952	6964	5868	3775	2393	1426	818	648	415	378	265	153	158	124	103	81	81	88	54	54	50	71
	0.12-0.16	4895	7784	9676	8622	6140	4551	2743	1611	1050	663	551	399	304	238	165	149	97	78	61	56	61	55	53	62	71
	0.08-0.12	13942	14285	12900	8865	5378	3538	2020	1313	925	614	508	334	278	203	161	128	98	78	67	46	62	56	43	50	73
	0.04-0.08	42994	25909	17062	9648	5124	3213	1761	1122	786	501	423	307	244	172	134	118	100	83	75	54	46	59	43	69	96
	0.0-0.04	390499	82357	34935	15505	7433	4616	2547	1635	1249	817	704	475	453	310	269	250	189	175	195	131	158	119	136	132	207
R9.4.1 HG002 Guppy	Bins	0.0-0.04	0.04-0.08	0.08-0.12	0.12-0.16	0.16-0.2	0.2-0.24	0.24-0.28	0.28-0.32	0.32-0.36	0.36-0.4	0.4-0.44	0.44-0.48	0.48-0.52	0.52-0.56	0.56-0.6	0.6-0.64	0.64-0.68	0.68-0.72	0.72-0.76	0.76-0.8	0.8-0.84	0.84-0.88	0.88-0.92	0.92-0.96	0.96-1.0
	0.96-1.0	11	9	6	11	15	27	40	71	74	93	187	224	287	417	516	951	1085	1808	2760	4232	9428	20589	56363	153260	575974
	0.92-0.96	6	5	7	18	23	46	73	95	120	143	271	391	405	662	799	1437	1804	3063	5239	9191	22043	47341	103586	194018	445504
	0.88-0.92	2	5	5	9	23	51	57	99	95	147	282	322	370	700	831	1479	2158	4174	8076	14273	32057	52719	78378	87137	98008
	0.84-0.88	2	5	7	11	21	47	64	114	115	152	298	352	397	760	1086	2224	3968	7391	13633	20821	36780	44383	46980	35677	26784
	0.8-0.84	3	5	19	24	31	60	85	115	145	167	320	427	635	1149	1771	3989	7042	11627	18355	23571	32109	29811	23229	13856	8431
	0.76-0.8	1	10	11	27	35	50	84	142	147	221	406	643	1007	1917	3211	6393	10278	14718	19259	20078	22016	16024	10469	5194	2969
	0.72-0.76	1	9	17	30	31	67	104	156	218	297	606	1053	1875	3322	5076	9349	12542	15259	16706	14535	13234	8037	4648	2197	1507
	0.68-0.72	1	9	9	30	43	80	102	182	299	479	1098	1711	3258	5170	7226	11088	12687	13373	12354	9271	7427	4184	2157	1264	1163
	0.64-0.68	2	12	17	32	63	108	169	303	487	880	1844	2931	5064	7064	8563	11885	11787	10155	8488	5612	4164	2185	1263	806	1073
	0.6-0.64	3	11	30	51	97	181	294	547	925	1655	3369	4836	7478	8790	9643	11433	9900	7646	5669	3612	2470	1330	853	776	1010
	0.56-0.6	6	26	48	85	128	295	495	977	1812	2989	5403	7443	10405	10708	10684	11005	8512	5926	3905	2105	1643	925	623	691	876
	0.52-0.56	9	48	76	123	229	553	934	1922	3389	5152	8681	10439	13103	12510	10856	10032	6799	4442	2798	1531	1112	700	657	953	1615
	0.48-0.52	27	59	109	244	393	984	1781	3296	5417	7446	11107	11934	13604	11621	9239	7818	4977	3155	1873	1055	866	799	996	1788	3440
	0.44-0.48	34	90	193	406	753	1662	3034	4922	7262	8816	11648	11198	11491	8798	6466	5136	2993	1798	1127	811	949	977	1281	2182	3652
	0.4-0.44	54	129	285	701	1278	2752	4595	6451	8634	9077	10491	8909	8243	5649	3819	2864	1694	1118	814	653	809	799	922	1465	1919
	0.36-0.4	70	213	515	1114	2173	4162	6090	7437	8853	7972	8119	5984	4816	3049	1933	1524	871	708	587	392	546	455	416	544	540
	0.32-0.36	133	310	881	1991	3350	5838	7259	7735	7562	6012	5196	3467	2496	1531	922	802	431	438	308	238	303	231	189	153	162
	0.28-0.32	198	626	1609	3225	4821	7261	7884	7039	5876	4048	3162	2038	1156	773	505	437	293	239	170	148	128	67	70	59	77
	0.24-0.28	435	1164	2757	4957	6269	7943	6996	5411	4100	2524	1857	1008	617	447	279	245	174	111	103	81	55	39	36	39	52
	0.2-0.24	898	2311	4531	6752	7284	7494	5522	3779	2551	1402	1010	566	373	270	180	134	89	56	50	32	29	30	25	16	45
	0.16-0.2	2138	4036	6974	8076	7067	6224	3764	2372	1449	776	542	347	200	124	68	90	48	40	19	16	21	22	26	21	38
	0.12-0.16	5790	8104	9857	8867	6357	4633	2571	1401	737	400	320	202	110	100	50	39	27	21	14	10	19	8	13	20	25
	0.08-0.12	16678	14798	13020	8787	5055	3157	1558	849	443	242	230	119	85	54	45	36	20	23	7	13	5	8	11	15	34
	0.04-0.08	48398	26830	16343	8612	3983	2207	975	539	263	170	140	80	42	34	28	18	22	14	12	8	9	11	11	16	18
	0.0-0.04	379233	81126	29932	11269	4484	2578	1230	665	380	248	199	108	72	63	41	29	23	21	20	16	14	14	16	28	42
R9.4.1 HG002 Nanopolish	Bins	0.0-0.04	0.04-0.08	0.08-0.12	0.12-0.16	0.16-0.2	0.2-0.24	0.24-0.28	0.28-0.32	0.32-0.36	0.36-0.4	0.4-0.44	0.44-0.48	0.48-0.52	0.52-0.56	0.56-0.6	0.6-0.64	0.64-0.68	0.68-0.72	0.72-0.76	0.76-0.8	0.8-0.84	0.84-0.88	0.88-0.92	0.92-0.96	0.96-1.0
	0.96-1.0	60	40	50	32	64	68	58	90	132	122	240	348	478	638	882	1616	2192	3424	5562	9018	18536	36088	80316	187642	480128
	0.92-0.96	60	46	72	74	84	120	168	198	242	268	542	650	810	1250	1710	2848	4170	6464	10838	17646	35646	64586	122922	215180	348468
	0.88-0.92	70	46	46	60	76	116	128	172	224	240	450	580	862	1282	1672	3214	4886	7816	13094	20778	37090	55412	75326	81846	72828
	0.84-0.88	66	36	50	90	68	130	128	184	280	272	530	734	1084	1674	2410	4100	6598	10646	16952	24130	36140	40916	40270	31088	20412
	0.8-0.84	62	42	26	72	56	122	132	184	254	344	700	940	1580	2238	3366	6288	9268	14104	19176	23364	28062	24818	18784	11718	7530
	0.76-0.8	20	26	46	58	70	120	160	238	350	488	880	1236	2198	3334	4974	8174	11520	15112	18108	18470	17482	13194	8070	4952	3316
	0.72-0.76	28	34	40	56	88	124	158	326	450	748	1248	1952	3126	4646	6896	10238	12268	14182	14476	12364	10202	6360	3808	2564	1928
	0.68-0.72	40	36	44	54	80	164	234	372	586	1026	1822	2832	4374	6318	7978	11148	11626	11350	10382	7478	5576	3384	2246	1766	1578
	0.64-0.68	32	34	64	82	104	236	308	626	980	1536	2748	4098	5832	7592	8962	10502	9990	8558	6630	4498	3274	2124	1660	1424	1556
	0.6-0.64	62	26	82	110	170	336	580	960	1704	2476	4146	5854	7502	9028	9408	9498	7736	5984	4382	2910	2338	1724	1418	1272	1462
	0.56-0.6	76	68	134	212	310	602	918	1728	2860	4290	6780	8364	9626	10336	9218	8440	6258	4482	3270	2076	1664	1438	1286	1218	1198
	0.52-0.56	218	180	204	336	504	1060	1800	2970	4868	6764	9556	11196	11454	11350	9134	7926	5390	3636	2334	1572	1320	1130	1018	930	998
	0.48-0.52	410	260	402	604	880	1708	2790	4744	7000	8884	11926	12260	11996	10408	8290	6336	4150	2802	1918	1216	1098	874	826	810	822
	0.44-0.48	612	474	520	836	1332	2604	4302	6358	8398	10174	11874	11342	10256	8378	5772	4494	2824	1798	1228	836	716	624	546	468	642
	0.4-0.44	750	468	698	1132	1986	3842	5518	7916	9000	9558	10188	8604	7250	5316	3494	2618	1540	1098	654	456	382	396	326	300	308
	0.36-0.4	588	460	844	1596	2916	4902	6788	8294	8714	7926	7430	5530	4140	2866	1802	1310	794	466	336	304	222	180	144	138	152
	0.32-0.36	428	462	1186	2256	4060	6556	7538	7858	7208	5662	4812	3278	2232	1258	754	578	364	232	166	140	148	108	78	88	86
	0.28-0.32	480	724	1780	3830	5650	7602	7500	6762	5498	3708	2822	1748	1030	690	386	282	204	122	128	106	96	74	70	62	82
	0.24-0.28	588	1312	3104	5216	6868	7678	6584	5140	3632	2476	1650	912	530	320	218	178	110	92	94	58	70	64	48	44	66
	0.2-0.24	1066	2442	4994	7002	7216	7140	5048	3544	2192	1304	896	518	330	202	126	150	60	94	72	44	62	48	42	52	54
	0.16-0.2	2232	4430	7236	8126	6628	5570	3506	2134	1246	744	486	328	212	172	118	106	86	46	78	46	60	44	42	26	58
	0.12-0.16	6120	8652	10008	8716	5642	3924	2224	1298	732	502	312	196	134	84	88	54	80	54	34	40	40	30	44	38	54
	0.08-0.12	18038	15590	12366	7946	4306	2630	1472	856	522	322	248	176	134	112	50	54	36	24	38	24	36	46	28	32	40
	0.04-0.08	53420	25876	14272	7338	3472	1964	1014	662	378	244	214	154	90	86	48	46	48	36	22	22	12	14	28	28	46
	0.0-0.04	424862	62344	25056	11172	5296	3464	2056	1360	1000	750	732	606	526	478	410	422	362	338	350	312	378	330	346	474	740
R9.4.1 HG002 Rockfish	Bins	0.0-0.04	0.04-0.08	0.08-0.12	0.12-0.16	0.16-0.2	0.2-0.24	0.24-0.28	0.28-0.32	0.32-0.36	0.36-0.4	0.4-0.44	0.44-0.48	0.48-0.52	0.52-0.56	0.56-0.6	0.6-0.64	0.64-0.68	0.68-0.72	0.72-0.76	0.76-0.8	0.8-0.84	0.84-0.88	0.88-0.92	0.92-0.96	0.96-1.0
	0.96-1.0	125	52	46	42	32	45	40	58	69	62	97	116	140	222	237	416	514	719	1348	2208	5121	12400	37841	126113	641476
	0.92-0.96	313	118	83	85	69	77	90	95	115	126	165	189	279	314	399	667	1030	1754	3028	6043	15977	36542	84624	179824	505567
	0.88-0.92	254	94	76	76	84	72	91	88	150	149	192	228	280	401	566	918	1523	3158	6597	12474	28069	47779	71175	87304	120696
	0.84-0.88	202	61	77	61	68	73	107	90	112	139	181	260	392	541	801	1826	3346	6807	13100	20431	34638	41971	43644	37279	36654
	0.8-0.84	211	79	74	74	67	94	97	98	128	197	246	374	602	1002	1785	3887	7091	12054	18769	23494	30148	26849	21750	15073	13498
	0.76-0.8	145	69	62	57	65	65	93	88	131	196	301	542	1031	1866	3376	6851	11155	15557	19352	19234	19879	14075	9583	6250	5795
	0.72-0.76	161	70	57	67	67	78	109	109	189	263	548	968	2097	3643	5768	10333	13272	15811	16089	13144	10994	6719	4406	3182	3262
	0.68-0.72	163	61	61	55	67	84	89	161	300	470	1083	1969	3788	5712	8274	11989	13276	12732	10983	7540	5910	3398	2448	2053	2505
	0.64-0.68	162	72	50	74	50	99	126	244	512	944	2006	3350	5973	8003	9540	12034	10884	8892	6761	4410	3159	2001	1836	1825	2379
	0.6-0.64	174	58	85	80	99	180	250	485	1049	1909	3889	5653	8286	9740	9625	10599	8416	6072	4077	2577	2114	1760	1791	1771	2357
	0.56-0.6	175	75	79	76	113	229	438	1069	2092	3453	6442	8652	10917	11260	10073	9238	6444	4184	2811	1843	1719	1494	1640	1690	1965
	0.52-0.56	261	107	124	149	241	534	1024	2054	3990	6225	10271	12164	13793	12603	9888	8142	4905	3074	1974	1397	1339	1261	1228	1212	1301
	0.48-0.52	318	158	180	269	416	887	2034	3894	6467	9028	13457	14464	14441	12022	8366	6350	3553	2078	1370	997	979	845	797	754	732
	0.44-0.48	355	212	289	441	777	1871	3411	5867	8969	10861	14094	13393	12237	8929	5895	4135	2201	1225	768	573	564	455	439	407	309
	0.4-0.44	452	249	387	743	1449	3254	5342	7893	10156	10654	12088	9894	7962	5397	3200	2115	1197	692	455	327	301	265	193	193	193
	0.36-0.4	437	271	583	1333	2445	5089	7304	8990	9908	8562	8166	5843	3992	2490	1368	933	561	327	270	202	198	155	136	107	107
	0.32-0.36	421	399	1007	2337	4091	7120	8369	8609	7936	5839	4603	2751	1824	983	573	385	238	181	148	103	138	125	108	89	97
	0.28-0.32	645	701	1890	4080	5913	8518	8590	7248	5306	3403	2261	1196	758	455	286	247	149	133	120	87	99	82	70	91	86
	0.24-0.28	929	1423	3366	6015	7370	8591	6893	5039	3265	1758	1192	634	372	276	170	150	98	89	87	81	85	83	70	72	53
	0.2-0.24	1487	2747	5453	7840	8019	7424	4916	2974	1684	945	624	380	266	205	157	126	128	77	67	59	71	68	52	71	57
	0.16-0.2	2896	4995	8083	8604	6736	5347	2991	1644	973	566	438	324	258	211	142	116	83	77	74	65	70	70	64	51	60
	0.12-0.16	7142	9373	10330	8437	5367	3666	1814	1012	673	433	429	291	238	202	126	131	65	58	51	43	47	45	58	57	46
	0.08-0.12	19799	15848	12222	7403	3834	2304	1227	743	567	377	367	292	235	164	132	112	51	36	36	38	36	37	25	23	58
	0.04-0.08	57234	25462	13506	6329	2773	1664	825	521	392	288	244	195	137	125	69	59	42	28	30	22	34	25	32	27	80
	0.0-0.04	455895	54981	18248	6625	2682	1400	779	492	405	265	222	174	176	140	117	125	117	110	133	127	166	188	278	407	1268
R9.4.1 HG003 DeepMod2 BiLSTM	Bins	0.0-0.04	0.04-0.08	0.08-0.12	0.12-0.16	0.16-0.2	0.2-0.24	0.24-0.28	0.28-0.32	0.32-0.36	0.36-0.4	0.4-0.44	0.44-0.48	0.48-0.52	0.52-0.56	0.56-0.6	0.6-0.64	0.64-0.68	0.68-0.72	0.72-0.76	0.76-0.8	0.8-0.84	0.84-0.88	0.88-0.92	0.92-0.96	0.96-1.0
	0.96-1.0	0	2	7	5	7	4	14	8	17	28	34	58	98	136	221	390	544	819	1432	2439	5108	10902	28428	89728	338051
	0.92-0.96	1	8	6	15	5	12	19	26	35	60	113	165	246	369	559	929	1438	2301	4086	6918	15019	31574	71894	167398	377117
	0.88-0.92	7	8	11	12	10	20	23	45	58	87	112	167	258	407	570	1085	1551	2766	4898	8483	18736	34970	61071	90185	101755
	0.84-0.88	4	4	6	19	22	19	26	48	67	83	159	204	327	575	942	1626	2725	4784	7843	12853	23672	34802	44321	44540	32347
	0.8-0.84	8	18	24	15	34	48	39	80	136	199	287	444	867	1477	2376	4386	6258	9177	13216	17271	25163	29021	28319	21338	12797
	0.76-0.8	10	17	24	30	48	46	97	116	177	279	518	904	1664	2876	4554	7638	10006	13278	16312	18211	22221	20693	16369	11216	6439
	0.72-0.76	8	19	19	39	35	55	93	160	280	471	877	1665	2642	4773	6685	10288	12400	14827	16490	16508	17355	14477	10637	7170	4346
	0.68-0.72	16	29	32	43	70	96	189	316	526	849	1557	2666	3980	6499	8216	11610	13006	14452	14663	13925	14299	11632	9043	5828	3165
	0.64-0.68	16	20	36	47	75	183	328	581	941	1494	2558	4024	5583	7824	9412	12173	12585	13298	13276	12304	12743	10507	7642	4678	2290
	0.6-0.64	19	41	56	90	171	349	606	1053	1538	2197	3755	5214	6896	8991	10044	11907	11570	11958	11568	10481	10260	7890	5171	2891	1364
	0.56-0.6	20	46	73	114	244	531	913	1493	2249	3194	4886	6448	8012	9796	9941	11547	10782	10546	9479	8048	6871	4661	2778	1473	651
	0.52-0.56	40	39	98	173	355	776	1258	2132	3117	4218	6381	7946	8930	10339	10224	11037	9710	8814	7207	5540	4084	2444	1419	784	391
	0.48-0.52	38	70	125	264	585	1221	1854	2952	4266	5584	8378	9581	10367	11367	10624	10263	8371	6807	4955	3366	2379	1341	740	439	229
	0.44-0.48	44	79	196	440	809	1749	2617	4001	5500	7128	9700	11043	11273	11463	9573	8905	6505	4733	3123	2055	1440	768	488	317	190
	0.4-0.44	77	143	287	690	1325	2484	3732	5417	7078	8310	10842	10823	10326	9716	7643	6596	4541	3228	2186	1406	931	593	323	181	102
	0.36-0.4	105	250	591	1250	2221	3771	5334	6877	8325	8946	10537	9690	8332	7087	5303	4518	3237	2248	1556	1074	721	445	239	140	79
	0.32-0.36	222	536	1212	2320	3767	5985	7072	8588	9472	9080	9721	8140	6421	5163	3869	3072	2194	1649	1163	746	473	279	147	97	49
	0.28-0.32	387	937	2209	4023	5676	8220	8802	9655	9590	8426	8092	6356	4785	3676	2675	2128	1452	1048	678	424	269	140	95	50	25
	0.24-0.28	543	1536	3361	5537	7235	9310	9695	9709	8932	7530	6589	5026	3653	2866	1921	1504	925	573	352	221	131	98	54	41	27
	0.2-0.24	750	2171	4593	7253	8560	10407	9985	9356	8331	6699	5757	4252	2855	2176	1325	913	536	298	184	114	84	52	26	31	25
	0.16-0.2	1256	3492	6575	9336	9796	11165	9739	9236	7643	5884	4847	3362	2067	1367	763	518	272	176	93	63	51	37	28	11	12
	0.12-0.16	2280	5939	9527	11490	10849	11249	9517	7920	5980	4127	3117	1867	1098	658	355	231	129	91	48	42	30	22	20	11	9
	0.08-0.12	5721	10486	14145	14798	12405	11372	7957	5656	3693	2324	1502	868	500	283	196	126	73	56	30	26	25	17	11	7	8
	0.04-0.08	20416	24372	23901	19740	13857	10210	5890	3641	2046	1160	751	422	242	146	90	65	54	36	24	21	24	11	12	9	17
	0.0-0.04	309402	145385	73856	38902	19653	11864	6116	3427	1997	1193	821	509	323	227	175	133	85	84	75	65	61	44	44	48	67
R9.4.1 HG003 DeepMod2 Transformer	Bins	0.0-0.04	0.04-0.08	0.08-0.12	0.12-0.16	0.16-0.2	0.2-0.24	0.24-0.28	0.28-0.32	0.32-0.36	0.36-0.4	0.4-0.44	0.44-0.48	0.48-0.52	0.52-0.56	0.56-0.6	0.6-0.64	0.64-0.68	0.68-0.72	0.72-0.76	0.76-0.8	0.8-0.84	0.84-0.88	0.88-0.92	0.92-0.96	0.96-1.0
	0.96-1.0	1	0	7	8	6	5	5	16	12	25	22	34	51	96	129	217	301	494	858	1575	3565	8107	22508	76472	363966
	0.92-0.96	2	9	7	13	11	15	15	17	28	46	82	98	144	234	327	563	894	1570	2668	4829	11628	25264	60175	147562	424112
	0.88-0.92	6	5	12	23	10	31	28	39	42	67	90	132	192	263	409	692	1131	1994	3680	6870	15616	30258	54541	85459	125705
	0.84-0.88	8	5	15	12	20	24	19	41	54	65	116	161	232	441	662	1288	2207	3777	6660	11023	20960	31333	41556	45761	45578
	0.8-0.84	11	16	17	23	22	37	51	63	83	148	197	401	656	1180	2018	3693	5494	8197	11681	15669	23306	27167	27931	24061	20876
	0.76-0.8	6	17	28	26	37	49	77	105	122	202	403	751	1318	2562	3825	6787	8998	12050	15012	17083	21015	20498	17411	13813	11548
	0.72-0.76	12	15	18	23	34	43	91	129	231	366	776	1411	2431	4209	5955	9154	11247	13820	15468	15678	16900	14793	11990	9447	8078
	0.68-0.72	24	32	31	32	56	79	117	259	413	753	1291	2268	3650	5742	7436	10432	11961	13558	14004	13594	14282	12366	10153	7773	6401
	0.64-0.68	14	28	30	40	72	183	263	513	840	1274	2307	3599	5003	7159	8555	11175	11761	12653	12946	12094	12812	11086	8922	6288	5001
	0.6-0.64	27	31	74	70	148	335	576	929	1411	1997	3368	4764	6291	8276	9101	11108	10983	11679	11320	10481	10623	8489	6298	4340	3361
	0.56-0.6	29	43	77	121	241	508	821	1402	2092	2870	4579	5907	7468	8969	9366	10738	10327	10226	9477	8181	7438	5562	3767	2545	2042
	0.52-0.56	34	55	95	193	334	770	1184	2005	2883	3817	5912	7389	8333	9730	9568	10516	9557	8624	7528	5775	4771	3175	2219	1577	1412
	0.48-0.52	38	65	127	269	581	1122	1885	2729	3999	5265	7778	9063	9773	10651	10024	9919	8366	6933	5374	3883	3070	1889	1361	1024	978
	0.44-0.48	50	83	192	448	818	1657	2557	3747	5236	6639	9294	10291	10789	10716	9290	8821	6581	5053	3672	2479	1948	1298	929	764	787
	0.4-0.44	87	144	319	671	1314	2486	3528	5194	6728	7844	10087	10418	9818	9389	7408	6518	4769	3670	2592	1856	1403	965	678	563	531
	0.36-0.4	116	265	608	1288	2225	3722	5029	6679	7830	8497	9921	9266	7987	6885	5264	4703	3216	2671	1949	1408	1082	757	543	492	473
	0.32-0.36	218	513	1303	2439	3699	5710	6882	8246	8890	8743	9063	7941	6210	5128	3866	3303	2432	1923	1511	1011	777	556	394	341	338
	0.28-0.32	388	1024	2301	4138	5570	8013	8555	9222	8903	7897	7742	6140	4689	3821	2835	2401	1688	1350	915	634	498	341	299	220	234
	0.24-0.28	577	1627	3524	5576	7168	9093	9150	9287	8472	6880	6419	4994	3596	3059	2063	1700	1167	867	622	387	320	231	196	182	212
	0.2-0.24	828	2296	4906	7212	8359	10128	9537	8796	7815	6318	5605	4146	3019	2323	1534	1164	772	486	349	263	218	202	149	142	166
	0.16-0.2	1354	3831	6869	9283	9561	10661	9291	8537	7295	5608	4681	3322	2200	1575	984	798	459	338	296	186	157	129	110	124	140
	0.12-0.16	2636	6416	9865	11102	10496	10698	8815	7340	5642	4018	3177	2006	1250	904	522	408	288	235	173	134	112	122	78	84	85
	0.08-0.12	6469	11067	14259	14275	11792	10456	7469	5263	3537	2232	1619	1034	665	488	346	270	226	170	157	98	84	83	70	55	101
	0.04-0.08	22556	25027	23302	18487	12468	9207	5428	3400	2077	1338	1001	673	452	356	246	208	166	142	105	98	107	83	65	66	99
	0.0-0.04	332739	135415	64592	33375	17143	10740	5872	3870	2563	1696	1336	983	747	594	436	393	326	270	248	196	221	203	164	185	249
R9.4.1 HG003 Guppy	Bins	0.0-0.04	0.04-0.08	0.08-0.12	0.12-0.16	0.16-0.2	0.2-0.24	0.24-0.28	0.28-0.32	0.32-0.36	0.36-0.4	0.4-0.44	0.44-0.48	0.48-0.52	0.52-0.56	0.56-0.6	0.6-0.64	0.64-0.68	0.68-0.72	0.72-0.76	0.76-0.8	0.8-0.84	0.84-0.88	0.88-0.92	0.92-0.96	0.96-1.0
	0.96-1.0	2	2	0	0	1	1	3	3	5	5	11	19	23	42	43	121	171	268	449	807	2076	5350	19249	78279	371401
	0.92-0.96	1	1	1	0	1	3	2	6	2	14	18	22	53	80	114	195	321	582	1110	2201	6254	17551	52923	153659	444949
	0.88-0.92	0	1	2	2	2	1	8	6	13	9	23	30	42	94	121	279	496	938	1905	4086	11638	26673	56382	95497	128789
	0.84-0.88	0	0	0	1	2	3	2	5	16	17	32	37	85	165	298	690	1316	2622	4778	8620	19026	31730	47378	51802	43184
	0.8-0.84	2	2	0	0	3	3	6	16	23	42	64	125	280	626	1152	2451	4111	6647	10272	14323	24305	30627	33188	26974	17475
	0.76-0.8	1	1	1	3	4	5	13	28	39	70	153	302	723	1428	2514	4957	7670	10740	14577	17396	24162	24328	21607	14570	8169
	0.72-0.76	0	0	4	2	3	12	21	34	97	153	363	728	1516	2785	4250	7440	10126	12998	15990	16864	20547	18429	15096	9458	5158
	0.68-0.72	4	2	3	2	8	33	50	102	233	381	820	1336	2611	4179	5764	9154	11044	13195	15142	15051	17031	15326	12378	8132	4406
	0.64-0.68	2	1	7	5	26	69	163	226	527	833	1575	2298	3834	5494	6957	9977	11478	12788	13876	13544	15230	13492	11206	6968	3795
	0.6-0.64	0	4	15	29	76	187	357	603	1000	1399	2374	3324	5123	6540	7935	10426	11127	12054	12318	11800	12909	10712	8082	4738	2621
	0.56-0.6	2	7	20	51	120	331	587	948	1511	2096	3345	4477	6186	7328	8265	10439	10969	11250	10920	9819	9785	7121	4630	2702	1600
	0.52-0.56	4	10	35	112	218	461	907	1322	2094	2845	4361	5353	7124	8310	8867	10660	10583	10174	9298	7511	6713	4332	2565	1669	1610
	0.48-0.52	1	26	56	163	349	772	1230	1919	2816	3724	5493	6641	8420	9147	9346	10665	9760	8725	7356	5454	4421	2701	1879	1856	2849
	0.44-0.48	3	27	99	272	523	1094	1756	2654	3811	4767	6768	7801	9280	9586	9068	9678	8156	6703	5388	3792	3075	2047	1632	2158	3487
	0.4-0.44	19	54	177	480	818	1717	2613	3661	5005	5842	7981	8378	9249	9021	8118	8101	6234	5052	4015	2768	2428	1650	1421	1627	1980
	0.36-0.4	36	130	396	905	1531	2872	3830	4925	6287	6730	8691	8291	8497	7634	6316	6021	4665	3777	2994	2110	1892	1284	956	844	793
	0.32-0.36	113	305	898	1724	2772	4385	5328	6552	7742	7694	8659	7943	7521	6118	4796	4757	3484	2934	2233	1606	1321	801	554	406	269
	0.28-0.32	207	608	1709	3002	4254	6263	7132	7673	8427	7697	8248	6635	5976	4920	3862	3612	2584	2018	1516	1033	813	449	285	193	119
	0.24-0.28	357	1029	2546	4258	5484	7449	8071	8109	8258	7351	7409	5964	5067	3978	3035	2573	1831	1304	957	586	495	287	164	126	97
	0.2-0.24	596	1621	3574	5384	6621	8523	8555	8270	8045	6823	6737	5298	4450	3366	2299	1966	1298	939	596	377	353	191	97	85	73
	0.16-0.2	1064	2684	5190	7206	7969	9493	8959	8259	7676	6336	6063	4435	3430	2519	1701	1343	872	628	447	266	218	152	84	75	55
	0.12-0.16	2092	4586	7618	9376	9220	10089	8802	7886	6647	4908	4429	2930	2150	1576	1032	821	550	387	270	150	147	82	55	46	43
	0.08-0.12	4916	8382	12110	12725	11211	10794	8195	6441	4845	3380	2631	1755	1088	844	545	443	303	210	170	106	90	47	24	28	28
	0.04-0.08	16006	20585	22492	18971	13663	11033	7201	4910	3273	2053	1697	1157	742	608	336	324	188	154	78	73	60	42	15	21	23
	0.0-0.04	221721	136323	84583	49049	27759	19924	11769	8114	5392	3648	3170	2132	1372	1208	739	683	451	363	281	148	165	83	70	48	51
R9.4.1 HG003 Nanopolish	Bins	0.0-0.04	0.04-0.08	0.08-0.12	0.12-0.16	0.16-0.2	0.2-0.24	0.24-0.28	0.28-0.32	0.32-0.36	0.36-0.4	0.4-0.44	0.44-0.48	0.48-0.52	0.52-0.56	0.56-0.6	0.6-0.64	0.64-0.68	0.68-0.72	0.72-0.76	0.76-0.8	0.8-0.84	0.84-0.88	0.88-0.92	0.92-0.96	0.96-1.0
	0.96-1.0	32	24	28	28	12	28	28	46	48	78	120	114	168	252	388	666	838	1420	2238	3674	7312	13974	33082	87922	325130
	0.92-0.96	60	32	38	44	34	46	76	94	102	148	232	290	432	592	906	1458	2030	3424	5532	8730	18082	35270	77678	168116	355998
	0.88-0.92	26	32	26	36	52	62	88	108	140	182	228	378	476	668	954	1572	2646	3890	6516	10680	20842	37486	62300	85872	90576
	0.84-0.88	16	22	16	46	28	54	90	134	158	220	276	502	732	1014	1424	2690	4086	6004	9346	14310	23942	34356	42434	40176	28100
	0.8-0.84	24	26	28	32	60	96	114	188	260	352	622	916	1484	2254	3366	5522	7192	10050	13512	17250	23566	26874	25844	18546	12106
	0.76-0.8	52	38	30	58	82	136	182	292	440	624	1134	1730	2642	3954	5474	8342	10328	12902	15494	17252	20118	18522	14586	9694	6928
	0.72-0.76	58	36	56	86	124	158	292	462	706	978	1784	2616	4038	5818	7672	10272	11788	13560	14930	15030	15658	12528	9376	6232	5094
	0.68-0.72	60	62	72	132	178	246	368	702	1014	1522	2576	3634	5296	7112	8712	10826	11882	12606	13368	12676	12638	10558	8052	5372	4016
	0.64-0.68	60	92	94	172	328	486	742	1044	1596	2338	3542	4930	6522	8184	9100	11004	11272	11636	11846	11162	11448	9658	7224	4312	2974
	0.6-0.64	92	96	142	272	404	800	1178	1670	2274	3058	4644	5972	7174	8864	8932	10310	10382	10494	10272	9640	9386	7190	4894	2966	1966
	0.56-0.6	148	136	194	442	648	1152	1622	2266	3178	4056	5574	6776	7934	8772	8930	10252	9644	8958	8486	7184	6344	4312	2694	1572	1080
	0.52-0.56	186	160	310	514	786	1488	2174	3034	3970	5130	6566	7814	8666	9134	8956	9144	8544	7658	6404	4840	4064	2290	1510	984	814
	0.48-0.52	272	234	400	780	1220	2108	2748	4044	5148	6174	8028	8796	9806	9500	8636	8720	7424	5736	4674	3106	2376	1498	1002	734	746
	0.44-0.48	392	272	606	1104	1684	2730	3610	4836	6082	7472	9104	9736	9814	9540	7960	7540	5652	4286	3136	2028	1530	1014	776	634	678
	0.4-0.44	490	398	794	1498	2298	3968	4486	6220	7402	8162	9620	9306	8786	7992	6574	5536	3984	2912	2004	1336	1112	736	540	430	430
	0.36-0.4	702	686	1360	2300	3478	4996	5990	7306	8108	8470	9272	8136	6928	6132	4368	3798	2720	1992	1590	1102	762	476	300	252	234
	0.32-0.36	1332	1168	2242	3738	4932	6676	7408	8462	8870	8214	8154	6528	5576	4218	3356	2682	1922	1488	992	738	556	278	250	160	152
	0.28-0.32	1982	2020	3710	5702	6966	8236	8558	8800	8388	7292	6484	5144	3992	3106	2146	1724	1330	886	668	414	330	212	110	100	94
	0.24-0.28	2404	2766	5158	6992	8146	9546	9102	8330	7600	6030	5364	4020	2972	2072	1648	1228	842	566	378	214	188	132	80	72	68
	0.2-0.24	2642	3950	6606	8880	9444	9874	9004	7878	6618	5280	4526	3152	2302	1654	1028	854	448	304	176	130	116	86	60	42	64
	0.16-0.2	3598	5866	8940	10680	10046	10140	8616	7320	5934	4450	3604	2436	1586	1004	624	454	240	150	114	76	66	62	42	24	38
	0.12-0.16	5412	8946	11558	11980	10700	9786	7440	5954	4484	2924	2180	1262	910	496	308	216	114	82	60	40	40	30	18	28	32
	0.08-0.12	11142	14368	15552	13820	10776	8390	5662	3768	2392	1534	980	616	278	204	120	112	68	52	44	16	14	22	16	28	34
	0.04-0.08	36232	28152	22112	14884	9158	5932	3312	1790	1140	562	402	204	170	110	66	66	52	26	36	12	20	20	24	22	48
	0.0-0.04	433328	91344	39874	18514	8964	5614	3170	1940	1370	926	810	670	608	526	400	392	372	324	326	332	300	348	390	412	650
R9.4.1 HG003 Rockfish	Bins	0.0-0.04	0.04-0.08	0.08-0.12	0.12-0.16	0.16-0.2	0.2-0.24	0.24-0.28	0.28-0.32	0.32-0.36	0.36-0.4	0.4-0.44	0.44-0.48	0.48-0.52	0.52-0.56	0.56-0.6	0.6-0.64	0.64-0.68	0.68-0.72	0.72-0.76	0.76-0.8	0.8-0.84	0.84-0.88	0.88-0.92	0.92-0.96	0.96-1.0
	0.96-1.0	16	10	9	8	10	14	11	20	19	18	34	45	59	75	99	171	231	364	600	1047	2262	5229	15346	61816	390930
	0.92-0.96	66	36	29	44	33	39	46	55	56	75	83	131	143	255	298	506	724	1167	1933	3612	8411	19860	50589	137997	454150
	0.88-0.92	119	52	45	45	42	48	50	79	56	94	119	128	208	276	357	613	942	1592	3043	5850	13471	27591	53010	87797	131670
	0.84-0.88	91	36	34	35	46	53	42	53	74	75	117	167	230	419	619	1225	2002	3452	5978	10201	19956	31091	42130	47376	46521
	0.8-0.84	85	67	56	49	43	73	60	82	129	140	292	427	652	1225	2054	3753	5403	8036	10885	15119	23224	27284	28389	24827	20663
	0.76-0.8	91	60	55	53	67	98	123	121	154	240	438	793	1444	2737	4241	7041	9070	11945	14268	16759	20981	20121	17407	13731	11702
	0.72-0.76	105	66	61	60	87	111	130	171	268	450	846	1513	2668	4578	6422	9634	11440	13595	14988	15351	16673	14163	11573	9072	8306
	0.68-0.72	131	68	71	72	95	138	249	278	532	776	1501	2586	3994	6302	8089	10971	11867	13310	13494	13075	13610	11783	9854	7435	6433
	0.64-0.68	130	90	81	84	135	227	372	585	978	1502	2724	4029	5675	7799	8941	11258	11622	12215	12181	11651	12344	10843	8468	5952	4722
	0.6-0.64	170	89	90	135	233	414	708	1166	1601	2262	3888	5266	6883	8849	9302	11053	10734	11008	10766	10158	9988	8308	5864	4098	3041
	0.56-0.6	192	109	112	205	305	659	1118	1591	2371	3097	5108	6611	7923	9447	9472	10425	10014	9693	9023	7980	6974	5009	3389	2273	1702
	0.52-0.56	153	138	177	269	485	956	1458	2276	3220	4278	6640	7994	8811	9897	9545	10206	8935	8222	6912	5280	4352	2850	1912	1447	1039
	0.48-0.52	228	140	212	421	731	1463	2122	3207	4321	5829	8417	9693	10234	10991	9663	9536	7681	6412	4809	3337	2517	1562	1109	853	679
	0.44-0.48	219	187	344	628	1112	2012	2927	4145	5720	7326	9996	11028	11097	10738	8968	8033	5769	4418	3001	2028	1546	1081	743	589	477
	0.4-0.44	269	255	488	1009	1581	2938	4204	5883	7199	8492	10688	10742	9807	9070	6859	5758	4062	2982	2119	1435	1139	776	551	386	287
	0.36-0.4	348	421	859	1743	2738	4393	5572	7196	8371	8968	10098	9305	7747	6405	4789	3982	2817	2163	1544	1133	847	532	360	289	251
	0.32-0.36	563	811	1701	3118	4396	6497	7522	8771	9299	8777	9000	7563	5717	4540	3281	2738	1967	1576	1223	827	586	376	232	214	140
	0.28-0.32	956	1486	3065	5179	6558	8783	8991	9327	8934	7628	7169	5603	4100	3326	2337	1871	1395	1008	718	476	323	200	171	113	103
	0.24-0.28	1176	2317	4709	6826	7905	9663	9537	9173	8197	6488	5772	4282	3128	2427	1680	1333	859	579	376	296	218	171	102	93	66
	0.2-0.24	1626	3477	6296	8609	9150	10540	9183	8615	7301	5640	4954	3581	2509	1704	1109	840	485	320	219	170	114	92	69	69	62
	0.16-0.2	2510	5507	8865	10665	9960	10339	9045	8033	6664	4936	3906	2603	1674	1036	617	452	252	199	143	99	93	68	55	45	35
	0.12-0.16	4523	8861	11620	12193	10412	10203	8074	6690	4708	3286	2362	1340	738	493	271	245	146	87	94	65	47	44	36	34	29
	0.08-0.12	10186	14540	15797	14444	10857	9198	6180	4180	2446	1523	1017	566	368	273	145	135	70	74	62	46	37	35	36	31	34
	0.04-0.08	33191	28916	23285	16460	9795	6422	3532	2044	1181	639	494	297	209	146	106	88	69	40	32	35	34	28	25	30	77
	0.0-0.04	431209	101867	40580	17998	8162	4659	2503	1455	968	646	536	355	262	246	160	164	140	149	151	154	183	188	274	446	1247
R9.4.1 HG004 DeepMod2 BiLSTM	Bins	0.0-0.04	0.04-0.08	0.08-0.12	0.12-0.16	0.16-0.2	0.2-0.24	0.24-0.28	0.28-0.32	0.32-0.36	0.36-0.4	0.4-0.44	0.44-0.48	0.48-0.52	0.52-0.56	0.56-0.6	0.6-0.64	0.64-0.68	0.68-0.72	0.72-0.76	0.76-0.8	0.8-0.84	0.84-0.88	0.88-0.92	0.92-0.96	0.96-1.0
	0.96-1.0	2	6	10	7	11	13	13	20	19	31	59	84	122	225	299	523	761	1305	2129	3495	7334	15921	39754	124088	443073
	0.92-0.96	0	3	13	5	10	15	15	34	39	58	108	161	264	351	524	901	1365	2354	3875	6596	14240	30711	71562	168059	373938
	0.88-0.92	10	8	8	10	25	24	35	27	52	84	109	157	233	360	544	850	1287	2306	3985	7456	16927	33839	63138	99045	113324
	0.84-0.88	8	10	10	22	19	27	27	60	66	86	157	187	277	411	607	1035	1652	3076	5826	10998	22675	38017	53644	58869	44338
	0.8-0.84	14	23	21	26	33	44	50	56	97	118	202	279	385	620	887	1614	2722	5141	9386	15664	27436	37230	41624	34967	20561
	0.76-0.8	12	26	18	29	32	33	49	69	97	162	287	386	627	1197	1689	3058	4870	8245	13382	19041	28390	31452	28801	20453	10320
	0.72-0.76	15	16	17	24	31	42	68	81	155	268	481	888	1412	2515	3511	5921	8351	12206	16869	20705	25282	23464	18367	11517	5406
	0.68-0.72	24	19	21	31	39	54	89	127	240	410	841	1597	2597	4522	6206	9233	11624	15212	18050	19124	20089	15487	10570	6101	2673
	0.64-0.68	15	23	22	24	32	66	107	179	299	600	1337	2387	3779	6001	7778	11470	13321	15847	16622	15382	14222	9666	5995	3170	1424
	0.6-0.64	26	21	27	39	43	88	137	262	505	940	2065	3446	5092	7855	9551	12780	13865	14753	13945	11361	9202	5695	3473	1781	777
	0.56-0.6	22	31	33	39	50	132	236	431	876	1541	3073	4787	6680	9214	10354	12788	12667	12187	10585	7522	5761	3359	1932	994	481
	0.52-0.56	33	35	36	50	109	205	371	746	1416	2460	4551	6787	8680	10775	11090	12584	10892	9588	7295	4943	3556	1919	1088	538	294
	0.48-0.52	39	29	76	127	235	448	756	1396	2385	3890	6750	9025	10427	12007	11107	11219	8688	6720	4686	3027	2103	1120	667	342	181
	0.44-0.48	28	57	116	240	416	860	1336	2286	3741	5641	8765	10471	11301	11875	9952	8912	6209	4345	2821	1627	1074	581	347	213	97
	0.4-0.44	51	88	219	468	749	1436	2154	3493	5328	6900	9736	10876	10553	9987	7725	6511	4183	2601	1569	902	630	357	204	145	75
	0.36-0.4	77	162	346	753	1242	2185	3263	5101	6747	8117	10334	10225	9125	7728	5347	3987	2398	1451	894	508	324	197	152	93	43
	0.32-0.36	104	229	575	1257	1962	3309	4650	6698	8183	8919	10108	9135	7019	5643	3526	2594	1448	869	508	270	193	126	92	54	36
	0.28-0.32	161	481	1079	2092	3063	4924	6500	8018	9011	8809	9011	7295	5263	3839	2392	1522	823	479	282	166	143	88	62	42	25
	0.24-0.28	371	1000	2078	3418	4650	7017	8173	8998	8930	7926	7431	5110	3533	2345	1303	845	478	253	160	100	83	57	41	15	21
	0.2-0.24	743	1977	3813	5713	6807	9077	9218	9002	7847	6013	4896	3186	2006	1223	679	408	243	154	102	59	57	39	22	20	9
	0.16-0.2	1313	3473	5755	8004	8883	10269	8811	7567	5820	3818	2844	1609	943	582	350	212	109	98	52	38	35	22	20	15	10
	0.12-0.16	2663	5721	8640	10394	10082	10115	7397	5420	3571	2175	1454	784	496	266	155	121	67	59	27	18	22	13	18	13	16
	0.08-0.12	6082	10314	12696	12704	10013	8575	5345	3348	2088	1220	746	455	308	189	105	80	48	39	25	26	23	19	13	12	12
	0.04-0.08	21431	23139	20143	15251	9750	6851	3815	2281	1347	755	538	324	190	119	82	71	38	22	23	16	12	11	10	9	10
	0.0-0.04	264248	129333	62963	32753	16562	9936	5155	2889	1664	1043	731	517	367	249	147	155	102	92	57	53	62	52	57	54	80
R9.4.1 HG004 DeepMod2 Transformer	Bins	0.0-0.04	0.04-0.08	0.08-0.12	0.12-0.16	0.16-0.2	0.2-0.24	0.24-0.28	0.28-0.32	0.32-0.36	0.36-0.4	0.4-0.44	0.44-0.48	0.48-0.52	0.52-0.56	0.56-0.6	0.6-0.64	0.64-0.68	0.68-0.72	0.72-0.76	0.76-0.8	0.8-0.84	0.84-0.88	0.88-0.92	0.92-0.96	0.96-1.0
	0.96-1.0	3	5	11	8	11	10	9	15	26	24	45	70	89	144	177	315	457	771	1381	2390	5429	12162	33061	107225	475466
	0.92-0.96	1	4	15	11	14	9	21	21	35	52	70	108	150	227	328	649	880	1581	2717	4882	11245	24910	60606	150609	416056
	0.88-0.92	4	11	18	18	18	24	26	34	49	66	85	134	160	229	382	620	908	1639	2980	5963	14338	29465	57145	92424	137103
	0.84-0.88	5	11	11	22	20	27	29	44	42	82	103	136	214	259	408	753	1246	2401	4796	9397	20177	34300	49922	58833	58866
	0.8-0.84	17	23	19	22	24	31	46	47	70	80	150	204	294	474	733	1224	2238	4228	8149	13767	25499	34540	40185	37134	30002
	0.76-0.8	12	20	32	14	25	30	37	54	74	97	207	315	528	945	1430	2600	4175	7322	11935	17634	26921	29755	28773	23153	16637
	0.72-0.76	11	17	13	22	40	37	49	75	98	203	389	717	1206	2228	3324	5223	7355	11050	15517	19286	24472	23222	19467	14017	9574
	0.68-0.72	20	21	25	24	43	65	76	111	186	351	758	1421	2317	4104	5623	8457	10667	13989	17056	18364	19754	16019	11887	8178	5464
	0.64-0.68	20	21	29	33	44	53	108	150	272	519	1185	2139	3514	5545	7343	10500	12380	14868	15949	15019	14471	10449	7147	4756	3254
	0.6-0.64	25	26	37	38	50	69	144	236	462	907	1810	3236	4778	7342	8967	11922	13085	14188	13426	11437	9706	6368	4353	2958	2159
	0.56-0.6	20	29	43	49	60	104	205	425	793	1483	2857	4573	6185	8678	9783	12144	12116	11780	10404	7794	6293	4056	2673	1761	1467
	0.52-0.56	27	48	42	55	116	174	379	683	1311	2363	4455	6464	8266	10330	10640	12093	10486	9212	7328	5267	4078	2513	1684	1091	936
	0.48-0.52	38	34	81	120	223	410	741	1374	2380	3734	6482	8512	10058	11549	10643	10797	8524	6875	4907	3347	2526	1587	1107	781	620
	0.44-0.48	28	47	124	246	427	859	1331	2281	3642	5520	8454	9948	10940	11272	9701	8645	6169	4527	3155	1993	1432	958	653	500	459
	0.4-0.44	54	110	226	495	780	1379	2179	3323	5180	6875	9481	10395	10129	9636	7628	6240	4242	2828	1850	1194	905	586	465	397	363
	0.36-0.4	86	182	369	818	1226	2242	3186	5038	6659	8034	10006	9724	8666	7363	5269	4056	2588	1631	1129	702	597	418	305	267	238
	0.32-0.36	112	264	645	1270	1999	3377	4704	6588	8072	8707	9840	8501	6756	5411	3551	2576	1612	1014	701	487	381	292	239	179	229
	0.28-0.32	189	552	1169	2173	3074	5088	6427	7835	8813	8525	8621	6866	4940	3620	2443	1739	1039	710	477	324	272	219	173	149	133
	0.24-0.28	411	1069	2321	3557	4766	7067	8025	8665	8575	7586	6895	4924	3505	2252	1452	998	607	476	298	227	168	168	116	93	115
	0.2-0.24	882	2229	4039	5932	6846	9026	8915	8784	7259	5646	4606	2990	1933	1313	809	562	377	302	207	174	129	102	91	81	79
	0.16-0.2	1554	3965	6085	8069	8886	9850	8581	6993	5326	3609	2596	1582	1055	693	431	325	233	182	155	118	87	83	70	60	64
	0.12-0.16	3121	6261	9171	10596	9672	9379	6931	4935	3142	2019	1439	875	527	409	230	232	158	116	105	89	62	56	56	56	70
	0.08-0.12	7137	11294	13071	12070	9371	7645	4742	2986	1907	1202	847	572	362	283	196	165	122	97	100	77	37	49	48	51	54
	0.04-0.08	24647	24161	19538	13676	8358	5886	3251	2017	1239	856	654	486	312	227	181	144	107	85	73	75	56	56	49	51	53
	0.0-0.04	291885	118323	53577	26861	13575	8424	4627	3069	1972	1414	1116	839	600	513	386	327	281	248	216	191	189	161	158	158	211
R9.4.1 HG004 Guppy	Bins	0.0-0.04	0.04-0.08	0.08-0.12	0.12-0.16	0.16-0.2	0.2-0.24	0.24-0.28	0.28-0.32	0.32-0.36	0.36-0.4	0.4-0.44	0.44-0.48	0.48-0.52	0.52-0.56	0.56-0.6	0.6-0.64	0.64-0.68	0.68-0.72	0.72-0.76	0.76-0.8	0.8-0.84	0.84-0.88	0.88-0.92	0.92-0.96	0.96-1.0
	0.96-1.0	1	0	3	2	3	3	4	1	4	5	19	15	21	36	49	89	159	245	492	863	2373	6585	25126	106794	496159
	0.92-0.96	0	0	2	0	0	4	3	2	8	5	16	24	36	62	83	144	246	400	881	1686	5062	15176	50518	153999	446533
	0.88-0.92	0	0	0	0	1	1	2	1	7	5	12	19	35	54	86	165	292	518	1132	2727	8762	22509	55106	102947	149125
	0.84-0.88	0	0	0	0	0	0	1	0	5	4	11	18	27	70	106	229	410	973	2317	5115	14526	30360	54040	68162	65394
	0.8-0.84	0	0	0	1	0	0	1	3	3	12	9	39	73	131	232	533	997	2030	4635	9119	20567	33732	46618	45996	34073
	0.76-0.8	0	2	0	0	1	1	1	2	4	13	40	89	167	340	614	1329	2381	4301	8021	13260	24390	32268	36280	29633	19263
	0.72-0.76	0	0	1	1	2	0	5	6	14	41	108	233	495	1025	1754	3270	5057	7874	12285	16528	25448	27525	26146	18486	11017
	0.68-0.72	0	0	2	3	2	8	8	13	34	67	232	511	1075	2080	3242	5884	8216	11231	15131	17912	23100	21329	17462	11069	6040
	0.64-0.68	0	0	0	2	3	5	13	43	62	158	420	870	1766	3111	4602	7598	10002	12894	16197	16097	18992	15237	11275	6504	3611
	0.6-0.64	1	3	1	2	8	9	32	49	145	320	774	1428	2683	4313	5956	9370	11498	13363	14826	13874	14337	10630	7282	4029	2450
	0.56-0.6	0	1	4	10	13	35	59	118	297	572	1350	2243	3927	5659	7130	10251	11409	12403	12707	10753	10349	7080	4566	2669	1835
	0.52-0.56	0	3	5	10	30	82	146	320	549	1063	2122	3339	5298	6868	8413	10954	11174	11335	10300	8342	7282	4685	2974	2174	2201
	0.48-0.52	1	1	10	46	100	194	405	663	1094	1775	3311	4600	6906	8169	9025	10950	10229	9209	7869	5950	5013	3289	2346	2336	3547
	0.44-0.48	2	13	47	105	221	480	709	1176	1979	2689	4736	6050	7967	8730	8829	9946	8523	7034	5755	3864	3488	2284	1952	2406	3821
	0.4-0.44	10	34	114	267	456	837	1228	1814	2816	3859	5815	7010	8480	8587	8083	8375	6623	5195	3920	2724	2446	1767	1581	1965	2360
	0.36-0.4	17	74	195	444	749	1356	1956	2727	4039	4922	7076	7376	8437	7936	6772	6486	4934	3639	2745	1993	1780	1302	1076	1185	1078
	0.32-0.36	32	124	355	768	1145	2082	2827	3868	5196	6008	7983	7747	7911	7001	5524	4997	3546	2726	1972	1344	1268	872	686	573	478
	0.28-0.32	72	250	661	1323	1899	3079	4112	5177	6454	6724	8038	7333	6962	5583	4235	3708	2653	1891	1431	1001	881	571	412	328	216
	0.24-0.28	210	586	1282	2267	3041	4583	5548	6508	7265	6959	7460	6169	5490	4392	3121	2616	1764	1364	957	668	592	396	255	181	122
	0.2-0.24	459	1225	2528	3824	4851	6464	7025	7388	7176	6286	6302	4771	3805	2955	1996	1717	1138	885	629	397	323	226	157	101	83
	0.16-0.2	862	2233	4141	5650	6430	7812	7715	7037	6355	4987	4495	3265	2397	1798	1202	1078	745	545	375	235	233	144	94	63	61
	0.12-0.16	1855	3845	6218	7765	8001	8839	7488	6177	5007	3489	3083	1945	1307	1109	751	669	423	288	209	154	141	71	52	29	41
	0.08-0.12	4093	7208	10020	10405	9154	8874	6436	4801	3513	2289	1920	1267	874	739	526	474	266	215	159	98	87	49	50	34	30
	0.04-0.08	13493	17598	18053	15247	10804	8777	5812	4106	2807	1888	1665	1141	861	658	449	428	287	222	171	104	80	48	45	33	26
	0.0-0.04	151581	115256	77091	47087	28488	21604	13761	9902	7176	5019	4593	3327	2337	2076	1437	1307	890	728	518	346	317	200	133	74	82
R9.4.1 HG004 Nanopolish	Bins	0.0-0.04	0.04-0.08	0.08-0.12	0.12-0.16	0.16-0.2	0.2-0.24	0.24-0.28	0.28-0.32	0.32-0.36	0.36-0.4	0.4-0.44	0.44-0.48	0.48-0.52	0.52-0.56	0.56-0.6	0.6-0.64	0.64-0.68	0.68-0.72	0.72-0.76	0.76-0.8	0.8-0.84	0.84-0.88	0.88-0.92	0.92-0.96	0.96-1.0
	0.96-1.0	30	28	30	28	28	44	48	54	62	100	112	178	276	388	490	862	1258	2008	3288	5280	10498	20670	49488	130824	412516
	0.92-0.96	26	40	40	28	46	62	60	88	114	138	248	284	438	610	878	1440	2092	3316	5598	8734	18458	37294	81808	174164	338070
	0.88-0.92	26	18	22	24	26	60	60	108	116	144	234	336	468	628	856	1444	2178	3372	5998	9970	20546	38414	67230	94444	94760
	0.84-0.88	18	10	24	40	30	72	42	90	108	162	234	292	462	696	1016	1796	2828	4500	7658	13496	25308	39308	53100	52162	36020
	0.8-0.84	38	10	22	28	44	60	78	84	108	176	304	464	560	982	1396	2492	3658	6390	11138	17104	27900	36076	38830	29882	17818
	0.76-0.8	16	14	28	30	58	70	88	120	198	286	484	626	1130	1602	2358	4118	5874	8704	14096	19438	27090	29666	25886	17814	9996
	0.72-0.76	34	14	36	42	56	104	126	222	312	450	818	1484	2080	3324	4386	6742	8730	12146	16732	19460	23662	21416	16724	9880	5680
	0.68-0.72	46	24	52	58	98	168	234	354	534	816	1460	2286	3584	5422	6712	9380	11702	14314	17180	17520	17928	13906	9486	5438	3362
	0.64-0.68	40	32	58	96	106	164	242	440	720	1272	2208	3206	4754	6814	8110	11052	12732	14438	15188	13860	12740	8872	5446	2976	1916
	0.6-0.64	58	60	72	102	148	266	424	674	1080	1628	3000	4240	5898	7988	9082	11936	12922	13160	12342	10326	8248	5306	3260	1870	1306
	0.56-0.6	62	86	94	146	168	334	568	948	1488	2320	3974	5562	7282	8906	9932	11732	11166	10762	9216	6750	5292	3236	1952	1250	926
	0.52-0.56	108	82	116	200	288	524	854	1298	2198	3296	5230	6718	8710	9916	10304	11096	9748	8346	6678	4616	3310	2054	1308	880	766
	0.48-0.52	154	138	204	360	504	962	1398	2118	3350	4570	6650	8580	9878	10268	10102	9868	7552	6042	4346	2972	2130	1334	990	748	696
	0.44-0.48	200	208	402	664	878	1460	2060	3030	4486	6126	8624	9402	9954	9908	8532	7728	5714	3948	2828	1712	1392	932	700	562	618
	0.4-0.44	334	334	632	936	1386	2074	2946	4058	5638	7110	9328	9382	9256	8318	6650	5532	3754	2550	1704	1086	842	574	436	404	378
	0.36-0.4	434	488	848	1510	1940	2930	4030	5268	7026	7818	9296	8914	7838	6128	4800	3508	2248	1510	968	572	514	308	232	190	230
	0.32-0.36	634	710	1260	2106	2828	4106	5268	6850	7946	8366	8840	7390	6070	4632	3126	2226	1340	842	582	346	322	194	150	130	136
	0.28-0.32	1030	1260	2216	2990	3960	5408	6666	8016	8458	7624	7436	5928	4352	3218	2084	1334	854	516	340	202	198	120	92	108	66
	0.24-0.28	1852	2080	3444	4468	5436	7092	7788	8328	7808	6696	6058	4276	2798	1870	1156	728	456	292	242	130	106	82	70	50	44
	0.2-0.24	2930	3852	5354	6522	7008	8430	8398	7662	6544	4924	3760	2670	1576	1038	488	352	228	152	124	92	74	44	22	66	32
	0.16-0.2	4218	5428	7540	8252	8390	8870	7680	5902	4654	3062	2014	1284	770	460	248	198	108	78	66	42	50	54	34	30	34
	0.12-0.16	6324	8248	10176	10032	9056	7936	5892	3992	2524	1616	1044	564	320	206	128	112	64	40	42	30	42	18	16	30	26
	0.08-0.12	12464	13440	13122	11188	8068	5674	3514	2160	1242	704	514	268	122	128	62	56	44	46	22	22	18	20	22	22	30
	0.04-0.08	38654	24688	17224	10342	5678	3604	1910	1134	644	386	264	152	126	74	52	46	44	22	24	14	26	34	26	22	48
	0.0-0.04	391236	68856	29882	13682	6894	4516	2512	1656	1136	880	848	616	586	508	410	456	390	322	328	326	356	360	372	438	674
R9.4.1 HG004 Rockfish	Bins	0.0-0.04	0.04-0.08	0.08-0.12	0.12-0.16	0.16-0.2	0.2-0.24	0.24-0.28	0.28-0.32	0.32-0.36	0.36-0.4	0.4-0.44	0.44-0.48	0.48-0.52	0.52-0.56	0.56-0.6	0.6-0.64	0.64-0.68	0.68-0.72	0.72-0.76	0.76-0.8	0.8-0.84	0.84-0.88	0.88-0.92	0.92-0.96	0.96-1.0
	0.96-1.0	35	32	19	15	28	35	25	28	36	48	71	89	113	125	197	288	390	637	1011	1730	3592	8334	23508	88306	510655
	0.92-0.96	127	46	67	44	42	55	62	55	59	84	101	154	193	289	359	555	769	1294	2041	3565	8231	19486	50882	140025	446673
	0.88-0.92	115	65	57	43	59	79	70	73	74	89	119	176	196	282	340	571	809	1366	2425	4900	11984	26563	54207	94951	144272
	0.84-0.88	89	64	53	70	51	62	60	74	82	86	126	167	207	292	431	742	1062	2060	4171	8463	18873	33346	50383	60950	60155
	0.8-0.84	106	80	59	53	62	75	68	81	107	127	178	248	332	511	665	1266	1958	3862	7519	13469	24663	34753	40841	38002	30141
	0.76-0.8	100	57	54	38	53	76	79	102	111	149	266	373	565	902	1405	2499	4002	6846	11654	17499	26894	30024	28943	23633	16410
	0.72-0.76	98	51	52	65	59	83	95	125	168	267	466	795	1365	2343	3402	5281	7177	10926	15483	19357	24263	22994	19248	13925	9537
	0.68-0.72	130	65	60	84	70	90	116	170	253	414	874	1507	2523	4315	5871	8560	10776	14100	16933	18282	19261	15774	11581	7848	5328
	0.64-0.68	139	83	77	74	66	99	130	206	333	628	1358	2467	3721	5906	7694	10609	12473	14903	15638	15074	13839	9886	6727	4556	3100
	0.6-0.64	141	89	74	81	103	145	188	310	536	1032	2076	3473	5279	7849	9226	12247	13154	14063	13055	10886	9056	6123	4054	2618	1884
	0.56-0.6	148	92	68	96	114	195	287	492	870	1640	3267	5065	6646	9063	10087	12298	11979	11508	9868	7349	5699	3653	2447	1687	1154
	0.52-0.56	149	91	79	121	147	281	459	820	1585	2565	4856	7007	8784	10701	10683	12025	10341	8913	6681	4712	3535	2189	1480	1046	788
	0.48-0.52	169	98	125	201	322	594	851	1499	2681	4269	6998	9306	10549	11587	10810	10516	8094	6179	4254	2928	2061	1315	939	636	462
	0.44-0.48	198	118	217	397	599	1061	1516	2526	4215	5964	9157	10629	11191	11158	9296	8160	5586	3878	2633	1605	1140	777	581	418	289
	0.4-0.44	258	211	402	663	1061	1639	2338	3822	5690	7392	10166	10829	10071	9474	7127	5545	3602	2330	1411	915	673	498	348	285	194
	0.36-0.4	319	339	602	1060	1582	2565	3705	5298	7367	8456	10431	9899	8313	6907	4684	3327	2047	1267	807	554	403	310	251	188	125
	0.32-0.36	351	500	965	1716	2415	3902	5178	7224	8466	9003	9778	8429	6270	4700	2970	2038	1137	783	481	325	285	202	190	115	95
	0.28-0.32	604	895	1683	2712	3767	5514	6961	8421	9064	8420	8420	6309	4448	3043	1782	1173	724	451	304	245	194	132	131	102	82
	0.24-0.28	971	1694	3014	4461	5478	7558	8220	8910	8572	7130	6382	4343	2638	1816	1076	636	379	284	198	160	151	98	73	61	43
	0.2-0.24	1827	3325	5225	6903	7325	9366	9010	8214	6704	5090	3819	2435	1416	887	526	355	212	156	139	104	78	67	60	42	36
	0.16-0.2	2956	5556	7730	9129	9095	9642	7865	6185	4376	2909	2081	1174	594	371	271	185	129	88	72	61	54	36	34	39	19
	0.12-0.16	5427	8515	10792	10955	9668	8377	5843	3834	2403	1279	914	538	319	223	138	97	72	67	43	50	30	42	24	29	38
	0.08-0.12	11654	14191	14042	11522	8196	5964	3344	2016	1139	685	491	342	239	158	121	76	69	53	47	45	26	19	22	27	24
	0.04-0.08	36694	26364	17738	10697	5738	3527	1845	1146	718	436	375	272	152	125	86	64	39	33	33	25	33	20	29	32	57
	0.0-0.04	382812	83083	31231	13600	6177	3564	1880	1208	793	567	472	355	261	196	162	137	122	142	134	159	170	207	303	450	1258
R9.4.1 NIH3T3 DeepMod2 BiLSTM	Bins	0.0-0.04	0.04-0.08	0.08-0.12	0.12-0.16	0.16-0.2	0.2-0.24	0.24-0.28	0.28-0.32	0.32-0.36	0.36-0.4	0.4-0.44	0.44-0.48	0.48-0.52	0.52-0.56	0.56-0.6	0.6-0.64	0.64-0.68	0.68-0.72	0.72-0.76	0.76-0.8	0.8-0.84	0.84-0.88	0.88-0.92	0.92-0.96	0.96-1.0
	0.96-1.0	112	149	305	381	542	1057	1382	2144	2430	3007	6529	7358	9895	13694	15174	31911	31412	52756	70167	72851	185543	206109	361637	590880	1305992
	0.92-0.96	180	226	417	383	694	1198	1658	2353	2587	3226	6824	7494	9674	13122	13753	27580	26153	41752	51686	51584	120049	121490	193843	287465	564673
	0.88-0.92	264	289	518	604	879	1501	1951	2726	2966	3702	7288	7844	9310	12337	12664	23958	21874	32263	37513	35263	73469	68313	95507	127496	212443
	0.84-0.88	332	407	692	751	1141	1972	2505	3527	3766	4424	8524	8815	10403	13372	13285	23836	21068	28677	31323	27832	52964	43906	55360	65541	92663
	0.8-0.84	466	613	997	1106	1474	2779	3287	4553	4910	5340	10279	10359	11506	14592	13829	24040	19712	26236	27456	22708	40463	30564	34876	36307	43745
	0.76-0.8	541	744	1189	1258	1726	3223	3670	5020	5321	5679	10556	10281	11454	13789	12675	21294	16944	21383	21586	16666	28519	19969	20926	20233	20716
	0.72-0.76	846	1025	1562	1791	2393	4189	4939	6293	6494	7081	12733	12035	12980	15272	13697	22375	17335	21031	19945	14918	24061	16327	15948	14242	13821
	0.68-0.72	1062	1343	1972	2304	2971	5068	5680	7498	7328	7753	13734	12802	13141	15019	13147	20301	15457	18156	16629	12163	18862	11873	11540	9727	8719
	0.64-0.68	1397	1658	2608	2786	3730	6185	6893	8412	8587	8594	14877	13329	13313	14917	12871	19392	14043	15946	14052	9971	15319	8855	8347	6911	5751
	0.6-0.64	1891	2394	3475	3759	4691	7767	8216	10191	9679	9699	16464	14207	13965	15285	12499	18244	12851	14289	12466	8254	12423	7167	6621	5022	3949
	0.56-0.6	2283	2820	4000	4231	5231	8582	8823	10851	9930	9803	15918	13379	12820	13749	11255	15492	10655	11491	9660	6423	9274	4962	4464	3273	2666
	0.52-0.56	3258	3767	5359	5482	6726	10527	10522	12485	11506	10941	17357	14227	13279	13785	10618	14963	9994	10194	8496	5257	7514	3921	3561	2471	1934
	0.48-0.52	4033	4641	6478	6810	7955	12029	11895	13477	12155	11309	17377	13892	12626	12671	9592	13019	8316	8441	6698	3996	5867	2897	2514	1692	1283
	0.44-0.48	5402	6292	8102	8489	9601	14219	13248	14858	12985	11771	17619	13428	12076	11881	8752	11530	7200	7164	5325	3216	4551	2213	1862	1259	967
	0.4-0.44	7108	7980	9994	10282	10967	16509	14918	16034	13647	11864	17248	13164	11262	10647	7779	10163	5960	5775	4452	2555	3564	1652	1429	906	663
	0.36-0.4	8739	9833	11719	11933	12413	17567	15177	16038	13138	11441	16110	11613	9771	8901	6441	8218	4859	4432	3280	1808	2516	1035	966	645	430
	0.32-0.36	11944	12473	14611	14338	14645	20113	16787	17204	13564	11545	15656	10981	8991	7970	5597	7166	3918	3636	2668	1316	2018	835	707	407	323
	0.28-0.32	15627	15876	18208	16732	16378	21951	17822	17406	13387	10954	14808	9966	7847	6787	4591	5700	3106	2941	1996	1083	1444	556	500	299	216
	0.24-0.28	21709	20626	22657	20332	19219	24515	19005	18239	13283	10753	13753	8857	7290	5938	3884	4770	2398	2212	1579	814	1052	401	372	210	166
	0.2-0.24	28938	26418	27600	23861	21474	26457	19366	18006	12460	9709	12338	7784	5851	4713	2993	3542	1770	1700	1134	577	757	288	232	151	116
	0.16-0.2	39287	33689	33334	27568	23955	28025	19425	17056	11563	8636	10558	6495	4876	3700	2343	2664	1300	1232	778	406	530	195	149	85	89
	0.12-0.16	58097	46462	43063	33322	27701	30776	20181	16978	10872	7814	9473	5422	4003	2967	1798	2139	957	847	620	260	371	122	100	91	68
	0.08-0.12	84476	61909	53042	38516	30677	31851	19715	15865	9539	6703	7682	4293	3187	2168	1259	1472	645	560	371	182	205	74	68	46	45
	0.04-0.08	167397	102005	81658	53005	39147	38102	21953	16726	9434	6495	7014	3693	2544	1759	1007	1177	454	415	279	133	171	60	60	37	49
	0.0-0.04	774145	319933	206187	112521	72964	63296	32396	22180	11396	7472	7718	3514	2473	1580	874	1040	483	394	258	116	167	81	86	73	82
R9.4.1 NIH3T3 DeepMod2 Transformer	Bins	0.0-0.04	0.04-0.08	0.08-0.12	0.12-0.16	0.16-0.2	0.2-0.24	0.24-0.28	0.28-0.32	0.32-0.36	0.36-0.4	0.4-0.44	0.44-0.48	0.48-0.52	0.52-0.56	0.56-0.6	0.6-0.64	0.64-0.68	0.68-0.72	0.72-0.76	0.76-0.8	0.8-0.84	0.84-0.88	0.88-0.92	0.92-0.96	0.96-1.0
	0.96-1.0	174	205	322	353	493	941	1101	1724	1857	2330	5026	5677	7832	11013	12302	26168	26363	45267	61173	64910	172456	195431	354507	594009	1381783
	0.92-0.96	218	239	418	420	661	1049	1481	1967	2179	2732	5692	6332	8215	11260	11889	24157	23306	37414	46883	47899	113591	117918	192260	291326	600558
	0.88-0.92	302	329	557	583	772	1345	1714	2437	2738	3261	6485	6988	8495	11103	11543	22215	20255	30259	35815	33386	71114	67023	95853	131316	227054
	0.84-0.88	378	418	693	712	1057	1889	2324	3283	3519	3973	7743	8103	9673	12597	12537	22596	19756	28014	30153	27185	52319	43878	56693	67856	99737
	0.8-0.84	494	669	949	1045	1382	2675	3167	4239	4555	4978	9725	9771	10859	13939	13266	23131	19160	25592	26967	22303	40551	31104	35911	38273	47492
	0.76-0.8	583	775	1111	1190	1698	3041	3502	4664	5016	5418	10159	9840	10777	13282	12344	20820	16892	20909	21404	16868	28749	20395	21728	21510	22687
	0.72-0.76	879	996	1551	1748	2355	4009	4724	6034	6188	6661	12042	11665	12434	14690	13478	21848	17041	21040	20064	15056	24503	16648	16848	15501	15330
	0.68-0.72	1153	1322	1926	2260	2787	4897	5574	7051	7093	7485	13067	12390	12830	14475	12845	20244	15248	18174	16722	12405	19488	12401	12149	10544	9719
	0.64-0.68	1493	1670	2559	2754	3558	5938	6719	8165	8127	8371	14356	12793	12886	14770	12758	19042	14039	15997	14361	10163	15858	9378	9016	7445	6528
	0.6-0.64	1991	2425	3382	3622	4579	7559	7919	9865	9510	9396	15779	13965	13755	14842	12380	18139	13107	14259	12742	8525	12952	7620	7003	5513	4639
	0.56-0.6	2405	2796	3941	4177	5047	8317	8505	10449	9724	9424	15576	13120	12424	13639	11166	15651	10759	11744	9908	6528	9637	5399	4868	3713	3118
	0.52-0.56	3406	3775	5332	5399	6528	10208	10162	12068	11181	10558	17007	13936	13232	13665	10630	15035	9966	10494	8804	5526	7997	4253	3881	2768	2333
	0.48-0.52	4161	4748	6415	6614	7610	11847	11490	13179	11834	11104	17043	13605	12546	12449	9715	13134	8459	8746	6989	4253	6145	3084	2880	1965	1648
	0.44-0.48	5760	6216	7993	8315	9274	13854	13052	14235	12535	11503	17392	13374	12016	11833	8618	11838	7430	7569	5650	3392	4861	2435	2138	1497	1230
	0.4-0.44	7439	7992	9910	10237	10763	16039	14304	15497	13161	11747	17216	12986	11080	10680	7940	10372	6225	6101	4699	2755	3858	1829	1666	1134	892
	0.36-0.4	9168	9871	11559	11706	12043	17085	14810	15658	12802	11214	15931	11468	9727	9074	6563	8523	4928	4734	3604	2002	2769	1249	1160	749	626
	0.32-0.36	12479	12556	14287	13982	14131	19610	16420	16749	13210	11277	15657	11045	9128	8215	5592	7366	4098	3968	2940	1571	2261	986	851	526	508
	0.28-0.32	16459	16012	17842	16480	16040	21192	17326	16829	13073	10768	14537	9943	8056	7070	4780	6068	3351	3120	2169	1207	1678	729	627	433	392
	0.24-0.28	22851	20741	22411	19802	18418	23743	18505	17585	12987	10642	13784	8948	7349	6148	4020	5119	2760	2479	1756	987	1301	551	510	341	296
	0.2-0.24	30291	26729	27154	23062	20695	25453	18746	17235	12358	9801	12365	7840	6052	4941	3257	3997	2079	1882	1359	677	995	422	360	254	231
	0.16-0.2	41423	33571	32919	26842	22933	26572	18741	16584	11497	8621	10837	6535	5149	3935	2509	3006	1543	1438	980	532	784	295	288	194	210
	0.12-0.16	61160	46472	41754	32024	26534	29631	19512	16446	10651	8074	9569	5680	4295	3301	2011	2450	1240	1103	757	403	571	244	233	198	191
	0.08-0.12	89056	61681	51498	36574	28846	30474	19113	15330	9564	6868	7933	4573	3428	2447	1537	1837	915	855	577	278	436	193	218	141	178
	0.04-0.08	176362	100496	78291	50086	36495	35989	21213	16380	9493	6741	7512	3985	3027	2133	1333	1687	775	756	530	260	415	220	210	176	209
	0.0-0.04	807999	309004	194364	103055	67563	59793	31142	22124	11802	8184	8805	4450	3308	2323	1450	1735	868	822	562	354	584	273	309	259	297
R9.4.1 NIH3T3 Guppy	Bins	0.0-0.04	0.04-0.08	0.08-0.12	0.12-0.16	0.16-0.2	0.2-0.24	0.24-0.28	0.28-0.32	0.32-0.36	0.36-0.4	0.4-0.44	0.44-0.48	0.48-0.52	0.52-0.56	0.56-0.6	0.6-0.64	0.64-0.68	0.68-0.72	0.72-0.76	0.76-0.8	0.8-0.84	0.84-0.88	0.88-0.92	0.92-0.96	0.96-1.0
	0.96-1.0	78	57	223	124	269	518	672	1047	772	1271	2870	2840	5073	5438	5269	16653	12185	27200	37109	31848	130219	116990	320142	400798	1287722
	0.92-0.96	128	69	345	167	379	671	866	1250	1010	1503	3367	3313	5589	6010	5770	16034	11927	23609	30271	24854	87245	72040	174381	198605	565374
	0.88-0.92	225	129	402	254	540	871	1117	1556	1378	1885	4237	3886	6125	6532	6311	15466	11324	20137	24174	19083	57596	43461	88047	91475	219162
	0.84-0.88	289	209	590	383	692	1199	1499	2136	1841	2463	4948	4856	7206	7500	7164	16430	11870	19242	21728	16068	43844	29578	52579	48993	98092
	0.8-0.84	426	288	875	569	1028	1610	2139	2877	2433	3225	6390	5767	8157	8466	7688	17357	11784	18647	19635	14009	34886	21501	34244	28236	47451
	0.76-0.8	494	412	993	656	1125	2041	2333	3247	2688	3632	6881	5920	8231	8324	7397	15686	10633	15639	16078	10734	25142	14638	21211	16147	23355
	0.72-0.76	776	549	1406	946	1635	2679	3159	4034	3502	4244	8103	7131	9609	9463	8066	16729	10985	15763	15317	9763	22077	11748	16755	11512	15868
	0.68-0.72	1025	723	1813	1227	2123	3247	3639	4701	4021	4881	8919	7645	9785	9490	7950	15689	9687	13691	12988	7885	17406	8958	12137	7844	10315
	0.64-0.68	1287	970	2315	1556	2571	3999	4401	5727	4648	5420	9760	7977	10152	9415	7845	15037	8970	12183	11191	6570	14275	6733	9168	5500	7019
	0.6-0.64	1761	1364	3032	2015	3337	4999	5346	6613	5396	6120	10986	8771	10606	9642	7651	14597	8285	10987	9740	5667	11630	5453	7229	4169	5075
	0.56-0.6	2199	1551	3534	2495	3677	5578	5762	7175	5679	6159	10677	8256	9736	8757	6762	12375	6910	8973	7743	4254	8710	3836	5116	2793	3383
	0.52-0.56	3051	2229	4613	3186	4718	6715	6968	8146	6420	6934	11406	8733	10147	8731	6490	11781	6463	8230	6827	3532	7279	2968	3931	1967	2661
	0.48-0.52	3757	2850	5632	3856	5487	7749	7719	8850	6609	7275	11756	8697	9621	8017	5826	10404	5446	6617	5555	2754	5771	2156	2881	1459	1858
	0.44-0.48	5263	3728	7114	4704	6691	9067	8804	9756	7240	7571	11832	8425	9239	7531	5352	9151	4536	5620	4541	2201	4506	1657	2258	1020	1392
	0.4-0.44	6907	4702	8731	5840	7674	10750	9548	10452	7715	7801	11684	8102	8525	6744	4724	7990	3901	4661	3576	1687	3708	1236	1708	810	1103
	0.36-0.4	8609	5873	10392	6610	8627	11273	9945	10495	7401	7358	10841	7128	7539	5827	4001	6418	3056	3673	2757	1280	2544	877	1225	523	748
	0.32-0.36	11532	7404	12605	8069	10189	12733	10901	11099	7575	7359	10511	6769	6892	5161	3295	5597	2590	2990	2094	977	1993	689	869	404	504
	0.28-0.32	15198	9426	15521	9166	11216	14180	11166	11102	7310	7159	9679	6064	6077	4347	2776	4623	1905	2246	1676	738	1513	445	621	245	398
	0.24-0.28	20775	12506	19148	11184	12917	15577	12069	11500	7272	6752	9127	5396	5497	3695	2322	3787	1551	1823	1273	535	1135	325	485	181	338
	0.2-0.24	28038	15530	23156	12688	14148	16391	12173	11024	6660	6146	8137	4609	4407	2832	1822	2974	1197	1380	865	364	782	216	295	159	207
	0.16-0.2	37650	19684	27774	14444	15539	16855	11844	10663	5915	5306	6968	3730	3586	2286	1297	2209	804	938	647	251	542	160	200	107	142
	0.12-0.16	55512	26532	35736	16979	17280	18514	11774	10089	5508	4788	6101	3160	2946	1812	974	1665	629	703	432	182	394	88	125	80	109
	0.08-0.12	80306	34611	43439	18902	18457	18440	10834	9151	4505	3904	4821	2372	2201	1342	693	1112	403	483	312	105	220	69	87	37	66
	0.04-0.08	152627	55395	64155	24193	22775	20787	11407	8767	4051	3510	4150	1879	1733	1017	470	825	279	299	187	84	150	41	70	30	70
	0.0-0.04	582821	165073	155807	48817	39843	32433	15118	10722	4197	3597	4001	1700	1458	743	412	624	178	233	119	50	99	26	35	27	50
R9.4.1 NIH3T3 Nanopolish	Bins	0.0-0.04	0.04-0.08	0.08-0.12	0.12-0.16	0.16-0.2	0.2-0.24	0.24-0.28	0.28-0.32	0.32-0.36	0.36-0.4	0.4-0.44	0.44-0.48	0.48-0.52	0.52-0.56	0.56-0.6	0.6-0.64	0.64-0.68	0.68-0.72	0.72-0.76	0.76-0.8	0.8-0.84	0.84-0.88	0.88-0.92	0.92-0.96	0.96-1.0
	0.96-1.0	931	398	669	841	850	1583	1635	2129	2526	2965	5640	6141	8161	10951	12079	24496	26153	41537	58159	70591	158026	216216	367999	716719	1591609
	0.92-0.96	865	491	689	907	927	1796	1967	2493	3001	3288	6195	7057	8551	11584	12301	23007	23612	35722	45460	52563	104811	132053	205160	359051	701347
	0.88-0.92	776	619	860	1073	1148	2147	2287	3033	3489	3839	7073	7765	8607	11879	12337	21006	20934	29532	35357	38401	67139	76886	105308	162011	266672
	0.84-0.88	961	793	1107	1356	1557	2770	2979	3952	4618	4882	8510	9183	9622	13566	13573	21425	21036	27773	31247	32045	50299	52133	62600	85660	118949
	0.8-0.84	1164	1148	1463	1841	2145	3693	3875	5143	5632	5983	10248	10901	11194	15230	14713	22378	21090	26517	27994	27357	39508	37647	40743	48613	57410
	0.76-0.8	1262	1346	1673	2134	2353	4014	4232	5568	6106	6291	10803	11269	10626	14706	13846	20386	18257	22247	22159	20924	28128	24991	24760	27033	27740
	0.72-0.76	1787	1762	2273	2743	3169	5402	5595	7143	7647	8056	12995	13085	12495	16431	14823	21439	18740	21813	20883	19215	24695	20707	19296	19460	18748
	0.68-0.72	2148	2379	2855	3414	3817	6517	6641	7958	8481	8794	13874	13827	12534	16046	14528	19982	16832	18998	17923	15678	19698	15477	13898	13402	11965
	0.64-0.68	2712	3080	3508	4349	4621	7550	7818	9518	9532	9666	14534	14267	12948	16264	14029	18804	15492	17333	15643	13032	15495	12156	10432	9690	8315
	0.6-0.64	3584	3915	4643	5610	5916	9223	9175	11131	11145	10928	16366	15181	13259	16596	13835	17923	14505	15170	13497	11070	13203	9742	8126	7053	5787
	0.56-0.6	4065	4544	5292	6248	6536	9917	9883	11679	11212	10950	15641	14274	12194	14722	12296	15390	12070	12253	10716	8449	9642	7137	5719	4877	4065
	0.52-0.56	5472	6167	6935	8050	8160	12215	11470	13363	12509	12091	17087	15087	12615	15048	11997	14671	10997	11241	9437	7068	8171	5538	4660	3691	3160
	0.48-0.52	6638	7573	8157	9414	9496	13802	12919	14220	13252	12302	16972	14441	11946	13774	10753	12762	9437	9260	7432	5589	6218	4191	3279	2756	2242
	0.44-0.48	9054	9852	10271	11553	11186	16279	14429	15779	13978	12677	16898	14387	11258	12984	9580	11573	7897	7780	6227	4525	5024	3159	2548	1970	1758
	0.4-0.44	11446	12404	12825	13925	12857	18180	15598	16293	14521	12836	16527	13764	10643	11555	8586	9862	6863	6561	5163	3489	3924	2480	1898	1451	1341
	0.36-0.4	13884	15021	15006	15528	14023	19027	15834	16479	13874	11867	14859	12175	9170	9646	7040	8127	5460	4999	3901	2485	2833	1685	1433	948	991
	0.32-0.36	18566	18899	18296	18643	16352	21273	17342	17122	13997	11728	14644	11279	8409	8622	6091	6887	4545	4107	3190	2077	2189	1277	970	756	689
	0.28-0.32	23943	23502	22142	21397	17969	22619	17909	17071	13377	11178	13460	9991	7459	7483	5182	5671	3499	3234	2286	1606	1653	946	759	522	491
	0.24-0.28	32708	30625	26960	25482	20550	24787	18757	17320	13387	10509	12423	8993	6346	6143	4276	4621	2881	2540	1788	1082	1237	684	533	394	398
	0.2-0.24	43495	38410	32239	28444	22486	26028	18333	16677	12145	9523	10852	7498	5242	4901	3380	3529	2144	1876	1339	781	815	488	367	260	273
	0.16-0.2	58305	48750	38121	31627	23823	26019	17647	15320	11046	8162	9166	6064	4201	3826	2390	2665	1517	1301	935	577	624	282	280	167	199
	0.12-0.16	84777	65194	47507	37060	26346	27642	17823	14658	9855	7214	7770	5002	3433	3028	1870	2000	1157	872	704	356	429	208	182	125	156
	0.08-0.12	121468	84952	56428	40835	27226	26765	16213	12636	8199	5868	6123	3900	2571	2100	1297	1377	755	558	402	256	233	137	109	83	128
	0.04-0.08	235536	135246	81604	53198	32428	29970	16891	12540	7484	5192	5417	3102	2107	1569	1000	1032	511	456	321	157	207	107	85	70	153
	0.0-0.04	1032675	329331	172195	95071	54730	46712	24277	16999	9957	6776	7449	4070	3565	2530	1756	2412	1529	1348	1264	779	1527	941	1076	818	3228
R9.4.1 NIH3T3 Rockfish	Bins	0.0-0.04	0.04-0.08	0.08-0.12	0.12-0.16	0.16-0.2	0.2-0.24	0.24-0.28	0.28-0.32	0.32-0.36	0.36-0.4	0.4-0.44	0.44-0.48	0.48-0.52	0.52-0.56	0.56-0.6	0.6-0.64	0.64-0.68	0.68-0.72	0.72-0.76	0.76-0.8	0.8-0.84	0.84-0.88	0.88-0.92	0.92-0.96	0.96-1.0
	0.96-1.0	1099	531	573	510	617	963	1066	1519	1614	1969	4056	4427	5952	8526	9344	19763	19828	34510	46770	50988	137369	162028	313695	572940	1599704
	0.92-0.96	1083	540	596	607	701	1260	1479	1888	2105	2521	5026	5437	6969	9446	10271	20246	19419	31037	39556	40537	96787	104294	178250	290461	696360
	0.88-0.92	1163	608	746	666	881	1530	1750	2369	2667	3123	6045	6335	7951	10209	10424	19656	18359	27300	32231	30477	64671	62550	92892	134503	263090
	0.84-0.88	1269	674	882	914	1175	2087	2334	3212	3456	3942	7418	7915	9262	11718	11802	21072	18401	25936	28890	25632	49365	42858	55946	71462	115469
	0.8-0.84	1314	892	1185	1264	1626	2803	3157	4304	4483	5030	9390	9462	10558	13403	12986	21705	18647	24412	26008	21972	39038	31219	36422	40894	54704
	0.76-0.8	1267	1053	1340	1437	1875	3163	3623	4780	5064	5411	9941	9634	10582	13019	12098	19716	16458	20549	20737	16696	28036	20864	22367	22994	26110
	0.72-0.76	1668	1398	1835	2022	2584	4269	4711	6076	6408	6566	12011	11382	12198	14611	13197	21330	16776	20441	19611	15058	24240	16893	17423	16770	17395
	0.68-0.72	1975	1789	2298	2535	2995	5282	5696	7278	7288	7483	12984	12175	12527	14511	12813	19422	15047	17797	16565	12375	19233	12535	12298	11390	10987
	0.64-0.68	2426	2142	2935	3210	3894	6299	6831	8450	8322	8344	14387	12682	12705	14851	12163	18420	13729	15944	13930	10227	15611	9499	9187	7994	7356
	0.6-0.64	3192	3003	3987	4194	4896	7880	8180	10174	9690	9487	15778	13869	13166	14843	12238	17690	12631	13882	12408	8516	12812	7779	7088	5934	5033
	0.56-0.6	3760	3428	4444	4724	5477	8891	8878	10622	9733	9347	15491	13084	12319	13351	10712	15379	10476	11515	9687	6357	9403	5339	4950	3807	3331
	0.52-0.56	5056	4696	5928	6278	7006	10762	10484	12359	11205	10582	16857	13646	12809	13369	10536	14511	9700	10019	8235	5452	7789	4281	3823	2907	2427
	0.48-0.52	6269	5797	7244	7421	8293	12479	11691	13578	11805	10838	16772	13341	11990	12235	9307	12495	8047	8456	6514	4202	5823	3109	2711	2086	1604
	0.44-0.48	8345	7869	9261	9129	9890	14279	13330	14166	12588	11344	16878	13177	11370	11206	8482	11208	6832	7005	5312	3226	4542	2366	2021	1441	1211
	0.4-0.44	10811	9869	11254	11027	11714	16264	14523	15485	12930	11570	16542	12337	10471	10270	7410	9514	5818	5707	4288	2586	3572	1795	1510	1038	825
	0.36-0.4	13277	12100	13138	12783	12476	17354	14787	15206	12369	10777	15129	10881	9115	8548	6123	7643	4453	4306	3175	1843	2489	1207	1037	696	540
	0.32-0.36	17748	15017	16294	15364	14688	19344	16214	16112	12695	10641	14597	10091	8121	7450	5273	6514	3668	3530	2567	1415	1851	906	751	446	409
	0.28-0.32	23314	19445	19932	17533	16081	20863	16704	15916	12193	9932	13204	8983	7206	6257	4216	5221	2806	2743	1912	1036	1436	598	483	338	269
	0.24-0.28	32053	24893	24662	20786	18628	22912	17314	15947	11749	9313	12230	7984	6225	5141	3419	4232	2287	2086	1467	780	1069	433	400	241	194
	0.2-0.24	43297	31350	29158	23690	20057	23793	16755	15420	10832	8323	10441	6542	5101	4062	2643	3216	1653	1436	976	548	697	303	248	155	150
	0.16-0.2	58475	39481	34715	26403	21123	23931	16300	13951	9556	7077	8585	5242	4030	3135	1966	2310	1133	1038	736	358	487	193	201	97	103
	0.12-0.16	86147	53088	42997	29858	23602	24902	15954	13082	8424	6243	7274	4230	3218	2342	1450	1705	847	748	505	233	321	144	109	82	80
	0.08-0.12	124738	68058	51083	32618	23746	23890	14300	11158	6740	4937	5614	3051	2276	1712	980	1216	554	431	307	161	195	68	75	67	42
	0.04-0.08	243512	104287	71665	40041	27244	25366	13955	10474	5957	4006	4600	2525	1747	1213	727	827	392	354	234	122	139	68	60	53	45
	0.0-0.04	1061989	260377	145728	65556	39686	32876	15954	11108	5628	3827	4035	1994	1381	924	526	587	306	257	183	78	103	40	44	39	49
R10.4.1 HG002 DeepMod2 BiLSTM	Bins	0.0-0.04	0.04-0.08	0.08-0.12	0.12-0.16	0.16-0.2	0.2-0.24	0.24-0.28	0.28-0.32	0.32-0.36	0.36-0.4	0.4-0.44	0.44-0.48	0.48-0.52	0.52-0.56	0.56-0.6	0.6-0.64	0.64-0.68	0.68-0.72	0.72-0.76	0.76-0.8	0.8-0.84	0.84-0.88	0.88-0.92	0.92-0.96	0.96-1.0
	0.96-1.0	7	14	5	12	10	12	15	21	25	23	39	42	73	86	100	114	166	251	475	907	2857	8655	31226	111211	672916
	0.92-0.96	15	16	24	29	23	29	40	22	31	44	54	82	111	156	181	276	475	892	2264	5285	16720	38923	88926	173014	509680
	0.88-0.92	21	26	38	45	43	49	51	57	57	92	142	166	224	279	436	747	1666	3869	8992	16663	35980	54408	73539	78258	106349
	0.84-0.88	27	26	28	31	50	56	50	55	66	91	141	179	364	571	1073	2510	5356	10104	18379	26460	40252	41657	38082	28383	28686
	0.8-0.84	27	49	48	59	65	58	63	70	90	104	202	331	802	1502	2898	6551	11055	17104	23324	25464	29280	22443	16096	9973	9882
	0.76-0.8	17	27	25	26	41	48	39	74	99	130	367	784	1790	3295	5711	10772	15297	18649	20871	17551	16025	9910	6248	3845	4060
	0.72-0.76	40	33	41	37	38	51	59	87	174	343	931	1792	3724	6145	9081	14216	15865	15693	14079	9976	7649	4283	2731	1809	2411
	0.68-0.72	42	27	28	34	46	49	94	166	393	864	2061	3595	6320	8833	10650	13806	13041	10795	8252	5226	3787	2155	1531	1339	1928
	0.64-0.68	41	28	44	39	52	75	131	375	970	1847	3736	5667	8693	10114	10571	11619	9339	6854	4733	2827	2075	1348	1156	1159	1828
	0.6-0.64	37	42	52	62	92	175	378	849	1967	3243	5923	8087	10394	10471	9627	9143	6612	4424	3055	1768	1433	1141	1069	1177	1779
	0.56-0.6	39	42	35	81	135	352	789	1743	3516	5229	8678	10280	12009	11064	9074	7784	5001	3151	2033	1293	1176	942	1021	1085	1543
	0.52-0.56	60	73	81	170	302	769	1727	3261	5921	7954	11839	12836	13867	11435	8773	6995	4140	2366	1396	932	884	753	805	846	988
	0.48-0.52	66	85	139	298	650	1613	3167	5386	8470	10414	14129	14057	13705	10599	7533	5433	3036	1625	989	661	631	558	492	465	578
	0.44-0.48	88	115	247	584	1232	2940	4888	7649	10399	11332	13891	12266	11404	7831	5130	3540	1802	876	552	357	348	291	272	259	324
	0.4-0.44	141	190	456	1199	2301	4924	7230	9259	10895	10344	11013	8441	6861	4476	2692	1839	916	490	312	200	177	147	138	144	201
	0.36-0.4	150	313	858	2086	3940	6871	8902	9697	9522	7611	6824	4553	3340	1892	1116	664	370	219	149	131	124	100	89	85	120
	0.32-0.36	199	595	1642	3535	5738	8503	9194	8261	7081	4714	3530	2019	1248	661	403	265	144	131	91	75	80	76	79	51	108
	0.28-0.32	457	1124	3085	5666	7504	9262	7978	6093	4376	2467	1646	900	503	285	220	163	109	86	76	56	71	58	46	48	103
	0.24-0.28	795	2110	4973	7612	8169	8519	6011	4005	2350	1273	808	388	294	151	103	101	65	53	50	45	52	43	53	44	59
	0.2-0.24	1622	3889	7139	9013	7785	6496	4059	2246	1226	662	427	252	209	161	105	95	64	68	54	51	47	50	38	32	62
	0.16-0.2	3446	6481	9268	8735	6303	4409	2352	1222	729	419	346	212	183	153	101	99	79	46	56	47	47	39	38	32	47
	0.12-0.16	8386	10827	10881	8021	4642	2977	1444	801	476	316	270	255	180	135	93	66	51	35	25	28	36	35	35	34	44
	0.08-0.12	21821	16525	12161	6728	3456	1929	933	549	390	244	253	187	150	116	105	79	46	36	23	21	20	30	24	37	45
	0.04-0.08	59523	25553	13283	5717	2514	1238	617	354	276	165	167	147	106	61	51	46	38	23	15	23	21	17	21	27	56
	0.0-0.04	456037	57953	18693	6240	2374	1286	613	415	285	198	140	114	93	101	64	57	59	47	54	43	47	51	63	57	109
R10.4.1 HG002 DeepMod2 Transformer	Bins	0.0-0.04	0.04-0.08	0.08-0.12	0.12-0.16	0.16-0.2	0.2-0.24	0.24-0.28	0.28-0.32	0.32-0.36	0.36-0.4	0.4-0.44	0.44-0.48	0.48-0.52	0.52-0.56	0.56-0.6	0.6-0.64	0.64-0.68	0.68-0.72	0.72-0.76	0.76-0.8	0.8-0.84	0.84-0.88	0.88-0.92	0.92-0.96	0.96-1.0
	0.96-1.0	16	21	14	17	16	10	14	21	23	25	40	43	55	79	86	111	125	171	291	545	1772	5803	22976	90773	706215
	0.92-0.96	31	31	38	43	24	28	43	26	40	48	59	71	100	117	144	211	361	643	1686	4047	13161	31838	75282	155395	553845
	0.88-0.92	27	41	50	40	34	67	43	64	79	86	97	142	176	253	338	652	1315	3097	7301	14080	31558	49362	69091	77956	126248
	0.84-0.88	25	38	28	33	41	46	58	51	62	87	119	149	263	448	882	2061	4482	8720	16144	23858	37266	40693	38354	30580	38189
	0.8-0.84	29	47	46	54	47	75	58	63	78	87	144	280	668	1228	2390	5579	9814	15391	21743	24166	28554	23131	17140	11853	14875
	0.76-0.8	23	25	23	24	35	40	53	61	69	133	275	615	1440	2802	5033	9753	13949	17415	20060	17448	16439	10777	7228	5086	6895
	0.72-0.76	52	32	34	42	37	36	61	85	153	282	783	1515	3276	5392	8121	13101	15120	15447	14041	10282	8278	4969	3353	2624	4172
	0.68-0.72	40	39	40	32	46	49	69	137	349	711	1783	3120	5755	8136	9957	13191	12645	10912	8636	5608	4238	2562	2000	1767	3240
	0.64-0.68	45	30	53	37	56	61	128	346	801	1564	3366	5064	8098	9530	10054	11465	9450	7022	5116	3085	2521	1654	1504	1477	2794
	0.6-0.64	44	43	50	64	87	132	333	774	1672	2921	5488	7427	9773	10174	9220	9164	6862	4775	3319	2071	1775	1320	1310	1477	2725
	0.56-0.6	51	50	39	75	137	289	736	1498	3127	4800	8054	9601	11517	10800	8883	7895	5339	3417	2339	1484	1411	1201	1347	1434	2571
	0.52-0.56	72	85	102	130	264	684	1528	3064	5289	7431	11259	12140	13402	11275	8704	7177	4506	2740	1739	1190	1215	1014	1053	1192	1918
	0.48-0.52	90	81	145	256	603	1465	2812	5022	7838	9768	13465	13553	13590	10635	7708	5787	3290	1991	1228	849	892	761	801	783	1366
	0.44-0.48	118	115	242	515	1146	2712	4520	7142	9783	10825	13433	12060	11377	7998	5387	3836	2068	1186	819	523	502	469	455	504	882
	0.4-0.44	173	199	434	1108	2164	4521	6731	8693	10534	10141	10798	8450	7156	4642	2971	2059	1112	637	472	341	280	272	280	289	529
	0.36-0.4	187	292	801	1914	3619	6583	8402	9241	9386	7539	6928	4708	3563	2140	1248	857	479	320	247	192	204	169	194	179	334
	0.32-0.36	223	526	1526	3299	5326	8034	8892	8139	7103	4912	3797	2214	1405	779	470	380	220	170	142	116	127	129	134	142	218
	0.28-0.32	433	1105	2781	5326	7179	9004	7838	6105	4471	2657	1849	1024	627	385	257	201	164	132	122	93	126	89	119	106	189
	0.24-0.28	762	1989	4627	7172	7877	8408	6066	4106	2595	1402	912	542	365	217	137	143	103	84	99	67	78	75	63	100	137
	0.2-0.24	1566	3598	6793	8574	7664	6624	4128	2377	1409	759	519	347	275	203	145	120	111	87	83	59	55	76	65	70	145
	0.16-0.2	3249	6233	8805	8549	6248	4494	2491	1380	839	526	407	289	211	176	140	117	91	83	62	67	83	69	75	89	116
	0.12-0.16	8013	10160	10692	7907	4816	3055	1684	933	595	327	300	269	230	167	127	113	76	70	63	53	71	64	72	83	153
	0.08-0.12	21063	15904	12024	6781	3523	2163	1096	658	472	350	324	237	220	153	138	94	66	75	73	55	82	46	64	84	163
	0.04-0.08	58563	24716	13108	5942	2654	1473	745	508	345	262	250	181	172	128	108	81	88	66	75	59	71	68	87	106	203
	0.0-0.04	453323	55864	18963	7048	2946	1692	903	643	510	377	316	264	211	188	172	166	152	128	136	151	152	169	164	193	362
R10.4.1 HG002 Guppy	Bins	0.0-0.04	0.04-0.08	0.08-0.12	0.12-0.16	0.16-0.2	0.2-0.24	0.24-0.28	0.28-0.32	0.32-0.36	0.36-0.4	0.4-0.44	0.44-0.48	0.48-0.52	0.52-0.56	0.56-0.6	0.6-0.64	0.64-0.68	0.68-0.72	0.72-0.76	0.76-0.8	0.8-0.84	0.84-0.88	0.88-0.92	0.92-0.96	0.96-1.0
	0.96-1.0	13	10	11	5	3	4	3	4	2	0	7	4	11	6	13	30	34	68	138	250	866	3328	15511	70436	738309
	0.92-0.96	10	10	7	4	0	5	4	3	4	6	8	7	7	14	25	42	134	330	955	2670	9779	25931	66791	145810	584481
	0.88-0.92	10	3	4	4	0	0	2	8	8	5	12	20	39	49	123	302	817	2157	5394	10978	27189	47007	72606	85857	129246
	0.84-0.88	3	2	0	1	0	1	2	3	2	1	12	26	65	188	427	1315	2910	6415	13016	20490	36197	43422	45681	36717	35490
	0.8-0.84	1	2	1	4	2	8	8	4	4	12	41	112	284	663	1458	3664	7215	12191	19134	23343	31757	28472	22557	14369	11864
	0.76-0.8	4	0	1	2	2	1	8	10	12	41	129	329	903	1838	3342	7083	10976	15685	19556	19450	20990	14933	9932	5758	4477
	0.72-0.76	2	0	1	3	3	7	14	25	47	155	435	964	2155	3646	5945	10482	13381	15207	15988	13068	12072	7591	4555	2677	2581
	0.68-0.72	1	2	2	2	5	8	32	83	183	449	1037	2020	3935	6156	7907	11649	12846	12476	11120	8321	6576	3957	2323	1642	2058
	0.64-0.68	3	2	5	10	11	39	72	186	516	993	2280	3438	6107	7701	8933	11186	10713	9122	7515	5111	3872	2273	1572	1402	2005
	0.6-0.64	3	1	6	12	31	89	208	543	1086	1934	3737	5459	8062	8952	9222	10263	8807	6826	5243	3501	2671	1653	1233	1268	1877
	0.56-0.6	2	5	6	38	61	216	503	1080	2154	3479	6005	7640	10323	10371	9757	9959	7572	5629	3785	2433	1867	1233	1016	1039	1660
	0.52-0.56	5	10	22	77	189	451	1121	2104	3907	5486	8780	10124	12447	11608	10130	9424	6697	4596	3050	1850	1397	905	872	1078	2450
	0.48-0.52	6	23	45	167	422	1042	2069	3683	5942	7549	10886	11370	12587	10742	8796	7782	5097	3391	2208	1282	1072	897	949	1742	4539
	0.44-0.48	22	46	124	389	826	1999	3501	5340	7611	8776	11027	10371	10463	8350	6228	5127	3303	2116	1385	925	950	977	1094	2130	4901
	0.4-0.44	36	108	285	846	1612	3404	5303	6836	8727	8556	9835	8175	7160	5291	3726	3125	1871	1315	947	712	914	825	878	1430	2475
	0.36-0.4	64	222	658	1491	2836	5144	6753	7970	8447	7221	7110	5226	4042	2913	1928	1472	996	750	633	497	606	464	426	573	760
	0.32-0.36	130	470	1251	2751	4222	6630	7429	7553	6897	5294	4468	2963	2000	1449	956	781	496	492	350	269	291	205	184	181	227
	0.28-0.32	357	953	2440	4463	5809	7757	7240	6307	4898	3321	2619	1618	937	734	497	438	327	260	234	129	153	82	91	75	120
	0.24-0.28	693	1958	4001	6089	6872	7648	6045	4624	3182	1946	1480	862	512	372	249	262	160	136	100	63	65	52	47	45	94
	0.2-0.24	1641	3556	6061	7465	6818	6532	4458	2957	1899	1097	884	477	319	249	162	148	79	82	57	48	41	33	35	42	79
	0.16-0.2	3779	6008	8057	7917	5831	4734	2814	1800	1054	661	515	281	192	131	71	93	58	47	43	22	35	27	32	33	67
	0.12-0.16	9689	10215	9576	7431	4552	3109	1651	1146	670	374	299	191	111	86	63	53	39	26	30	23	20	18	19	32	37
	0.08-0.12	25259	15265	10566	5945	3058	1919	1017	590	339	250	228	130	63	63	53	31	20	25	19	9	10	13	12	11	47
	0.04-0.08	67523	22300	10130	4132	1743	993	442	303	171	110	108	64	42	33	20	25	15	12	5	7	8	6	7	13	34
	0.0-0.04	468580	31137	6996	1869	651	360	175	104	63	44	23	20	6	9	10	12	6	5	9	5	7	11	15	25	50
R10.4.1 HG002 f5c	Bins	0.0-0.04	0.04-0.08	0.08-0.12	0.12-0.16	0.16-0.2	0.2-0.24	0.24-0.28	0.28-0.32	0.32-0.36	0.36-0.4	0.4-0.44	0.44-0.48	0.48-0.52	0.52-0.56	0.56-0.6	0.6-0.64	0.64-0.68	0.68-0.72	0.72-0.76	0.76-0.8	0.8-0.84	0.84-0.88	0.88-0.92	0.92-0.96	0.96-1.0
	0.96-1.0	20	14	16	24	26	24	26	26	36	50	104	76	174	136	228	484	612	992	1514	2442	6374	12942	36012	117078	624790
	0.92-0.96	18	24	20	30	28	50	54	78	86	108	200	242	370	506	668	1448	1810	3242	5580	9410	21866	39360	80746	169224	475034
	0.88-0.92	24	16	16	22	56	58	82	108	142	166	286	428	626	914	1344	2608	3798	6452	10874	16690	31062	44152	62018	79396	105580
	0.84-0.88	22	24	44	32	48	76	140	168	204	288	560	688	1112	1648	2420	4486	6420	10614	15650	20274	30390	33458	35896	34230	32536
	0.8-0.84	32	30	48	48	62	146	128	254	316	446	882	1258	1844	2908	4022	6990	9202	13128	16834	18212	22840	20874	18942	15126	12900
	0.76-0.8	24	26	50	52	84	186	190	332	568	650	1400	1976	2730	4314	5536	8826	10678	12928	14308	13646	14644	11876	9512	7444	5830
	0.72-0.76	40	46	72	60	148	230	304	564	752	1180	2062	3040	4110	5596	6636	9530	10174	10928	10914	8942	9230	6734	5194	4126	3592
	0.68-0.72	44	44	72	114	166	326	548	818	1172	1702	2832	3820	5130	6518	7154	9034	8514	8332	7516	5950	5890	4236	3584	2868	2598
	0.64-0.68	50	64	112	156	276	532	780	1234	1680	2466	3788	4850	5674	6856	7020	7782	6616	6450	5328	4212	4148	2886	2502	2140	2580
	0.6-0.64	80	114	154	294	434	810	1260	1876	2502	3336	5126	5640	6376	7088	6148	6982	5588	4814	4062	3044	3240	2462	2104	2040	2312
	0.56-0.6	122	164	306	402	672	1320	1914	2536	3700	4530	6616	7220	7398	7522	6606	6448	5204	4360	3520	2554	2596	2152	1764	1742	1914
	0.52-0.56	186	274	426	754	1166	2060	2878	4222	5432	6272	8480	8708	8302	8056	6616	6494	4698	4160	3288	2356	2446	1838	1652	1548	1592
	0.48-0.52	290	442	810	1052	1762	3016	4018	5622	6536	7404	9466	9132	8484	7806	5866	5980	4122	3592	2638	2004	2280	1698	1656	1426	1842
	0.44-0.48	534	656	1180	1780	2350	4090	5196	6312	7344	7654	8744	7824	6714	6052	4444	4674	3138	2764	2200	1616	1820	1412	1318	1252	1568
	0.4-0.44	742	886	1516	2320	3294	5204	5716	6942	6830	6738	7206	5954	4990	4202	3062	2912	2122	1962	1412	944	1190	828	798	646	856
	0.36-0.4	776	1222	1990	3052	4060	5952	6288	6312	6078	5082	5250	4074	3094	2480	1908	1878	1184	1016	752	538	654	454	414	332	302
	0.32-0.36	844	1522	2608	3914	4634	6194	5872	5450	4798	3550	3484	2506	1770	1580	1020	1050	674	506	470	272	318	216	188	180	170
	0.28-0.32	1292	2236	3754	4834	5256	6314	5064	4376	3552	2550	2344	1476	1090	936	614	578	374	384	268	176	174	138	130	118	132
	0.24-0.28	1934	3278	4864	5648	5384	5660	4146	3324	2416	1646	1428	908	706	482	350	348	250	238	136	96	138	80	104	66	94
	0.2-0.24	2994	4680	6022	6040	4984	4726	3144	2380	1502	1078	978	630	400	336	214	216	154	144	98	60	92	88	74	56	80
	0.16-0.2	5114	6730	6894	5690	4006	3550	2272	1544	988	746	696	470	272	262	174	200	96	98	88	62	76	48	52	46	74
	0.12-0.16	11226	9564	7620	5358	3208	2628	1498	1114	786	504	518	288	154	136	110	120	48	64	62	44	66	50	48	48	36
	0.08-0.12	25772	13136	8104	4476	2544	1968	1124	768	500	360	366	166	178	138	56	70	62	58	42	24	40	24	46	30	56
	0.04-0.08	65976	17994	8132	3618	1886	1462	740	550	310	212	190	122	104	76	50	54	28	42	14	18	42	14	26	28	70
	0.0-0.04	455452	30778	9646	3606	1884	1400	814	580	376	316	322	276	228	210	200	276	250	266	254	262	330	356	450	524	1060
R10.4.1 HG003 DeepMod2 BiLSTM	Bins	0.0-0.04	0.04-0.08	0.08-0.12	0.12-0.16	0.16-0.2	0.2-0.24	0.24-0.28	0.28-0.32	0.32-0.36	0.36-0.4	0.4-0.44	0.44-0.48	0.48-0.52	0.52-0.56	0.56-0.6	0.6-0.64	0.64-0.68	0.68-0.72	0.72-0.76	0.76-0.8	0.8-0.84	0.84-0.88	0.88-0.92	0.92-0.96	0.96-1.0
	0.96-1.0	1	4	6	8	6	7	9	5	8	15	12	24	26	36	41	62	78	132	209	367	1092	3442	15257	79482	378177
	0.92-0.96	4	9	4	4	9	8	8	16	20	16	20	43	55	59	101	116	185	302	645	1525	5742	17822	57079	169038	427520
	0.88-0.92	8	15	9	21	11	15	24	28	27	35	59	88	74	105	140	216	382	742	1867	5055	14916	32801	63295	96236	111136
	0.84-0.88	9	16	16	13	17	24	37	31	30	41	61	89	106	161	199	424	865	2195	5506	11724	25386	38580	47061	44754	34658
	0.8-0.84	20	17	39	35	28	26	34	52	72	88	110	158	194	325	486	1215	2524	5929	11914	19635	30903	33652	29537	20949	15040
	0.76-0.8	26	18	27	45	44	49	63	81	89	101	143	211	339	647	1197	2970	5979	11240	18120	23500	28734	24101	16967	10817	8231
	0.72-0.76	19	22	40	40	45	54	64	74	120	149	240	398	791	1522	3090	6803	11260	17068	21616	22154	21587	14665	9208	6122	5178
	0.68-0.72	30	47	36	63	57	58	81	83	155	217	459	933	1873	3884	6569	12489	16932	20841	20871	16826	13689	8121	5069	3778	3537
	0.64-0.68	29	34	33	47	54	73	78	114	190	399	934	2043	3864	7527	11358	17841	20294	20879	17036	11482	7937	4503	3008	2520	2327
	0.6-0.64	42	41	48	64	60	96	110	173	349	788	1966	3961	6979	11540	15143	19659	18764	16178	11380	6881	4384	2563	1780	1592	1543
	0.56-0.6	35	40	55	42	49	92	151	353	744	1693	3901	7109	10832	15022	16054	17451	13889	10396	6372	3593	2359	1508	1151	977	923
	0.52-0.56	37	50	62	49	61	145	308	754	1779	3448	7096	10705	13614	16313	14900	13601	9095	5849	3294	1855	1305	941	822	685	677
	0.48-0.52	66	78	70	87	122	283	719	1736	3702	6260	11323	14420	15854	15766	12059	9252	5398	3145	1777	1102	855	620	540	462	463
	0.44-0.48	77	67	87	130	246	706	1644	3529	6444	9728	14725	16291	15029	12753	8303	5725	3172	1677	1013	651	590	425	367	393	352
	0.4-0.44	90	127	128	211	553	1571	3385	6314	10063	12321	15831	14572	11672	8751	4978	3160	1715	1034	656	432	396	302	223	214	261
	0.36-0.4	98	145	210	474	1239	3222	6273	9991	13230	13513	14402	11006	7184	4777	2586	1535	808	531	390	274	242	193	170	189	190
	0.32-0.36	168	241	471	1202	2676	6388	9938	13622	14791	12744	11150	7177	4316	2493	1245	760	445	391	242	208	201	139	129	131	155
	0.28-0.32	224	419	1022	2759	5298	10499	13242	15167	13509	10051	7547	4236	2170	1269	621	430	292	216	181	129	118	104	94	97	112
	0.24-0.28	379	824	2432	5630	9269	14347	15013	13383	9966	6384	4175	2119	1112	629	386	305	193	171	136	105	100	79	55	77	95
	0.2-0.24	696	2113	5480	10535	13965	16783	13585	9721	5909	3300	1886	904	501	318	200	157	133	95	78	63	60	53	47	64	73
	0.16-0.2	1513	5027	10898	16109	16218	15502	9721	5882	2993	1418	839	482	254	196	129	103	99	72	57	58	45	33	33	50	57
	0.12-0.16	3850	10814	17481	18880	14330	10287	5058	2570	1234	618	427	248	170	117	87	81	62	49	43	35	32	29	32	31	32
	0.08-0.12	11663	21339	22520	16839	9278	5224	2250	1130	623	334	282	183	141	95	56	50	36	46	32	18	31	23	19	26	35
	0.04-0.08	42832	38320	23939	11665	4955	2420	1067	638	387	199	147	125	71	69	44	42	29	30	19	12	19	29	19	34	39
	0.0-0.04	478655	90488	27237	9289	3517	1881	971	590	381	260	202	182	107	108	87	74	52	49	44	43	59	53	52	76	79
R10.4.1 HG003 DeepMod2 Transformer	Bins	0.0-0.04	0.04-0.08	0.08-0.12	0.12-0.16	0.16-0.2	0.2-0.24	0.24-0.28	0.28-0.32	0.32-0.36	0.36-0.4	0.4-0.44	0.44-0.48	0.48-0.52	0.52-0.56	0.56-0.6	0.6-0.64	0.64-0.68	0.68-0.72	0.72-0.76	0.76-0.8	0.8-0.84	0.84-0.88	0.88-0.92	0.92-0.96	0.96-1.0
	0.96-1.0	0	3	11	5	7	12	6	4	13	5	13	23	30	23	44	48	76	81	165	236	645	2150	10887	64412	399607
	0.92-0.96	8	6	13	6	8	12	12	15	21	15	26	33	48	51	68	83	121	212	403	971	3798	13135	45225	147730	468330
	0.88-0.92	11	18	13	17	16	21	21	24	31	41	59	61	86	94	108	170	257	516	1363	3882	11974	27966	56101	91909	132546
	0.84-0.88	10	15	16	21	17	28	22	32	34	36	39	65	82	124	168	297	692	1667	4460	9738	22116	35029	44805	46026	46464
	0.8-0.84	16	22	36	30	29	18	43	43	75	84	80	90	185	264	407	950	2156	4838	10063	17372	28307	32420	29673	23334	22447
	0.76-0.8	21	24	23	28	46	46	58	71	86	94	127	170	290	518	968	2413	5064	9855	16138	21700	27579	23858	18045	12993	13524
	0.72-0.76	19	17	26	43	42	49	57	70	93	142	169	330	629	1265	2563	5894	9891	15495	19902	21323	21225	15575	10318	7834	9358
	0.68-0.72	32	32	50	33	67	60	84	87	120	171	376	737	1500	3315	5781	11081	15371	19648	19942	16730	14121	9048	6215	5222	6875
	0.64-0.68	31	40	36	44	42	62	68	110	166	325	776	1671	3289	6571	10185	16366	19019	19914	17048	11990	8702	5422	3947	3685	5095
	0.6-0.64	38	50	58	51	51	102	113	148	291	600	1632	3372	6107	10472	13833	18334	18128	16216	11714	7481	5149	3267	2608	2612	3657
	0.56-0.6	43	46	48	51	53	91	145	269	643	1435	3372	6220	9712	13962	15196	16933	13925	10632	6925	4144	3030	1939	1791	1793	2393
	0.52-0.56	42	63	54	57	60	118	273	637	1532	3088	6179	9756	12535	15389	14452	13598	9269	6322	3863	2432	1751	1365	1296	1386	1928
	0.48-0.52	62	79	79	91	120	264	614	1529	3292	5602	10281	13457	15083	15215	12009	9593	5848	3713	2229	1370	1245	1033	897	1059	1395
	0.44-0.48	82	97	83	128	250	626	1442	3175	5777	8855	13683	15531	14668	12833	8596	5991	3440	2182	1325	975	909	783	704	836	1153
	0.4-0.44	98	125	129	214	444	1406	3043	5752	9184	11549	15063	14143	11710	9008	5437	3562	2069	1298	907	689	601	532	555	573	869
	0.36-0.4	117	148	206	442	1051	2917	5644	9238	12446	12965	14000	10915	7652	4983	2942	1842	1044	785	608	454	451	383	422	473	744
	0.32-0.36	170	277	440	1142	2386	5825	9159	12872	14010	12500	11281	7532	4631	2760	1523	991	672	498	450	345	363	295	343	389	569
	0.28-0.32	239	406	958	2544	4844	9740	12696	14551	13004	10237	7758	4501	2474	1546	839	609	443	349	313	242	282	233	247	302	449
	0.24-0.28	386	806	2229	5183	8571	13628	14377	13276	10130	6520	4575	2297	1322	823	552	407	308	274	266	190	253	222	193	224	352
	0.2-0.24	721	1979	5128	9939	13137	16074	13386	9877	6243	3478	2161	1137	680	475	311	292	218	197	165	152	161	166	178	199	265
	0.16-0.2	1495	4648	10322	15334	15657	15176	9928	6061	3253	1680	1096	632	395	341	232	219	158	169	134	109	131	111	143	155	209
	0.12-0.16	3719	10089	16645	18117	14310	10390	5441	2901	1458	829	575	388	274	216	157	118	122	106	104	69	104	90	107	114	154
	0.08-0.12	11213	20198	21784	16550	9391	5641	2667	1377	798	486	384	306	194	172	142	103	86	98	71	79	84	78	93	124	154
	0.04-0.08	42037	36434	23585	11957	5401	2878	1341	803	516	346	245	235	169	135	104	118	100	89	78	74	66	79	78	117	165
	0.0-0.04	474193	87837	28042	10337	4380	2699	1441	946	633	487	429	366	286	250	219	183	168	164	176	156	173	195	188	227	361
R10.4.1 HG003 Guppy	Bins	0.0-0.04	0.04-0.08	0.08-0.12	0.12-0.16	0.16-0.2	0.2-0.24	0.24-0.28	0.28-0.32	0.32-0.36	0.36-0.4	0.4-0.44	0.44-0.48	0.48-0.52	0.52-0.56	0.56-0.6	0.6-0.64	0.64-0.68	0.68-0.72	0.72-0.76	0.76-0.8	0.8-0.84	0.84-0.88	0.88-0.92	0.92-0.96	0.96-1.0
	0.96-1.0	21	12	13	14	12	10	15	12	11	7	6	7	7	16	24	18	34	54	62	121	322	1253	7563	52788	415977
	0.92-0.96	5	6	3	2	1	2	3	0	2	6	4	5	5	11	12	22	35	77	176	523	2567	10092	38834	136101	491715
	0.88-0.92	0	2	1	0	0	0	0	3	3	3	7	9	15	24	29	64	136	364	999	2908	10450	26495	58011	96914	130709
	0.84-0.88	1	0	0	0	0	0	1	2	5	5	14	16	24	37	55	202	459	1352	3700	8238	21168	36508	50647	50597	38819
	0.8-0.84	1	1	0	0	2	2	5	3	2	11	22	29	64	126	226	724	1642	4155	9044	15835	29573	36031	35590	24718	14954
	0.76-0.8	1	1	0	0	2	2	4	6	9	20	31	62	149	307	715	2048	4332	8661	15542	21326	30578	28959	21741	12287	6719
	0.72-0.76	0	1	0	0	1	4	3	11	8	41	62	166	427	969	1993	5083	9059	14448	20552	22496	25594	19331	12076	6049	3704
	0.68-0.72	2	1	4	1	5	4	6	20	25	69	199	446	1153	2614	4823	9806	14805	19786	22208	19589	18010	11113	6302	3205	2243
	0.64-0.68	1	1	3	3	3	6	6	23	66	159	511	1155	2786	5309	8637	15297	19105	21176	20371	15187	11539	6140	3357	1885	1649
	0.6-0.64	0	1	2	5	9	15	39	72	191	438	1243	2555	5346	8787	12404	18221	19474	18311	15010	9569	6586	3255	1876	1132	1283
	0.56-0.6	0	6	8	4	12	30	78	187	510	1140	2729	4764	8842	12237	14507	17987	16106	12941	9265	5225	3465	1778	1054	775	928
	0.52-0.56	3	4	11	14	27	58	201	514	1202	2475	5043	7907	11788	14410	14414	15493	11767	8223	5259	2703	1723	994	732	861	1387
	0.48-0.52	12	3	15	27	49	194	538	1126	2711	4484	8462	11122	14419	14549	12769	11611	7602	4821	2821	1498	1085	773	780	1365	3008
	0.44-0.48	4	8	24	61	169	515	1240	2567	4956	7383	11475	13247	14456	12533	9490	7722	4640	2712	1611	979	847	781	941	1932	3495
	0.4-0.44	18	26	53	172	408	1210	2666	4934	7833	10035	13604	13010	12264	9380	6375	4634	2660	1656	1081	703	791	841	920	1311	2007
	0.36-0.4	22	63	148	384	1042	2588	4974	7990	11149	12107	13533	10971	8833	5821	3588	2592	1474	984	715	558	649	577	518	641	645
	0.32-0.36	41	124	379	1021	2357	5191	8342	11365	13255	12097	11875	8250	5894	3450	2017	1528	866	659	553	382	454	328	261	219	201
	0.28-0.32	78	303	930	2400	4724	8697	11572	13238	12928	10447	8735	5395	3559	1980	1157	908	573	459	385	253	259	147	118	113	99
	0.24-0.28	212	723	2323	5010	8212	12647	13480	12590	10637	7029	5285	3082	1885	1139	674	586	387	317	203	144	123	84	61	69	63
	0.2-0.24	638	2030	5377	9592	12430	15273	12907	9853	6879	4109	2785	1432	853	641	401	337	199	160	119	62	72	50	35	32	49
	0.16-0.2	1819	4997	10549	14744	15090	14670	9833	6147	3711	1957	1355	768	490	359	230	173	121	83	54	41	36	19	21	20	34
	0.12-0.16	5269	10842	16560	17313	13435	9941	5508	2994	1548	843	642	397	227	173	85	90	41	45	26	16	21	20	14	12	27
	0.08-0.12	15848	20660	21064	14961	8641	4940	2264	1134	601	367	286	181	141	103	70	57	26	24	21	15	13	15	6	5	24
	0.04-0.08	55818	33135	19763	9436	3875	1976	792	386	222	135	124	66	61	44	17	13	10	10	10	7	6	6	8	10	27
	0.0-0.04	523764	39931	10675	3191	1106	585	281	149	75	50	51	39	28	30	23	14	9	10	18	9	10	12	18	14	37
R10.4.1 HG003 f5c	Bins	0.0-0.04	0.04-0.08	0.08-0.12	0.12-0.16	0.16-0.2	0.2-0.24	0.24-0.28	0.28-0.32	0.32-0.36	0.36-0.4	0.4-0.44	0.44-0.48	0.48-0.52	0.52-0.56	0.56-0.6	0.6-0.64	0.64-0.68	0.68-0.72	0.72-0.76	0.76-0.8	0.8-0.84	0.84-0.88	0.88-0.92	0.92-0.96	0.96-1.0
	0.96-1.0	24	4	6	8	4	2	12	20	16	18	38	20	100	106	78	256	222	474	806	1188	3332	6858	20460	75316	360162
	0.92-0.96	10	14	16	10	22	28	32	32	74	54	120	128	204	264	342	682	906	1582	2832	4582	11596	23464	58526	147660	412148
	0.88-0.92	16	6	20	18	14	38	46	54	88	80	168	190	262	366	566	1188	1586	2778	4950	8086	17630	30826	54124	84304	111758
	0.84-0.88	12	10	18	20	18	44	54	58	96	86	214	286	352	734	846	1622	2706	4772	7472	12370	22176	30560	40254	43536	37720
	0.8-0.84	20	10	8	40	28	68	92	108	122	156	344	456	706	1158	1602	3052	4626	7428	11550	15500	23544	26666	27340	23818	18320
	0.76-0.8	18	8	28	34	50	82	110	158	240	274	566	818	1096	1910	2660	4960	6904	10410	14634	17072	21578	21094	18916	14284	10062
	0.72-0.76	14	18	52	42	70	136	154	292	374	454	934	1314	2064	3012	4234	7524	10050	13060	15672	16132	18178	15150	12376	9146	6098
	0.68-0.72	40	32	58	70	98	202	258	454	556	854	1602	2350	3426	5274	6892	10676	12300	14380	15118	13948	13632	10300	8320	5900	4248
	0.64-0.68	40	52	76	120	154	270	446	658	970	1416	2580	3882	5320	7550	9466	12968	13680	14510	13790	11020	10400	7290	5494	3908	2902
	0.6-0.64	46	60	122	130	230	444	678	1050	1512	2214	3706	5252	7024	9306	10576	13318	13104	12224	10672	8166	7176	5022	3750	2702	1996
	0.56-0.6	84	86	148	268	366	634	870	1570	2336	3176	5610	6898	8692	10354	10474	12146	10562	9142	7448	5498	4730	3312	2470	1700	1298
	0.52-0.56	98	136	224	324	538	906	1440	2258	3342	4478	7032	8108	9408	10560	9834	10354	8086	6656	5314	3770	3344	2394	1662	1336	1124
	0.48-0.52	152	216	302	494	824	1602	2264	3516	4972	6068	8706	9436	9968	9580	8494	8470	5938	4960	3772	2834	2730	1896	1496	1300	1318
	0.44-0.48	176	240	550	820	1242	2324	3362	4916	6350	7486	9660	9818	9372	8618	6758	6408	4814	3824	2884	2242	2188	1544	1304	1170	1276
	0.4-0.44	274	440	726	1276	1896	3472	4584	6510	7862	8516	9816	8914	8130	6872	4990	4832	3364	2674	2232	1488	1574	1030	1014	840	738
	0.36-0.4	436	608	1096	1890	2858	4890	6284	8272	9064	8672	9362	7456	6088	4988	3598	3438	2264	1796	1406	990	1000	682	580	406	366
	0.32-0.36	680	1108	1770	3068	4454	6954	8362	9434	9328	8322	8018	6284	4576	3732	2442	2302	1490	1240	984	598	708	392	334	234	222
	0.28-0.32	1172	1592	2854	4714	6212	9246	9488	10094	8844	6938	6516	4504	3336	2512	1652	1528	1066	816	650	412	468	260	242	210	122
	0.24-0.28	1606	2570	4550	6898	8440	10816	9746	8918	7294	5118	4622	3260	2174	1734	1146	1072	628	510	442	310	298	138	124	80	104
	0.2-0.24	2716	4612	7286	9802	10526	11354	8786	7188	5340	3550	2958	1864	1392	1036	642	748	406	374	290	168	174	98	86	74	82
	0.16-0.2	4594	7712	11100	12634	11240	10222	7082	5266	3554	2266	1936	1246	842	610	406	466	270	246	134	86	126	72	50	38	60
	0.12-0.16	8648	12250	14434	13010	9606	7518	4576	3176	1930	1308	1166	720	482	362	280	248	158	122	110	58	76	46	40	20	44
	0.08-0.12	18276	19184	15856	11280	6950	4926	2704	1762	1050	622	650	384	282	196	132	118	68	102	48	20	40	26	26	28	30
	0.04-0.08	54266	27588	15448	8062	4150	2858	1544	1114	504	320	358	154	166	106	64	78	58	48	30	22	40	18	26	38	48
	0.0-0.04	490002	47636	16430	6576	3262	2444	1336	998	570	440	496	384	338	290	224	326	230	314	268	222	392	346	440	506	774
R10.4.1 HG004 DeepMod2 BiLSTM	Bins	0.0-0.04	0.04-0.08	0.08-0.12	0.12-0.16	0.16-0.2	0.2-0.24	0.24-0.28	0.28-0.32	0.32-0.36	0.36-0.4	0.4-0.44	0.44-0.48	0.48-0.52	0.52-0.56	0.56-0.6	0.6-0.64	0.64-0.68	0.68-0.72	0.72-0.76	0.76-0.8	0.8-0.84	0.84-0.88	0.88-0.92	0.92-0.96	0.96-1.0
	0.96-1.0	11	6	13	11	15	12	12	10	24	27	34	32	52	47	52	83	89	153	284	478	1402	4658	18451	69627	543731
	0.92-0.96	10	7	10	13	17	22	16	18	22	26	33	52	63	91	116	121	208	343	692	1527	5502	15826	48253	118476	483740
	0.88-0.92	18	14	23	30	19	39	30	37	41	50	60	93	129	135	156	244	433	789	1928	4397	12883	28105	55527	81602	157010
	0.84-0.88	23	17	22	44	40	37	35	43	49	55	74	132	173	177	258	474	944	2006	4834	9161	21733	34967	49347	51007	66441
	0.8-0.84	39	33	47	42	46	64	58	70	84	75	131	219	300	430	664	1285	2578	4650	9269	14816	27012	33334	37085	31611	35239
	0.76-0.8	30	29	37	30	40	49	48	54	83	126	244	455	821	1220	1783	3210	5134	8244	13878	17870	26211	26654	25374	20043	21032
	0.72-0.76	27	34	34	39	34	49	55	106	206	334	793	1386	2404	3186	4147	6445	8816	11837	16358	17971	22335	19679	16830	12342	12124
	0.68-0.72	36	33	49	46	51	61	94	147	410	791	1784	2726	4607	5701	6807	9892	11809	13881	16226	15434	16885	13298	10429	7121	6638
	0.64-0.68	29	33	38	42	46	68	118	286	668	1311	2677	3965	6286	7252	8451	11686	12946	13512	14233	11847	11888	8435	6099	4113	3719
	0.6-0.64	50	33	42	52	77	122	266	507	1184	2015	3812	5250	7599	8686	9661	12493	12679	11921	11047	8667	7674	5221	3801	2575	2271
	0.56-0.6	43	40	62	77	112	212	468	961	1994	2959	5216	6505	9084	9482	9904	11571	10697	9395	7985	5511	4753	3231	2396	1618	1485
	0.52-0.56	71	69	87	136	190	447	828	1664	2893	4185	6839	8125	10407	10136	9899	10738	8728	6954	5311	3545	3037	2070	1587	1109	972
	0.48-0.52	95	164	262	370	524	889	1524	2553	4247	5827	8681	9634	11709	10536	9283	9025	6715	4704	3376	2144	1782	1202	917	664	599
	0.44-0.48	165	360	573	769	871	1488	2428	3762	5879	7197	10182	10342	11489	9573	7866	6691	4483	2967	1986	1206	993	686	541	391	389
	0.4-0.44	342	642	937	1205	1530	2398	3548	5028	7117	8249	10236	9868	9978	7331	5632	4416	2900	1831	1182	732	582	437	325	210	266
	0.36-0.4	598	932	1489	1757	2114	3446	4838	6447	8283	8407	9754	8236	7753	5284	3809	2843	1692	969	628	391	332	231	194	158	185
	0.32-0.36	911	1424	2050	2491	3142	4828	6195	7579	8853	8149	8743	6621	5732	3732	2578	1657	946	544	342	211	227	151	132	110	142
	0.28-0.32	1490	2175	2992	3696	4462	6473	7346	8044	8631	7194	7000	5051	4270	2420	1506	1049	543	295	224	163	146	112	85	93	99
	0.24-0.28	2770	3568	4432	5166	5913	7724	7994	7809	7572	5631	5186	3542	2739	1569	979	608	357	162	142	104	87	79	59	49	56
	0.2-0.24	5108	5947	6659	7178	7282	8489	7996	6668	5515	3777	3138	1888	1427	810	459	306	180	92	65	69	54	47	47	36	47
	0.16-0.2	7984	7926	8690	8940	8266	8248	6446	4832	3447	2046	1516	787	520	318	198	117	74	58	38	41	35	28	21	30	28
	0.12-0.16	12504	10387	10628	9709	8025	6877	4539	2759	1749	898	605	306	199	135	69	79	47	31	31	23	17	15	24	19	25
	0.08-0.12	21407	14413	12728	9520	6317	4326	2403	1236	656	385	281	190	157	87	60	66	43	23	25	26	21	17	15	23	25
	0.04-0.08	53061	22478	14178	7802	3798	2048	999	577	344	172	180	131	122	68	35	40	37	21	22	10	15	17	20	17	27
	0.0-0.04	439201	56405	19556	6862	2732	1512	707	456	293	202	204	198	167	90	95	75	53	44	40	41	47	52	57	59	108
R10.4.1 HG004 DeepMod2 Transformer	Bins	0.0-0.04	0.04-0.08	0.08-0.12	0.12-0.16	0.16-0.2	0.2-0.24	0.24-0.28	0.28-0.32	0.32-0.36	0.36-0.4	0.4-0.44	0.44-0.48	0.48-0.52	0.52-0.56	0.56-0.6	0.6-0.64	0.64-0.68	0.68-0.72	0.72-0.76	0.76-0.8	0.8-0.84	0.84-0.88	0.88-0.92	0.92-0.96	0.96-1.0
	0.96-1.0	12	10	9	10	14	13	14	15	14	26	32	31	39	45	44	78	77	100	170	249	853	2875	12856	55700	566028
	0.92-0.96	10	8	20	15	27	22	22	16	15	27	40	43	62	69	85	111	157	224	456	969	3747	11804	38500	102889	515866
	0.88-0.92	18	20	27	22	32	34	29	26	52	37	59	64	105	118	136	228	336	607	1513	3412	10421	23938	49111	76342	177105
	0.84-0.88	19	21	18	23	34	42	49	39	43	57	67	86	144	158	226	363	719	1621	3833	7750	18752	31366	46261	50649	79753
	0.8-0.84	37	28	40	36	34	64	50	50	68	70	113	187	243	361	547	1041	2099	4063	7929	13014	24363	31421	36122	32848	44353
	0.76-0.8	30	22	33	25	38	43	40	56	78	118	215	343	689	1044	1525	2737	4525	7184	12406	16274	24844	26030	25438	21282	27680
	0.72-0.76	26	38	31	33	34	41	64	78	175	302	685	1169	2059	2826	3737	5852	7854	10720	15106	16993	21814	19697	17669	13678	16890
	0.68-0.72	39	49	35	42	50	57	92	143	348	650	1587	2432	4130	5071	6299	9007	10900	12941	15456	15076	17125	13707	11327	8252	10141
	0.64-0.68	42	50	31	45	46	70	107	242	608	1157	2344	3555	5671	6705	7609	10929	12080	13187	13963	11918	12132	9023	6954	5107	6173
	0.6-0.64	52	32	47	55	77	132	206	448	1076	1787	3418	4636	7031	7984	9061	11804	12250	11765	11083	8891	8212	5701	4488	3332	4137
	0.56-0.6	51	43	58	87	96	200	437	863	1722	2645	4781	5865	8450	8990	9355	11238	10646	9382	8228	5885	5175	3707	2876	2182	2799
	0.52-0.56	74	83	97	135	185	401	777	1449	2624	3799	6404	7464	9902	9611	9658	10611	8850	7164	5605	3912	3425	2423	2016	1492	1866
	0.48-0.52	102	165	239	348	464	822	1364	2328	3947	5293	8190	9091	11331	10248	9153	9106	6910	4906	3790	2448	2126	1481	1271	959	1344
	0.44-0.48	150	336	562	727	844	1296	2120	3558	5453	6823	9619	10006	11324	9521	7847	6910	4794	3257	2222	1467	1227	876	785	672	881
	0.4-0.44	364	593	941	1101	1383	2153	3293	4659	6761	7838	9936	9575	9911	7472	5775	4682	3134	2053	1379	930	744	592	512	442	699
	0.36-0.4	576	903	1396	1627	1996	3200	4538	5991	7877	8147	9633	8105	7874	5453	3929	3176	1917	1206	781	476	514	345	318	309	483
	0.32-0.36	865	1379	1917	2318	2917	4563	5830	7222	8474	8112	8660	6706	5955	3913	2651	1898	1165	637	445	340	315	276	262	248	422
	0.28-0.32	1428	2088	2818	3494	4204	6158	7042	7687	8382	7179	7198	5283	4348	2612	1717	1171	661	402	311	228	253	202	184	202	307
	0.24-0.28	2660	3418	4272	4848	5636	7372	7822	7648	7431	5824	5282	3744	2943	1758	1045	741	432	261	194	159	155	159	126	136	231
	0.2-0.24	5016	5658	6429	6744	7062	8267	7831	6730	5634	3924	3299	2063	1590	898	548	355	231	159	127	123	107	104	99	111	175
	0.16-0.2	7787	7611	8269	8582	8117	8172	6489	4817	3642	2218	1708	915	670	387	227	187	120	97	81	71	86	89	70	95	127
	0.12-0.16	12206	9873	10142	9487	7911	6945	4756	2957	1942	1060	706	414	255	200	130	98	89	67	48	54	52	54	54	88	112
	0.08-0.12	20802	13952	12291	9446	6405	4567	2575	1452	813	459	376	247	208	130	104	103	66	64	55	45	41	54	54	43	98
	0.04-0.08	52065	21852	13965	7825	4133	2252	1225	685	421	274	268	190	179	127	98	87	55	70	58	44	51	54	54	67	120
	0.0-0.04	436229	54214	20217	7727	3342	2013	1103	718	522	350	381	310	266	181	177	143	130	118	130	104	138	132	123	152	336
R10.4.1 HG004 Guppy	Bins	0.0-0.04	0.04-0.08	0.08-0.12	0.12-0.16	0.16-0.2	0.2-0.24	0.24-0.28	0.28-0.32	0.32-0.36	0.36-0.4	0.4-0.44	0.44-0.48	0.48-0.52	0.52-0.56	0.56-0.6	0.6-0.64	0.64-0.68	0.68-0.72	0.72-0.76	0.76-0.8	0.8-0.84	0.84-0.88	0.88-0.92	0.92-0.96	0.96-1.0
	0.96-1.0	4	3	5	1	1	0	1	2	1	3	5	6	4	11	8	13	20	39	63	111	343	1403	8120	45224	583698
	0.92-0.96	0	0	0	0	3	0	0	2	1	1	4	2	10	7	10	27	36	83	195	559	2545	8884	32255	97274	533053
	0.88-0.92	3	2	1	1	3	1	1	3	4	5	4	5	17	25	37	78	172	372	1029	2687	8797	22019	49307	81827	177054
	0.84-0.88	0	0	0	0	0	1	0	2	2	3	5	10	21	30	67	216	542	1224	3083	6673	16938	31211	48600	57066	76023
	0.8-0.84	0	0	1	0	2	0	0	6	11	12	29	54	100	196	372	767	1652	3306	6840	11867	23469	32035	39761	37464	40789
	0.76-0.8	0	0	0	2	1	0	9	7	22	54	128	213	487	819	1284	2429	3860	6355	11121	15638	24831	27860	28664	24254	24322
	0.72-0.76	0	0	0	3	0	7	11	30	109	201	545	912	1758	2476	3367	5301	7280	9988	14358	17211	22899	21924	19979	15175	13711
	0.68-0.72	1	4	1	4	4	23	35	92	252	548	1190	1996	3509	4674	5797	8489	10284	12618	15746	15871	18619	15643	12866	8884	7459
	0.64-0.68	1	1	6	6	16	34	82	192	494	895	1988	3003	4864	6033	7338	10149	11612	13095	14406	13397	13820	10679	7792	5266	4240
	0.6-0.64	1	4	6	14	23	91	189	379	829	1490	2855	4046	6060	7156	8399	11248	11758	12370	12473	10173	9706	6804	4990	3341	2918
	0.56-0.6	7	8	22	55	75	171	371	743	1456	2212	4012	5135	7161	8291	8905	10986	10733	10152	9540	7206	6243	4305	3169	2228	2214
	0.52-0.56	17	31	69	103	185	341	728	1275	2067	3117	5175	6322	8410	8905	9070	10468	9521	8253	6967	5007	4144	2939	2048	1833	2560
	0.48-0.52	67	156	228	335	436	780	1267	1993	3248	4272	6387	7380	9368	9007	8781	9367	7600	6053	4721	3362	2726	1799	1593	1792	4078
	0.44-0.48	161	359	571	702	775	1267	1850	2904	4405	5481	7556	8122	9295	8632	7601	7343	5578	4227	3139	2084	1700	1366	1279	1910	4205
	0.4-0.44	380	661	919	1135	1267	1943	2820	4101	5348	6283	8085	8045	8565	7318	5922	5554	3756	2903	2075	1415	1385	1095	1111	1424	2618
	0.36-0.4	662	1060	1425	1617	1798	2904	3739	5225	6437	6817	8157	7424	7179	5831	4495	3853	2721	1914	1347	936	1042	780	779	897	1086
	0.32-0.36	1050	1496	2003	2204	2604	3904	5131	6305	7171	6966	7868	6652	5880	4626	3244	2763	1729	1293	923	593	690	483	418	423	462
	0.28-0.32	1749	2363	2719	3231	3664	5286	6172	6893	7239	6644	6939	5469	4695	3247	2312	1898	1092	831	617	422	388	285	260	244	224
	0.24-0.28	3280	3665	4026	4427	4892	6483	6710	7005	6753	5726	5444	4167	3221	2338	1548	1215	780	542	360	242	238	179	137	131	112
	0.2-0.24	6088	5965	5983	6049	6052	7400	6949	6330	5560	4056	3693	2481	1743	1260	838	682	394	304	197	126	164	69	67	63	71
	0.16-0.2	9345	7870	7660	7501	6978	7397	6051	4921	3685	2452	2063	1250	777	580	333	299	167	124	96	69	75	38	32	45	52
	0.12-0.16	14488	10155	9111	8331	6893	6330	4502	3106	2133	1231	931	486	307	239	140	139	86	65	50	24	27	19	10	21	31
	0.08-0.12	24517	13952	10502	8097	5420	4237	2540	1526	885	520	363	241	141	100	65	74	43	51	31	16	15	11	16	15	36
	0.04-0.08	59510	20599	10952	5782	3045	1898	1027	592	330	212	182	100	72	45	31	33	21	17	10	7	15	4	5	8	15
	0.0-0.04	453362	29545	6990	2172	923	521	301	205	115	89	74	68	48	25	18	13	14	10	11	10	13	18	11	15	54
R10.4.1 HG004 f5c	Bins	0.0-0.04	0.04-0.08	0.08-0.12	0.12-0.16	0.16-0.2	0.2-0.24	0.24-0.28	0.28-0.32	0.32-0.36	0.36-0.4	0.4-0.44	0.44-0.48	0.48-0.52	0.52-0.56	0.56-0.6	0.6-0.64	0.64-0.68	0.68-0.72	0.72-0.76	0.76-0.8	0.8-0.84	0.84-0.88	0.88-0.92	0.92-0.96	0.96-1.0
	0.96-1.0	26	12	14	16	12	16	12	26	24	54	42	40	108	108	110	286	326	496	922	1208	3844	7356	21994	79998	500458
	0.92-0.96	14	14	6	24	18	40	26	40	54	46	108	136	222	230	320	638	730	1360	2462	3698	9946	19496	47874	123926	438040
	0.88-0.92	16	8	12	22	34	38	44	40	80	106	148	134	230	400	500	1046	1312	2424	4058	6410	15218	25964	48658	81228	141232
	0.84-0.88	16	6	10	22	20	54	56	56	72	98	166	296	352	660	834	1572	2168	3868	6228	9702	19004	28120	41540	52304	63546
	0.8-0.84	8	6	10	20	24	60	56	108	132	174	318	452	646	994	1206	2552	3472	5758	9070	12354	21054	25830	32426	34788	36346
	0.76-0.8	22	10	44	30	68	92	134	178	252	324	658	972	1168	1806	2284	4118	5402	7892	10924	13668	20228	21668	23968	23628	23384
	0.72-0.76	26	18	66	66	86	182	228	388	586	860	1492	1958	2400	3418	4024	6326	7424	9872	12356	13246	18188	17364	17288	15992	14310
	0.68-0.72	44	72	92	162	182	374	482	716	1136	1490	2580	3164	4014	5118	5754	8152	8956	10816	12080	11938	14588	13092	12236	10212	8430
	0.64-0.68	58	76	144	156	248	526	700	984	1470	2082	3312	4080	4862	6282	6472	8902	9198	10516	10818	10088	11392	9466	8070	6588	5238
	0.6-0.64	78	106	180	242	320	660	894	1504	2152	2502	4210	4944	5854	6850	6788	9016	8934	8950	9050	7842	8514	6496	5762	4500	3700
	0.56-0.6	98	134	228	332	450	984	1218	1770	2558	3284	5004	5534	6060	7086	6994	8412	7870	7772	7116	5828	6234	4730	4046	3054	2424
	0.52-0.56	162	208	354	532	700	1222	1662	2478	3294	3876	5582	5920	6582	7326	6804	7728	6844	6434	5760	4416	4886	3424	2908	2418	1904
	0.48-0.52	270	442	578	874	1042	1858	2362	3296	3896	4756	6188	6380	6992	7174	6416	6876	5806	5298	4458	3448	3598	2620	2258	1886	1970
	0.44-0.48	472	734	1002	1346	1456	2246	3084	3836	4682	5270	6832	6806	6384	6442	5736	5862	4508	4188	3460	2662	2858	2060	1744	1496	1682
	0.4-0.44	852	1134	1522	1780	1954	2968	3648	4500	5190	5504	6686	6216	5660	5674	4416	4852	3568	3084	2424	1938	2058	1450	1230	1020	1054
	0.36-0.4	1328	1614	1926	2268	2584	3832	4326	5154	5574	5386	6656	5588	4964	4564	3554	3564	2460	2224	1750	1238	1278	854	792	560	580
	0.32-0.36	1878	2220	2638	2776	3150	4688	4978	5794	5768	5372	5724	5114	4120	3716	2750	2744	1848	1582	1176	850	928	506	458	372	330
	0.28-0.32	2908	3094	3456	3828	3940	5672	5450	5840	5852	4874	5284	4060	3156	2776	1958	1854	1226	1058	808	596	636	340	312	216	202
	0.24-0.28	4702	4408	4556	4852	4674	6042	5702	5558	4910	4038	4450	3228	2470	2076	1552	1376	832	754	488	332	410	232	216	124	108
	0.2-0.24	7772	6470	6026	5662	5378	6046	5280	4890	4086	3206	3036	2322	1582	1272	888	854	470	432	276	172	238	134	118	72	88
	0.16-0.2	10828	7972	7104	6530	5544	5782	4478	3832	2874	1902	1896	1288	868	720	438	466	276	258	210	110	136	82	76	60	58
	0.12-0.16	15296	9610	7844	6470	5222	4870	3308	2540	1790	1300	1208	644	498	430	222	288	142	136	108	64	80	40	48	34	36
	0.08-0.12	24426	12194	8614	6016	4044	3314	2194	1608	942	608	602	408	310	134	88	122	66	100	56	22	42	32	22	32	32
	0.04-0.08	56388	16726	9094	4842	2796	2126	1240	748	484	296	344	176	140	88	56	66	58	40	50	14	28	34	36	28	60
	0.0-0.04	432444	30226	10442	3928	2130	1630	882	684	432	314	434	274	250	238	142	266	242	274	260	254	402	338	434	510	1008
	0.0-0.04	432444	30226	10442	3928	2130	1630	882	684	432	314	434	274	250	238	142	266	242	274	260	254	402	338	434	510	1008

## Sheet: Figure 6
Figure 6-e		Coverage	Number of Aggregated CpG Sites	Number of Stranded CpG Sites
		1	31590	814762
		2	68230	1397178
		3	137825	1944837
		4	242234	2273834
		5	374569	2233701
		6	519692	1885271
		7	663946	1382325
		8	762221	902539
		9	801178	534301
		10	775863	290500
		11	700976	145382
		12	586349	71470
		13	460719	33641
		14	345551	16217
		15	242139	8477
		16	162735	5069
		17	102654	3479
		18	62030	2713
		19	36963	2094
		20	22278	1883
		21	12972	1809
		22	8001	1383
		23	5073	1316
		24	3425	1125
		25	2309	1146
		26	1722	962
		27	1583	822
		28	1392	898
		29	1097	826
		30	927	761
Figure 6 f-g)
		Heatmap CpG Counts (ONT RRMS on x-axis vs WGS on y-axis)
	EpiQC WGS (short-read)	Bins	0.0-0.1	0.1-0.2	0.2-0.30000000000000004	0.30000000000000004-0.4	0.4-0.5	0.5-0.6000000000000001	0.6000000000000001-0.7000000000000001	0.7000000000000001-0.8	0.8-0.9	0.9-1.0
		0.0-0.1	1806162	292019	103440	21488	10561	5235	868	315	264	95
		0.1-0.2	42122	37875	34569	14991	9616	6866	1606	653	533	197
		0.2-0.30000000000000004	10803	16964	24135	14647	10966	9483	2618	1153	875	362
		0.30000000000000004-0.4	6955	14383	27774	23635	23456	24966	8307	3363	2414	730
		0.4-0.5	6212	14457	35087	38384	48729	71542	32692	15975	11621	3552
		0.5-0.6000000000000001	1719	5396	16923	22986	36889	75352	47667	30579	26845	12295
		0.6000000000000001-0.7000000000000001	350	1282	4621	7724	15091	41721	36263	29626	31889	19627
		0.7000000000000001-0.8	154	504	2058	3798	8732	33614	39883	43492	58709	43148
		0.8-0.9	123	321	1199	2248	6132	30767	48902	75653	160783	211886
		0.9-1.0	75	199	678	1357	4197	26815	51940	115117	468589	1747932
	ONT WGS (R9.4.1)	Bins	0.0-0.1	0.1-0.2	0.2-0.30000000000000004	0.30000000000000004-0.4	0.4-0.5	0.5-0.6000000000000001	0.6000000000000001-0.7000000000000001	0.7000000000000001-0.8	0.8-0.9	0.9-1.0
		0.0-0.1	1783388	259259	78341	12844	5668	1988	185	37	42	7
		0.1-0.2	83422	70698	54463	19071	10522	5807	819	197	173	22
		0.2-0.30000000000000004	16475	27612	39380	23992	17854	14436	3355	1063	708	89
		0.30000000000000004-0.4	5682	14980	31936	29759	29930	33221	11322	4345	2821	458
		0.4-0.5	2802	9977	27830	33506	46128	68151	30961	14847	9959	2173
		0.5-0.6000000000000001	1194	5007	17151	24553	40549	82320	51272	30521	23727	6815
		0.6000000000000001-0.7000000000000001	251	1078	4750	8425	17667	53092	50010	41589	41672	18124
		0.7000000000000001-0.8	71	297	1459	3007	8343	38556	52176	63012	88656	60309
		0.8-0.9	16	104	514	1231	4082	27136	51108	89660	207387	263154
		0.9-1.0	1	17	83	196	1110	11851	27840	80024	408486	1731863
	ONT WGS (R10.4.1)	Bins	0.0-0.1	0.1-0.2	0.2-0.30000000000000004	0.30000000000000004-0.4	0.4-0.5	0.5-0.6000000000000001	0.6000000000000001-0.7000000000000001	0.7000000000000001-0.8	0.8-0.9	0.9-1.0
		0.0-0.1	1816036	290938	103352	21568	10446	4833	624	144	157	17
		0.1-0.2	51969	45361	40359	17788	11321	7736	1534	513	335	58
		0.2-0.30000000000000004	13511	20933	31582	21349	18593	17610	5026	1903	1292	224
		0.30000000000000004-0.4	5905	13084	26921	25250	27575	34748	13930	6102	4139	960
		0.4-0.5	3602	10293	26589	31133	41712	65446	32770	17423	12535	3237
		0.5-0.6000000000000001	1731	6117	18403	24749	39023	76364	49150	31051	26440	8853
		0.6000000000000001-0.7000000000000001	367	1522	5316	8395	16314	45533	41825	36584	39298	19933
		0.7000000000000001-0.8	114	444	1821	3308	7762	30980	39198	46467	68978	51278
		0.8-0.9	58	206	950	1821	4987	25397	40938	64663	138357	171934
		0.9-1.0	33	131	620	1240	4131	27966	54066	120466	492175	1826573

## Sheet: Figure 8
Figure 8-a
Runtime			Device	Runtime (hrs)
		Without Pruning	CPU	60.07
		With Pruning	CPU	13.2
			GPU	5.68
Accuracy			Per-Read Accuracy			Per-Site Accuracy
			Precison	Recall	F1	Precison	Recall	F1
		Without Pruning	0.9611	0.9468	0.9539	0.9984	0.9994	0.9989
		With Pruning	0.9645	0.9394	0.9518	0.9988	0.9986	0.9987
Figure 8-b
	DeepMod2 Methylation Calling Framework Runtime
	Dorado Basecaller Model		FAST		HAC			SUP
	DeepMod2 Device Configuration		CPU	GPU	CPU (Without Model Pruning)	CPU	GPU	CPU	GPU
	Dorado Basecalling		5.5*	5.5*	5.5*	5.5*	5.5*	26.2*	26.2*
	Minimap2 Alignment		5.4	5.4	7.2	7.2	7.2	7.5	7.5
	DeepMod2 Methylation Calling		13.8	5.8*	60.1	13.2	5.7*	13.1	5.7*
	Total		24.7	16.7	72.8	25.9	18.4	46.8	39.4
	Dorado Methylation Calling Framework Runtime
	Dorado Basecaller Model		FAST		HAC			SUP
	Dorado Basecalling and Methylation Calling		2.7*		6.1*			26.9*
	Minimap2 Alignment and SAMtools Sorting Indexing		7.1		9.6			9.8
	Modkit Pileup		0.5		0.5			0.5
	Total		10.3		16.1			37.1
Figure 8-c
		FAST			HAC			SUP
		Precision	Recall	F1	Precision	Recall	F1	Precision	Recall	F1
	DeepMod2	0.997674	0.998062	0.997868	0.998766	0.998614	0.99869	0.998745	0.998071	0.998408
	Dorado	0.994509	0.998042	0.996272	0.999062	0.999788	0.999425	0.999234	0.99965	0.999442
